# Supplementary material for: Tongue-coating microbiota as a predictive biomarker of washed microbiota transplantation efficacy in pediatric autism: integration with clinical features
Source: J Transl Med. 2025 Jul 16;23:799. doi: 10.1186/s12967-025-06846-z (PMC12269187; doi:10.1186/s12967-025-06846-z)
Supplement: Supplementary file 8 — Supplementary Material 8 [file 12967_2025_6846_MOESM8_ESM.xlsx]

## Sheet: brain
Metabolite	P_value	FDR	VIP_pred_OPLS-DA	VIP_PLS-DA	FC(HC/ASD)	Log2FC(HC/ASD)	Significant	Regulate	level	KEGG Compound ID	KEGG Compound First Category	KEGG Compound Second Category	KEGG Pathway ID	KEGG Pathway Description	KEGG Pathway First Category	KEGG Pathway Second Category	Library ID	HMDB Superclass	HMDB Class	HMDB Subclass	CAS ID	M/Z	Retention time	Adducts	Formula	Fragmentation Score	Theoretical Fragmentation Score	Metab ID	ID	Mode	Score	hc_mean	hc_SD	asd_mean	asd_SD
N-Palmitoyl Phenylalanine	0.0003591	0.05318	5.6707	4.7208	0.1994	-2.326	yes	down	B(ii)	-	-	-	-	-	-	-	HMDB0062339	Organic acids and derivatives	Carboxylic acids and derivatives	Amino acids, peptides, and analogues	_;	402.3	6.52467	M-H	C25H41NO3	0	52.2	metab_18781	neg_6483	neg	47.8	0.644	1.366	3.229	0.9696
Retinal	0.0009317	0.06512	4.4	3.9673	0.5773	-0.7925	yes	down	B(i)	C00376;_	-	-	map01100;map01240;map00830;map04744;map04977	Metabolic pathways;Biosynthesis of cofactors;Retinol metabolism;Phototransduction;Vitamin digestion and absorption	Metabolism;Metabolism;Metabolism;Organismal Systems;Organismal Systems	Global and overview maps;Global and overview maps;Metabolism of cofactors and vitamins;Sensory system;Digestive system	HMDB0001358;HMDB0244342;LMPR01090002;PW_C001048	Lipids and lipid-like molecules	Prenol lipids	Retinoids	116-31-4;_;	317.247	6.34158	M+CH3OH+H	C20H28O	75.8	0	metab_5088	pos_5600	pos	51.8	2.404	0.7102	4.164	0.9609
3-(3-Sulfooxyphenyl)Propanoic Acid	1.809e-06	0.005587	4.0486	3.6488	0.757	-0.4016	yes	down	B(i)	-	-	-	-	-	-	-	-	-	-	-	-	245.012	4.2783	M-H	C9H10O6S	85	0	metab_14814	neg_2279	neg	55.7	3.751	0.4409	4.955	0.2148
Pc(16:0/8-Hete)	0.005099	0.1056	3.7183	3.1157	1.5625	0.6439	yes	up	B(i)	-	-	-	-	-	-	-	-	-	-	-	-	856.574	7.18618	M+Hac-H	C44H80NO9P	39.6	0	metab_16888	neg_4493	neg	42.1	4.025	0.7705	2.576	0.9723
Beta-D-3-Ribofuranosyluric Acid	0.0002859	0.04718	3.7096	3.6469	1.4095	0.4952	yes	up	B(ii)	C05513	-	-	map01100;map00230	Metabolic pathways;Purine metabolism	Metabolism;Metabolism	Global and overview maps;Nucleotide metabolism	HMDB0029920	Organoheterocyclic compounds	Imidazopyrimidines	Purines and purine derivatives	2124-54-1	321.043	5.95835	M+Na-2H	C10H12N4O7	0	87.6	metab_15455	neg_2955	neg	54.5	3.903	0.3088	2.769	0.5799
Naringenin 7-Sulfate	0.002578	0.08446	3.3544	2.8375	0.7172	-0.4796	yes	down	B(ii)	-	-	-	-	-	-	-	HMDB0240547	Phenylpropanoids and polyketides	Flavonoids	Flavans	-	333.007	5.6697	M-H2O-H	C15H12O8S	0	61.7	metab_15197	neg_2682	neg	51.1	2.749	0.4806	3.833	0.6819
Adenosine 2',3'-Cyclic Phosphate	0.004549	0.1023	3.2316	2.7265	0.7271	-0.4598	yes	down	B(i)	C08355	-	-	-	-	-	-	HMDB0011616	Organic oxygen compounds	Organooxygen compounds	Carbohydrates and carbohydrate conjugates	634-01-5	362.086	1.04877	M+CH3OH+H	C10H12N5O6P	66.7	0	metab_918	pos_1006	pos	51	2.8	0.01925	3.851	0.826
Delta-Valerolactam	3.399e-09	6.3e-05	3.2018	2.8376	0.8437	-0.2453	yes	down	B(i)	-	-	-	-	-	-	-	HMDB0011749	Organoheterocyclic compounds	Piperidines	Piperidinones	675-20-7	100.076	1.86043	M+H	C5H9NO	36.3	0	metab_11178	pos_12365	pos	46.6	3.788	0.04983	4.49	0.1449
Floionolic Acid	0.01367	0.1549	3.1734	3.1424	0.6775	-0.5617	yes	down	B(ii)	C19621	-	-	-	-	-	-	HMDB0034295	Lipids and lipid-like molecules	Fatty Acyls	Fatty acids and conjugates	17705-68-9	331.248	6.06528	M-H	C18H36O5	0	42.6	metab_15651	neg_3162	neg	47	2.496	1.141	3.684	0.6107
D-Beta-Homophenylalanine	0.00311	0.09036	3.1616	2.6325	0.7243	-0.4653	yes	down	B(i)	-	-	-	-	-	-	-	-	-	-	-	-	221.128	3.27888	M+ACN+H	C10H13NO2	46.2	0	metab_1740	pos_1886	pos	46.5	2.58	0.2701	3.562	0.6976
4-Methylcatechol	0.03273	0.227	3.1201	2.5659	1.6006	0.6786	yes	up	B(i)	C06730	-	-	map01100	Metabolic pathways	Metabolism	Global and overview maps	HMDB0000873	Benzenoids	Phenols	Benzenediols	452-86-8	123.045	3.24787	M-H	C7H8O2	53.7	0	metab_20728	neg_8544	neg	49.1	3.006	1.432	1.878	0.4597
Altenuene	0.001804	0.07564	3.0906	2.6231	0.7115	-0.491	yes	down	B(i)	-	-	-	-	-	-	-	-	-	-	-	-	275.094	3.67225	M+H-H2O	C15H16O6	72.5	0	metab_10397	pos_11498	pos	51.4	2.225	0.01917	3.127	0.6247
Dg(13:0/Pge2/0:0)	0.003171	0.09082	3	2.5042	0.8156	-0.2941	yes	down	B(ii)	-	-	-	-	-	-	-	HMDB0294869	Not Available	Not Available	Not Available	-	681.457	6.09737	M+Hac-H	C36H62O8	0	64.1	metab_19446	neg_7209	neg	48.8	3.675	0.1632	4.506	0.6061
Deoxycortisol	0.0001781	0.04343	2.9862	2.5136	0.8143	-0.2963	yes	down	B(ii)	-	-	-	-	-	-	-	HMDB0251005	Lipids and lipid-like molecules	Steroids and steroid derivatives	Hydroxysteroids	-	349.234	6.26177	M+H	C21H32O4	0	40.9	metab_7578	pos_8352	pos	44.2	3.206	0.05764	3.937	0.3851
N-Docosahexaenoyl Aspartic Acid	0.04483	0.2587	2.8777	3.1201	0.5859	-0.7713	yes	down	B(ii)	-	-	-	-	-	-	-	HMDB0242010	Organic acids and derivatives	Carboxylic acids and derivatives	Amino acids, peptides, and analogues	-	507.284	3.80515	M+ACN+Na	C26H37NO5	0	47.1	metab_2264	pos_2485	pos	43.8	1.661	1.181	2.835	1.022
Genistein	0.001716	0.0756	2.8203	2.4742	0.7863	-0.3468	yes	down	B(i)	C06563	-	-	map01100	Metabolic pathways	Metabolism	Global and overview maps	HMDB0003217;LMPK12050218	Phenylpropanoids and polyketides	Isoflavonoids	Isoflav-2-enes	446-72-0;	269.045	6.01733	M-H	C15H10O5	37.1	0	metab_19591	neg_7362	neg	46.4	2.756	0.02699	3.505	0.5143
N-Palmitoyl Threonine	7.939e-05	0.03409	2.782	2.3289	0.8621	-0.2141	yes	down	B(ii)	-	-	-	-	-	-	-	HMDB0241933	Organic acids and derivatives	Carboxylic acids and derivatives	Amino acids, peptides, and analogues	_;	356.28	6.46082	M-H	C20H39NO4	0	69.3	metab_16276	neg_3841	neg	49.7	3.8	0.3397	4.408	0.1065
Ethyl Glucoside	0.0236	0.194	2.7712	2.6078	0.6752	-0.5667	yes	down	B(ii)	-	-	-	-	-	-	-	HMDB0242122	Organic oxygen compounds	Organooxygen compounds	Carbohydrates and carbohydrate conjugates	-	250.128	0.883367	M+ACN+H	C8H16O6	0	57.5	metab_757	pos_831	pos	49.3	1.883	0.8573	2.789	0.6302
Pe(18:1(11Z)/20:0)	0.007731	0.1228	2.6491	2.4175	1.1532	0.2056	yes	up	B(ii)	_;C00350	-;Lipids	-;Phospholipids	map01100;map00564;map00563;map04136;map05167;map04723;map04140	Metabolic pathways;Glycerophospholipid metabolism;Glycosylphosphatidylinositol (GPI)-anchor biosynthesis;Autophagy - other;Kaposi sarcoma-associated herpesvirus infection;Retrograde endocannabinoid signaling;Autophagy - animal	Metabolism;Metabolism;Metabolism;Cellular Processes;Human Diseases;Organismal Systems;Cellular Processes	Global and overview maps;Lipid metabolism;Glycan biosynthesis and metabolism;Transport and catabolism;Infectious disease: viral;Nervous system;Transport and catabolism	HMDB0009031	Lipids and lipid-like molecules	Glycerophospholipids	Glycerophosphoethanolamines	-	796.581	6.65602	M+Na	C43H84NO8P	0	63	metab_5453	pos_5993	pos	46.4	5.149	0.1775	4.465	0.5648
Apigenin 7-Sulfate	0.01143	0.1429	2.629	2.2897	0.7967	-0.328	yes	down	B(ii)	-	-	-	-	-	-	-	HMDB0037851	Phenylpropanoids and polyketides	Flavonoids	Flavones	56857-56-8;	349.002	5.96908	M-H	C15H10O8S	0	66.4	metab_19677	neg_7453	neg	51.8	3.099	0.1115	3.89	0.7138
Pg(20:5(7Z,9Z,11E,13E,17Z)-3Oh(5,6,15)/I-14:0)	0.009921	0.135	2.5952	2.258	0.8165	-0.2924	yes	down	B(ii)	-	-	-	-	-	-	-	HMDB0271327	Not Available	Not Available	Not Available	-	809.427	3.55332	M+Na-2H	C40H69O13P	0	40.2	metab_14591	neg_2048	neg	43.8	3.342	0.3634	4.093	0.598
Val Phe Asn	0.02623	0.2026	2.5943	2.205	0.7533	-0.4086	yes	down	B(i)	-	-	-	-	-	-	-	-	-	-	-	-	361.185	3.21953	M+H-H2O	C18H26N4O5	72.5	0	metab_10815	pos_11981	pos	49.7	2.538	0.2922	3.369	0.8509
Glucose-Uridine-C1,5'-Diphosphate	0.02837	0.2108	2.5699	2.217	1.1722	0.2293	yes	up	B(ii)	-	-	-	-	-	-	-	HMDB0259387	Nucleosides, nucleotides, and analogues	Pyrimidine nucleotides	Pyrimidine nucleotide sugars	-	565.047	0.678533	M-H	C15H24N2O17P2	0	73.7	metab_21609	neg_9481	neg	52.5	5.499	0.464	4.691	0.7866
2-Aminooctanedioic Acid	8.246e-06	0.01176	2.5676	2.28	0.8528	-0.2297	yes	down	B(i)	-	-	-	-	-	-	-	-	-	-	-	-	190.107	4.1224	M+H	C8H15NO4	72.3	0	metab_2725	pos_2989	pos	53.4	2.85	0.2178	3.342	0.07997
Pc(38:4)	0.007709	0.1228	2.5254	2.2026	1.1373	0.1856	yes	up	B(i)	-	-	-	-	-	-	-	HMDB0007988	Lipids and lipid-like molecules	Glycerophospholipids	Glycerophosphocholines	-	854.59	6.39663	M+FA-H	C46H84NO8P	74	0	metab_18972	neg_6694	neg	51.4	5.195	0.2375	4.568	0.4978
Nitrofurazone	0.01449	0.1582	2.5233	2.0127	0.8376	-0.2557	yes	down	B(i)	C08042	-	-	-	-	-	-	HMDB0014480	Organoheterocyclic compounds	Furans	Nitrofurans	59-87-0	231.072	1.07	M+CH3OH+H	C6H6N4O4	51	0	metab_925	pos_1014	pos	48.6	3.455	0.7392	4.125	0.1953
Dimethylpropiothetin	1.734e-05	0.0189	2.5066	2.2977	0.8011	-0.3199	yes	down	B(ii)	C04022	-	-	map01100;map00920	Metabolic pathways;Sulfur metabolism	Metabolism;Metabolism	Global and overview maps;Energy metabolism	HMDB0251405	Organic acids and derivatives	Carboxylic acids and derivatives	Carboxylic acid derivatives	7314-30-9;_	176.074	3.74157	M+ACN+H	C5H10O2S	0	46.2	metab_2224	pos_2433	pos	46.9	2.038	0.05524	2.544	0.2095
Ipomeatetrahydrofuran	0.02573	0.2012	2.4849	2.3176	0.7999	-0.322	yes	down	B(ii)	-	-	-	-	-	-	-	HMDB0040904	Lipids and lipid-like molecules	Prenol lipids	Sesquiterpenoids	92448-62-9	301.202	6.03332	M+FA-H	C15H28O3	0	60.8	metab_19559	neg_7329	neg	50.3	2.851	0.7916	3.564	0.3902
1,1'-(1,4-Dihydro-4-Nonyl-3,5-Pyridinediyl)Bis[1-Dodecanone]	0.002665	0.08576	2.473	2.0013	0.8523	-0.2306	yes	down	B(ii)	-	-	-	-	-	-	-	HMDB0035519	Organoheterocyclic compounds	Pyridines and derivatives	Hydropyridines	158528-02-0	604.564	5.66913	M+CH3OH+H	C38H69NO2	0	77.4	metab_3778	pos_4136	pos	47.4	3.265	0.4079	3.831	0.2437
N-Oleoyldopamine	0.04008	0.2487	2.4625	2.4923	0.8376	-0.2557	yes	down	B(ii)	C12272;_	-	-	map04080	Neuroactive ligand-receptor interaction	Environmental Information Processing	Signaling molecules and interaction	HMDB0255218	Benzenoids	Phenols	Benzenediols	-;_	438.299	6.58863	M+Na-2H	C26H43NO3	0	78.2	metab_18707	neg_6399	neg	52.7	3.858	1.025	4.606	0.2424
Ps(18:1(11Z)/18:3(6Z,9Z,12Z))	0.0003973	0.05318	2.4532	2.1002	0.915	-0.1282	yes	down	B(ii)	_;C02737	-;Lipids	-;Phospholipids	map01100;map00564;map05146;map05322;map00260;map05140	Metabolic pathways;Glycerophospholipid metabolism;Amoebiasis;Systemic lupus erythematosus;Glycine, serine and threonine metabolism;Leishmaniasis	Metabolism;Metabolism;Human Diseases;Human Diseases;Metabolism;Human Diseases	Global and overview maps;Lipid metabolism;Infectious disease: parasitic;Immune disease;Amino acid metabolism;Infectious disease: parasitic	HMDB0112390	Lipids and lipid-like molecules	Glycerophospholipids	Glycerophosphoserines	-	828.504	6.4502	M+FA-H	C42H74NO10P	0	52.6	metab_18893	neg_6606	neg	41.7	5.339	0.3272	5.835	0.1045
L-Cystine	0.006262	0.113	2.4273	2.0082	0.8623	-0.2137	yes	down	B(i)	C00491	-	-	map01100;map00270;map02010;map04216;map04974	Metabolic pathways;Cysteine and methionine metabolism;ABC transporters;Ferroptosis;Protein digestion and absorption	Metabolism;Metabolism;Environmental Information Processing;Cellular Processes;Organismal Systems	Global and overview maps;Amino acid metabolism;Membrane transport;Cell growth and death;Digestive system	HMDB0000192	Organic acids and derivatives	Carboxylic acids and derivatives	Amino acids, peptides, and analogues	56-89-3	241.031	0.587417	M+H	C6H12N2O4S2	85.9	0	metab_12082	pos_13341	pos	53.6	3.614	0.4129	4.191	0.3363
Erinacine P	0.005557	0.1083	2.4089	2.0789	0.8271	-0.2738	yes	down	B(ii)	-	-	-	-	-	-	-	HMDB0036313	Lipids and lipid-like molecules	Prenol lipids	Diterpenoids	291532-17-7	493.281	3.94505	M+H	C27H40O8	0	44.5	metab_10060	pos_11133	pos	46.1	2.995	0.4094	3.621	0.3821
Betavulgaroside I	0.01507	0.162	2.4085	2.0102	0.8245	-0.2784	yes	down	B(ii)	-	-	-	-	-	-	-	HMDB0029357	Lipids and lipid-like molecules	Prenol lipids	Terpene glycosides	158511-55-8	935.422	3.1416	M-H2O-H	C47H70O20	0	60.1	metab_14394	neg_1846	neg	47.3	3.148	0.2848	3.818	0.5962
Lysope(18:1(11Z)/0:0)	0.001933	0.07631	2.4048	1.9359	0.9001	-0.1519	yes	down	B(ii)	-	-	-	-	-	-	-	HMDB0011505	Lipids and lipid-like molecules	Glycerophospholipids	Glycerophosphoethanolamines	-	957.594	6.4502	2M-H	C23H46NO7P	0	56.5	metab_18892	neg_6605	neg	49.5	4.621	0.3839	5.134	0.174
Cis-Parinaric Acid	0.004351	0.1016	2.3945	1.9208	0.8847	-0.1768	yes	down	B(ii)	-	-	-	-	-	-	-	HMDB0248240	Lipids and lipid-like molecules	Fatty Acyls	Lineolic acids and derivatives	_;	277.216	6.27777	M+H	C18H28O2	0	77.2	metab_4998	pos_5504	pos	53.3	4.15	0.3728	4.691	0.2929
4,5-Dihydroniveusin A	0.04112	0.2509	2.3654	2.1421	0.8184	-0.2891	yes	down	B(ii)	-	-	-	-	-	-	-	HMDB0032844	Lipids and lipid-like molecules	Prenol lipids	Terpene lactones	98204-96-7	438.216	3.85975	M+ACN+H	C20H28O8	0	55.3	metab_10195	pos_11272	pos	48	3.439	0.5583	4.202	0.7689
Daidzein	0.003131	0.09053	2.3644	2.0448	0.8239	-0.2795	yes	down	B(i)	C10208	-	-	map01100	Metabolic pathways	Metabolism	Global and overview maps	HMDB0003312;LMPK12050038	Phenylpropanoids and polyketides	Isoflavonoids	Isoflav-2-enes	486-66-8;	255.065	5.93617	M+H	C15H10O4	95.6	0	metab_4412	pos_4867	pos	58.2	2.531	0.02139	3.072	0.403
Himbacine	0.001875	0.07631	2.3593	1.8942	0.8665	-0.2067	yes	down	B(ii)	C10598;_	-	-	-	-	-	-	HMDB0253171	Organoheterocyclic compounds	Naphthofurans	Not Available	6879-74-9;_	404.28	6.38063	M+Hac-H	C22H35NO2	0	46.5	metab_19002	neg_6724	neg	47.9	3.22	0.3564	3.716	0.1855
2,3-Dinor Prostaglandin E1	0.004404	0.1018	2.3343	2.0454	0.883	-0.1795	yes	down	B(i)	-	-	-	-	-	-	-	-	-	-	-	-	325.202	6.12408	M-H	C18H30O5	74.3	0	metab_15763	neg_3278	neg	51.6	4.061	0.3199	4.599	0.3299
2-Aminomuconic Acid Semialdehyde	0.0174	0.1727	2.333	1.9015	0.8588	-0.2196	yes	down	B(ii)	C03824	-	-	map01100;map00380	Metabolic pathways;Tryptophan metabolism	Metabolism;Metabolism	Global and overview maps;Amino acid metabolism	HMDB0001280	Organic acids and derivatives	Carboxylic acids and derivatives	Amino acids, peptides, and analogues	245128-91-0;	159.076	0.592717	M+NH4	C6H7NO3	0	73.4	metab_12064	pos_13323	pos	52.9	3.638	0.563	4.236	0.3646
Sirolimus	0.04038	0.2493	2.3212	1.9249	0.8662	-0.2072	yes	down	B(ii)	C07909	-	-	map04211;map04218	Longevity regulating pathway;Cellular senescence	Organismal Systems;Cellular Processes	Aging;Cell growth and death	HMDB0015015	Benzenoids	Benzene and substituted derivatives	Benzoic acids and derivatives	53123-88-9;	878.549	6.74652	M+H-2H2O	C51H79NO13	0	70.7	metab_5505	pos_6053	pos	46.9	4.208	0.685	4.858	0.5125
1-Stearoyl-2-Myristoyl-Sn-Glycero-3-Phosphocholine	0.02736	0.2068	2.3111	2.3815	1.1121	0.1534	yes	up	B(i)	-	-	-	-	-	-	-	HMDB0008031	Lipids and lipid-like molecules	Glycerophospholipids	Glycerophosphocholines	-	734.569	7.006	M+H	C40H80NO8P	48.9	0	metab_6962	pos_7674	pos	47	6.307	0.3566	5.671	0.6159
2-Amino-4-Hydroxypyrimidine-5-Carboxylic Acid	0.02349	0.1937	2.2917	1.8331	0.8664	-0.2069	yes	down	B(i)	-	-	-	-	-	-	-	-	-	-	-	-	188.066	1.0647	M+CH3OH+H	C5H5N3O3	43.1	0	metab_11600	pos_12808	pos	47	3.768	0.6877	4.349	0.2221
Pc(32:0)	0.00145	0.07167	2.2872	2.1801	1.081	0.1124	yes	up	B(i)	C00157	Lipids	Phospholipids	map01100;map00564;map00590;map00591;map00592;map05231;map04723	Metabolic pathways;Glycerophospholipid metabolism;Arachidonic acid metabolism;Linoleic acid metabolism;alpha-Linolenic acid metabolism;Choline metabolism in cancer;Retrograde endocannabinoid signaling	Metabolism;Metabolism;Metabolism;Metabolism;Metabolism;Human Diseases;Organismal Systems	Global and overview maps;Lipid metabolism;Lipid metabolism;Lipid metabolism;Lipid metabolism;Cancer: overview;Nervous system	HMDB0000564	Lipids and lipid-like molecules	Glycerophospholipids	Glycerophosphocholines	63-89-8	778.56	7.00832	M+FA-H	C40H80NO8P	82	0	metab_16827	neg_4430	neg	55	6.353	0.2319	5.877	0.2581
4,8,12,15,19-Docosapentaenoic Acid	0.002656	0.08562	2.2855	2.0974	0.8679	-0.2044	yes	down	B(ii)	-	-	-	-	-	-	-	HMDB0039133	Lipids and lipid-like molecules	Fatty Acyls	Fatty acids and conjugates	2548-85-8;	372.293	6.7147	M+ACN+H	C22H34O2	0	45.1	metab_7080	pos_7806	pos	44.5	3.396	0.3108	3.913	0.2784
Delta-Valerobetaine	1.569e-06	0.005587	2.2748	1.9526	0.9187	-0.1224	yes	down	B(i)	-	-	-	-	-	-	-	-	-	-	-	-	160.133	0.63755	M+H	C8H17NO2	93.4	0	metab_528	pos_571	pos	57.5	4.258	0.1038	4.635	0.09839
Gpcho(18:3/16:0)	0.008033	0.1244	2.2689	2.1492	1.0983	0.1352	yes	up	B(i)	-	-	-	-	-	-	-	HMDB0008166	Lipids and lipid-like molecules	Glycerophospholipids	Glycerophosphocholines	-	756.55	6.74652	M+H	C42H78NO8P	65.4	0	metab_5503	pos_6050	pos	48.7	5.677	0.2909	5.169	0.3659
Lysope(0:0/18:1(9Z))	0.001469	0.07187	2.2081	1.7871	0.9208	-0.119	yes	down	B(ii)	-	-	-	-	-	-	-	HMDB0011476	Lipids and lipid-like molecules	Glycerophospholipids	Glycerophosphoethanolamines	-	959.609	6.43725	2M+H	C23H46NO7P	0	51.4	metab_5223	pos_5744	pos	48.3	5.036	0.272	5.469	0.1899
Pe(P-18:0/20:4(8Z,11Z,14Z,17Z))	9.768e-05	0.03409	2.1947	1.9761	1.077	0.1071	yes	up	B(ii)	-	-	-	-	-	-	-	HMDB0011386	Lipids and lipid-like molecules	Glycerophospholipids	Glycerophosphoethanolamines	-	752.559	6.57053	M+H	C43H78NO7P	0	60	metab_7201	pos_7944	pos	46.5	5.396	0.1349	5.01	0.158
Udp-Galactose	0.02921	0.2141	2.178	1.8862	1.11	0.1505	yes	up	B(i)	C00052	-	-	map01100;map00520;map01250;map00052	Metabolic pathways;Amino sugar and nucleotide sugar metabolism;Biosynthesis of nucleotide sugars;Galactose metabolism	Metabolism;Metabolism;Metabolism;Metabolism	Global and overview maps;Carbohydrate metabolism;Global and overview maps;Carbohydrate metabolism	HMDB0000302	Nucleosides, nucleotides, and analogues	Pyrimidine nucleotides	Pyrimidine nucleotide sugars	2956-16-3	565.047	0.780283	M-H	C15H24N2O17P2	97.5	0	metab_13674	neg_1093	neg	57.8	5.794	0.4386	5.22	0.5106
Cucurbitacin C	0.008527	0.127	2.1688	1.7948	0.875	-0.1926	yes	down	B(ii)	C08795	-	-	-	-	-	-	HMDB0034706	Lipids and lipid-like molecules	Steroids and steroid derivatives	Cucurbitacins	5988-76-1;	565.309	1.47717	M+Na-H2O	C32H48O8	0	74.9	metab_1164	pos_1273	pos	51.1	3.493	0.3428	3.992	0.3304
Ps(22:6(4Z,7Z,10Z,13Z,16Z,19Z)/20:3(8Z,11Z,14Z))	0.02258	0.191	2.1618	2.0036	0.8993	-0.1531	yes	down	B(ii)	_;C02737	-;Lipids	-;Phospholipids	map01100;map00564;map05146;map05322;map00260;map05140	Metabolic pathways;Glycerophospholipid metabolism;Amoebiasis;Systemic lupus erythematosus;Glycine, serine and threonine metabolism;Leishmaniasis	Metabolism;Metabolism;Human Diseases;Human Diseases;Metabolism;Human Diseases	Global and overview maps;Lipid metabolism;Infectious disease: parasitic;Immune disease;Amino acid metabolism;Infectious disease: parasitic	HMDB0012448	Lipids and lipid-like molecules	Glycerophospholipids	Glycerophosphoserines	_;	878.499	6.53535	M+Na-2H	C48H76NO10P	0	43.2	metab_18754	neg_6454	neg	44.8	4.949	0.5751	5.503	0.3245
Gly-Pro-Arg-Pro-Lys	0.0009953	0.06636	2.1563	1.7765	0.9201	-0.1201	yes	down	B(ii)	-	-	-	-	-	-	-	HMDB0252830	Organic acids and derivatives	Carboxylic acids and derivatives	Amino acids, peptides, and analogues	-	574.312	6.56738	M+Na-2H	C24H43N9O6	0	64.5	metab_18729	neg_6425	neg	48.9	4.759	0.2468	5.172	0.1722
Cys-Gly	0.001485	0.07205	2.1158	1.7883	1.1092	0.1495	yes	up	B(i)	C01419	-	-	map01100;map00480	Metabolic pathways;Glutathione metabolism	Metabolism;Metabolism	Global and overview maps;Metabolism of other amino acids	HMDB0000078	Organic acids and derivatives	Carboxylic acids and derivatives	Amino acids, peptides, and analogues	19246-18-5	179.048	0.883367	M+H	C5H10N2O3S	89.8	0	metab_11778	pos_13005	pos	55.4	4.032	0.1529	3.635	0.2374
Tetranorprostanedioic Acid	0.00123	0.06902	2.1088	1.7612	0.9179	-0.1237	yes	down	B(ii)	-	-	-	-	-	-	-	HMDB0258926	Lipids and lipid-like molecules	Fatty Acyls	Fatty acids and conjugates	-	343.212	6.01198	M+Hac-H	C16H28O4	0	41.2	metab_15550	neg_3054	neg	46.5	4.391	0.1756	4.784	0.2161
Metioprim	0.002205	0.08028	2.1024	1.825	0.9079	-0.1394	yes	down	B(ii)	-	-	-	-	-	-	-	HMDB0254675	Benzenoids	Benzene and substituted derivatives	Methoxybenzenes	-	287.095	2.95002	M-H2O-H	C14H18N4O2S	0	40	metab_14339	neg_1791	neg	44.1	4.08	0.1699	4.494	0.2596
Pi(18:0/20:4(8Z,11Z,14Z,17Z))	0.0001025	0.03409	2.0992	1.9067	0.9423	-0.0858	yes	down	B(ii)	-	-	-	-	-	-	-	HMDB0009816	Lipids and lipid-like molecules	Glycerophospholipids	Glycerophosphoinositols	-	885.549	6.52467	M-H	C47H83O13P	0	63	metab_18773	neg_6474	neg	48.5	5.826	0.2098	6.183	0.05131
Awobanin	0.02088	0.1841	2.0986	1.7905	1.128	0.1738	yes	up	B(ii)	C08653;_	-	-	-	-	-	-	HMDB0038000	Phenylpropanoids and polyketides	Flavonoids	Flavonoid glycosides	64615-55-0;	738.173	0.680417	M+H-2H2O	C36H37O19+	0	98.3	metab_624	pos_678	pos	52.4	4.574	0.3312	4.055	0.4514
9,12-Octadecadiynoic Acid	0.009929	0.135	2.0979	1.6935	0.9008	-0.1508	yes	down	B(i)	-	-	-	-	-	-	-	HMDB0247623;LMFA01030540	Lipids and lipid-like molecules	Fatty Acyls	Fatty acids and conjugates	_;	277.216	6.09117	M+H	C18H28O2	83	0	metab_4657	pos_5137	pos	53.8	4.094	0.3497	4.545	0.2809
Uridine Diphosphate-N-Acetylgalactosamine	0.003609	0.09306	2.0908	1.7269	1.0754	0.1049	yes	up	B(ii)	-	-	-	-	-	-	-	HMDB0000304	Nucleosides, nucleotides, and analogues	Pyrimidine nucleotides	Pyrimidine nucleotide sugars	7277-98-7	606.074	0.678533	M-H	C17H27N3O17P2	0	67.5	metab_21608	neg_9480	neg	51.5	5.989	0.2256	5.569	0.2605
Udp-N-Acetyl-D-Galactosamine	0.003351	0.09271	2.0882	1.7202	1.0717	0.0998	yes	up	B(i)	C00203	-	-	map01100;map00520;map00512;map01250	Metabolic pathways;Amino sugar and nucleotide sugar metabolism;Mucin type O-glycan biosynthesis;Biosynthesis of nucleotide sugars	Metabolism;Metabolism;Metabolism;Metabolism	Global and overview maps;Carbohydrate metabolism;Glycan biosynthesis and metabolism;Global and overview maps	HMDB0006591	Lipids and lipid-like molecules	Fatty Acyls	Fatty acyl glycosides	-	606.074	0.79095	M-H	C17H27N3O17P2	96.1	0	metab_13684	neg_1104	neg	57.8	6.207	0.2475	5.792	0.2378
13-Oxoode	0.004671	0.1034	2.0833	1.6686	0.9164	-0.1259	yes	down	B(i)	C14765;_	-	-	map00591	Linoleic acid metabolism	Metabolism	Lipid metabolism	HMDB0004668;LMFA02000252	Lipids and lipid-like molecules	Fatty Acyls	Lineolic acids and derivatives	-;_;	295.226	6.27777	M+H	C18H30O3	93.1	0	metab_4999	pos_5505	pos	56.4	4.497	0.2419	4.907	0.2562
12-Hydroxy-16-Heptadecynoic Acid	0.01859	0.1775	2.0783	2.3366	0.8719	-0.1977	yes	down	B(i)	-	-	-	-	-	-	-	-	-	-	-	-	281.212	6.24682	M-H	C17H30O3	36	0	metab_19164	neg_6897	neg	44.1	3.363	0.357	3.857	0.3943
Ser Phe	0.02254	0.1907	2.0762	1.7807	0.8029	-0.3167	yes	down	B(i)	-	-	-	-	-	-	-	-	-	-	-	-	253.118	2.6955	M+H	C12H16N2O4	77.9	0	metab_11084	pos_12271	pos	52.5	2.208	0.2027	2.75	0.5332
Flavin Mononucleotide	0.0001873	0.04448	2.0724	1.8034	0.9172	-0.1247	yes	down	B(i)	C00061	Vitamins and cofactors	Cofactors	map01100;map01240;map00190;map04977;map00740	Metabolic pathways;Biosynthesis of cofactors;Oxidative phosphorylation;Vitamin digestion and absorption;Riboflavin metabolism	Metabolism;Metabolism;Metabolism;Organismal Systems;Metabolism	Global and overview maps;Global and overview maps;Energy metabolism;Digestive system;Metabolism of cofactors and vitamins	HMDB0001520;PW_C001170	Nucleosides, nucleotides, and analogues	Flavin nucleotides	Not Available	146-17-8	457.112	4.1331	M+H	C17H21N4O9P	91.7	0	metab_9785	pos_10821	pos	56.1	3.921	0.1772	4.275	0.1214
Gabazine	0.04075	0.2501	2.0723	1.8273	0.8125	-0.2995	yes	down	B(ii)	C13796	-	-	-	-	-	-	HMDB0252568	Organoheterocyclic compounds	Diazines	Pyridazines and derivatives	-	292.109	5.2697	M+Na-H2O	C15H17N3O3	0	61.6	metab_3493	pos_3822	pos	48.4	2.635	0.4036	3.243	0.631
Fa(18:3+1O)	0.004003	0.09762	2.0499	1.6582	0.9195	-0.1211	yes	down	B(i)	-	-	-	-	-	-	-	-	-	-	-	-	295.226	6.08573	M+H	C18H30O3	91.7	0	metab_7892	pos_8697	pos	56	4.532	0.2316	4.929	0.241
Meproscillarin	0.005168	0.1058	2.0398	1.8525	0.8903	-0.1676	yes	down	B(ii)	-	-	-	-	-	-	-	HMDB0254457	Lipids and lipid-like molecules	Steroids and steroid derivatives	Steroid lactones	-	545.311	3.84912	M+H	C31H44O8	0	53.1	metab_10207	pos_11284	pos	44.6	3.597	0.2604	4.04	0.2845
Gpcho(17:2/17:1)	0.01048	0.1369	2.0145	1.9498	1.078	0.1083	yes	up	B(i)	-	-	-	-	-	-	-	-	-	-	-	-	756.55	6.59742	M+H	C42H78NO8P	60.9	0	metab_7158	pos_7897	pos	47.3	5.778	0.2224	5.36	0.3272
Abbott-195773	0.02643	0.2032	1.9985	1.7251	0.8586	-0.22	yes	down	B(ii)	C12020;_	-	-	-	-	-	-	HMDB0249831	Organic oxygen compounds	Organooxygen compounds	Carbohydrates and carbohydrate conjugates	205110-48-1;_	748.415	3.45882	M+H-H2O	C42H59N3O10	0	50.2	metab_1909	pos_2090	pos	43.9	3.145	0.355	3.663	0.4693
Lysope(20:0/0:0)	0.02019	0.1826	1.9983	1.705	0.9067	-0.1413	yes	down	B(ii)	-	-	-	-	-	-	-	HMDB0011511	Lipids and lipid-like molecules	Glycerophospholipids	Glycerophosphoethanolamines	899445-69-3	490.33	6.62588	M-H2O-H	C25H52NO7P	0	71.9	metab_16551	neg_4142	neg	50.4	4.393	0.4995	4.845	0.2044
(4-Chlorophenyl) (1R)-6-Chloro-1-(4-Methoxyphenyl)-1,3,4,9-Tetrahydropyrido[3,4-B]Indole-2-Carboxylate	0.006651	0.1155	1.9979	1.6625	1.1072	0.1469	yes	up	B(ii)	-	-	-	-	-	-	-	HMDB0256909	Alkaloids and derivatives	Harmala alkaloids	Not Available	-	484.116	0.888717	M+NH4	C25H20Cl2N2O3	0	44.4	metab_11745	pos_12970	pos	36	4.266	0.2324	3.853	0.287
Thr Gly Ile Phe Thr	0.04366	0.256	1.9957	1.7318	0.824	-0.2792	yes	down	B(i)	-	-	-	-	-	-	-	-	-	-	-	-	538.287	3.5067	M+H	C25H39N5O8	48	0	metab_10559	pos_11679	pos	46.2	2.73	0.2418	3.313	0.6649
4-Acetamidobenzoic Acid	0.002408	0.0816	1.9862	1.6927	1.0984	0.1354	yes	up	B(i)	-	-	-	-	-	-	-	HMDB0246328	Benzenoids	Benzene and substituted derivatives	Benzoic acids and derivatives	-	178.051	3.9158	M-H	C9H9NO3	37.7	0	metab_14706	neg_2168	neg	46.6	4.186	0.2529	3.811	0.1739
Vanillin-4-Sulfate	0.009916	0.135	1.9846	1.9742	0.8924	-0.1642	yes	down	B(i)	-	-	-	-	-	-	-	-	-	-	-	-	230.997	3.40095	M-H	C8H8O6S	55.4	0	metab_20636	neg_8449	neg	48.9	3.484	0.3658	3.904	0.2242
Kbt 1585 Hydrochloride	0.0003863	0.05318	1.9794	1.7152	1.0725	0.101	yes	up	B(ii)	-	-	-	-	-	-	-	HMDB0247783	Organoheterocyclic compounds	Lactams	Beta lactams	-	484.116	0.632217	M+Na	C21H23N3O7S	0	53.4	metab_527	pos_569	pos	45.2	4.956	0.04178	4.621	0.1902
Pe(16:1(9Z)/20:5(5Z,8Z,11Z,14Z,17Z))	0.001236	0.06902	1.9698	1.6895	0.9444	-0.0825	yes	down	B(ii)	_;C00350	-;Lipids	-;Phospholipids	map01100;map00564;map00563;map04136;map05167;map04723;map04140	Metabolic pathways;Glycerophospholipid metabolism;Glycosylphosphatidylinositol (GPI)-anchor biosynthesis;Autophagy - other;Kaposi sarcoma-associated herpesvirus infection;Retrograde endocannabinoid signaling;Autophagy - animal	Metabolism;Metabolism;Metabolism;Cellular Processes;Human Diseases;Organismal Systems;Cellular Processes	Global and overview maps;Lipid metabolism;Glycan biosynthesis and metabolism;Transport and catabolism;Infectious disease: viral;Nervous system;Transport and catabolism	HMDB0008972	Lipids and lipid-like molecules	Glycerophospholipids	Glycerophosphoethanolamines	_;	794.498	6.51405	M+Hac-H	C41H70NO8P	0	62.4	metab_18805	neg_6508	neg	50.2	5.707	0.2336	6.043	0.1138
Fosinopril	0.01347	0.1544	1.968	1.982	0.8934	-0.1626	yes	down	B(ii)	C07016;_	-	-	-	-	-	-	HMDB0014635	Organic acids and derivatives	Carboxylic acids and derivatives	Amino acids, peptides, and analogues	98048-97-6;_	598.267	5.50272	M+Cl	C30H46NO7P	0	48.8	metab_20007	neg_7796	neg	43.1	3.419	0.3341	3.827	0.2673
N-Palmitoyl Glycine	5.493e-05	0.02953	1.9612	1.6469	0.9398	-0.0896	yes	down	B(i)	-	-	-	-	-	-	-	HMDB0013034;LMFA08020079	Organic acids and derivatives	Carboxylic acids and derivatives	Amino acids, peptides, and analogues	158305-64-7;	312.254	6.46612	M-H	C18H35NO3	37.9	0	metab_18882	neg_6592	neg	44.7	4.59	0.1212	4.884	0.09731
1-(2-Thienyl)-1-Heptanone	0.02658	0.2037	1.9571	1.7714	1.1736	0.2309	yes	up	B(ii)	-	-	-	-	-	-	-	HMDB0040241	Organic oxygen compounds	Organooxygen compounds	Carbonyl compounds	30711-40-1	238.126	4.5774	M+ACN+H	C11H16OS	0	42.8	metab_9403	pos_10416	pos	46.6	3.367	0.4844	2.869	0.3531
Pyropheophytin B	3.409e-05	0.02473	1.9533	1.8142	0.9495	-0.0748	yes	down	B(ii)	C19506	-	-	-	-	-	-	HMDB0034248	Benzenoids	Benzene and substituted derivatives	Styrenes	77331-75-0	885.549	7.33035	M+Hac-H	C53H70N4O4	0	54.8	metab_18126	neg_5785	neg	46.1	5.695	0.149	5.998	0.06186
Ps(20:4(5Z,8Z,11Z,14Z)/18:1(11Z))	0.002704	0.08591	1.9438	1.5847	0.9459	-0.0803	yes	down	B(ii)	_;C02737	-;Lipids	-;Phospholipids	map01100;map00564;map05146;map05322;map00260;map05140	Metabolic pathways;Glycerophospholipid metabolism;Amoebiasis;Systemic lupus erythematosus;Glycine, serine and threonine metabolism;Leishmaniasis	Metabolism;Metabolism;Human Diseases;Human Diseases;Metabolism;Human Diseases	Global and overview maps;Lipid metabolism;Infectious disease: parasitic;Immune disease;Amino acid metabolism;Infectious disease: parasitic	HMDB0112637	Lipids and lipid-like molecules	Glycerophospholipids	Glycerophosphoserines	-	854.519	6.49267	M+FA-H	C44H76NO10P	0	48.7	metab_18848	neg_6555	neg	40.2	5.958	0.2481	6.299	0.1451
Pe(Pge2/18:1(9Z))	0.0002713	0.04718	1.9395	1.6304	0.9526	-0.0701	yes	down	B(ii)	-	-	-	-	-	-	-	HMDB0261323	Not Available	Not Available	Not Available	-	812.507	6.5033	M-H	C43H76NO11P	0	76.8	metab_18827	neg_6533	neg	48.6	6.086	0.1781	6.389	0.08454
Gpcho(18:2/16:1)	0.01828	0.176	1.9243	1.7304	1.0718	0.1001	yes	up	B(i)	-	-	-	-	-	-	-	HMDB0008134	Lipids and lipid-like molecules	Glycerophospholipids	Glycerophosphocholines	-	756.549	6.46393	M+H	C42H78NO8P	56.5	0	metab_5274	pos_5797	pos	45.8	6.058	0.3297	5.652	0.2988
Pe(Pgd1/16:0)	0.004664	0.1034	1.9227	1.597	0.941	-0.0878	yes	down	B(ii)	-	-	-	-	-	-	-	HMDB0260977	Not Available	Not Available	Not Available	-	810.495	6.49267	M+Na-2H	C41H76NO11P	0	53.2	metab_16312	neg_3883	neg	44.6	5.562	0.2781	5.911	0.1563
11-Methoxyyangonin	0.003437	0.09284	1.9219	1.6352	0.93	-0.1048	yes	down	B(ii)	-	-	-	-	-	-	-	HMDB0030740	Phenylpropanoids and polyketides	Kavalactones	Not Available	2743-14-8	289.109	2.9416	M+H	C16H16O5	0	54.4	metab_1496	pos_1619	pos	48.1	4.74	0.1581	5.097	0.2368
11B,21-Dihydroxy-3,20-Oxo-5B-Pregnan-18-Al	0.0007161	0.06008	1.918	1.5309	0.9312	-0.1028	yes	down	B(ii)	_;C05473	-	-	map00140	Steroid hormone biosynthesis	Metabolism	Lipid metabolism	HMDB0006754	Lipids and lipid-like molecules	Glycerolipids	Diradylglycerols	_;	385.199	6.24148	M+Na-2H	C21H32O5	0	69.8	metab_15985	neg_3525	neg	50.9	4.129	0.1897	4.434	0.1079
(3A,5B)-24-Oxo-24-[(2-Sulfoethyl)Amino]Cholan-3-Yl-B-D-Glucopyranosiduronic Acid	0.002284	0.08079	1.9151	1.5457	0.9402	-0.0889	yes	down	B(ii)	-	-	-	-	-	-	-	HMDB0002429	Lipids and lipid-like molecules	Steroids and steroid derivatives	Bile acids, alcohols and derivatives	99794-82-8	682.327	7.3155	M+Na	C32H53NO11S	0	40	metab_6805	pos_7490	pos	43.3	5.205	0.1791	5.536	0.1863
N-Oleoyl Leucine	0.001505	0.07245	1.9036	1.6632	0.92	-0.1202	yes	down	B(i)	-	-	-	-	-	-	-	HMDB0241962;LMFA08020116	Organic acids and derivatives	Carboxylic acids and derivatives	Amino acids, peptides, and analogues	_;	394.332	6.55677	M-H	C24H45NO3	86.7	0	metab_18738	neg_6434	neg	55.1	3.866	0.2379	4.202	0.1178
Felbamate	0.02294	0.1918	1.8911	1.4983	0.91	-0.136	yes	down	B(ii)	C07501	-	-	map00982	Drug metabolism - cytochrome P450	Metabolism	Xenobiotics biodegradation and metabolism	HMDB0015084	Benzenoids	Benzene and substituted derivatives	Not Available	25451-15-4	302.109	1.46647	M+ACN+Na	C11H14N2O4	0	44.1	metab_1109	pos_1209	pos	45	3.924	0.4396	4.312	0.1789
Pe(18:1(11Z)/18:4(6Z,9Z,12Z,15Z))	0.0004022	0.05318	1.8861	1.6504	0.9538	-0.0682	yes	down	B(ii)	_;C00350	-;Lipids	-;Phospholipids	map01100;map00564;map00563;map04136;map05167;map04723;map04140	Metabolic pathways;Glycerophospholipid metabolism;Glycosylphosphatidylinositol (GPI)-anchor biosynthesis;Autophagy - other;Kaposi sarcoma-associated herpesvirus infection;Retrograde endocannabinoid signaling;Autophagy - animal	Metabolism;Metabolism;Metabolism;Cellular Processes;Human Diseases;Organismal Systems;Cellular Processes	Global and overview maps;Lipid metabolism;Glycan biosynthesis and metabolism;Transport and catabolism;Infectious disease: viral;Nervous system;Transport and catabolism	HMDB0009030	Lipids and lipid-like molecules	Glycerophospholipids	Glycerophosphoethanolamines	-	796.513	6.51405	M+Hac-H	C41H72NO8P	0	74.7	metab_16353	neg_3928	neg	50	6.054	0.1917	6.347	0.06493
Thr Leu	0.04679	0.2635	1.8695	1.6781	0.8258	-0.2762	yes	down	B(i)	-	-	-	-	-	-	-	-	-	-	-	-	233.149	2.06932	M+H	C10H20N2O4	74.9	0	metab_1365	pos_1485	pos	53.8	2.346	0.416	2.841	0.4927
Gpcho(17:1/17:2)	0.04719	0.2648	1.865	1.6628	1.0836	0.1158	yes	up	B(i)	-	-	-	-	-	-	-	-	-	-	-	-	756.55	6.23512	M+H	C42H78NO8P	63.2	0	metab_4918	pos_5419	pos	47.9	5.573	0.3393	5.143	0.4415
Lysope(0:0/20:5(5Z,8Z,11Z,14Z,17Z))	0.01806	0.1754	1.8627	1.4509	0.9118	-0.1332	yes	down	B(ii)	-	-	-	-	-	-	-	HMDB0011489	Lipids and lipid-like molecules	Glycerophospholipids	Glycerophosphoethanolamines	-	522.258	6.25113	M+Na	C25H42NO7P	0	72.1	metab_7597	pos_8371	pos	52.4	3.692	0.2906	4.049	0.2607
Lysopc(20:3(8Z,11Z,14Z)/0:0)	0.0005217	0.05747	1.8582	1.5017	0.9559	-0.065	yes	down	B(ii)	-	-	-	-	-	-	-	HMDB0010394	Lipids and lipid-like molecules	Glycerophospholipids	Glycerophosphocholines	1006703-11-2	546.353	7.32622	M+H	C28H52NO7P	0	78.6	metab_6782	pos_7466	pos	53.6	6.224	0.1495	6.511	0.1196
Involucrin	0.03797	0.243	1.8568	1.597	0.8675	-0.2051	yes	down	B(ii)	-	-	-	-	-	-	-	HMDB0253506	Lipids and lipid-like molecules	Prenol lipids	Sesquiterpenoids	-	532.293	5.5523	M+ACN+H	C27H38O8	0	72.2	metab_3681	pos_4028	pos	51.9	2.952	0.4001	3.403	0.4031
5-Methylthioribose	0.0003976	0.05318	1.8544	1.6477	0.9065	-0.1417	yes	down	B(ii)	C03089	-	-	map01100;map00270	Metabolic pathways;Cysteine and methionine metabolism	Metabolism;Metabolism	Global and overview maps;Amino acid metabolism	HMDB0001087	Organic oxygen compounds	Organooxygen compounds	Carbohydrates and carbohydrate conjugates	624740-12-1	222.079	3.7309	M+ACN+H	C6H12O4S	0	68.6	metab_10315	pos_11410	pos	52	2.975	0.1534	3.282	0.1259
9(S)-Hotre	0.001881	0.07631	1.8526	1.5037	0.9432	-0.0844	yes	down	B(i)	C16326;_	-	-	map00592	alpha-Linolenic acid metabolism	Metabolism	Lipid metabolism	-;HMDB0247705	Lipids and lipid-like molecules	Fatty Acyls	Lineolic acids and derivatives	-;_	293.212	6.27903	M-H	C18H30O3	39	0	metab_16050	neg_3593	neg	46.2	5.065	0.1257	5.37	0.1853
2-Hydroxyestrone	0.009161	0.1305	1.8503	1.5837	0.9051	-0.1439	yes	down	B(ii)	C05298;_	-	-	map00140	Steroid hormone biosynthesis	Metabolism	Lipid metabolism	HMDB0000343	Lipids and lipid-like molecules	Steroids and steroid derivatives	Estrane steroids	362-06-1;	251.144	3.74157	M+H-2H2O	C18H22O3	0	40	metab_2225	pos_2434	pos	43.5	3.642	0.1694	4.024	0.305
Pe(Pge1/20:4(5Z,8Z,11Z,14Z))	0.005851	0.1103	1.8495	1.5261	0.9451	-0.0814	yes	down	B(ii)	-	-	-	-	-	-	-	HMDB0262431	Not Available	Not Available	Not Available	-	836.506	6.5033	M-H	C45H76NO11P	0	76.4	metab_18826	neg_6532	neg	50.6	5.699	0.2713	6.03	0.1555
Glccer(D18:1/18:0)	0.01338	0.1538	1.8455	1.5705	1.0845	0.1171	yes	up	B(ii)	C01190;_	Lipids;-	Glycolipids;-	map00600;map01100	Sphingolipid metabolism;Metabolic pathways	Metabolism;Metabolism	Lipid metabolism;Global and overview maps	HMDB0004972	Lipids and lipid-like molecules	Sphingolipids	Glycosphingolipids	_;	772.593	7.25013	M+FA-H	C42H81NO8	0	65.6	metab_18226	neg_5892	neg	50.4	4.721	0.3295	4.353	0.2141
16-Hydroxy-10-Oxohexadecanoic Acid	0.004325	0.1011	1.8448	1.6072	0.9354	-0.0963	yes	down	B(ii)	-	-	-	-	-	-	-	HMDB0041287	Lipids and lipid-like molecules	Fatty Acyls	Fatty acids and conjugates	53833-25-3	345.228	6.02267	M+Hac-H	C16H30O4	0	56.3	metab_19581	neg_7352	neg	49.7	4.78	0.146	5.11	0.2291
Pe(20:5(7Z,9Z,11E,13E,17Z)-3Oh(5,6,15)/20:1(11Z))	0.002075	0.07773	1.8348	1.4752	0.9539	-0.0681	yes	down	B(ii)	-	-	-	-	-	-	-	HMDB0261993	Not Available	Not Available	Not Available	-	838.522	6.5087	M-H	C45H78NO11P	0	71.7	metab_18815	neg_6520	neg	48.7	6.165	0.2	6.463	0.1328
Pe(34:0)	0.03903	0.2459	1.8235	1.5918	1.0667	0.0932	yes	up	B(i)	-	-	-	-	-	-	-	HMDB0008833	Lipids and lipid-like molecules	Glycerophospholipids	Glycerophosphoethanolamines	-	778.559	6.23078	M+Hac-H	C39H78NO8P	72.5	0	metab_15963	neg_3500	neg	52.2	6.441	0.3111	6.038	0.3907
Pinolidoxin	0.01239	0.1476	1.819	1.4812	0.9324	-0.101	yes	down	B(ii)	C08503	-	-	-	-	-	-	HMDB0301836	Organoheterocyclic compounds	Oxocins	Not Available	152985-39-2;_	397.186	6.05995	M+Hac-H	C18H26O6	0	74	metab_15637	neg_3148	neg	51.5	4.728	0.2977	5.071	0.2029
N-(1,3-Benzodioxol-5-Ylmethyl)-2-[2-(Diethylamino)Ethylamino]Acetamide	0.01255	0.1484	1.8131	1.5555	0.8939	-0.1619	yes	down	B(i)	-	-	-	-	-	-	-	-	-	-	-	-	308.196	3.67225	M+H	C16H25N3O3	62.4	0	metab_2128	pos_2330	pos	50.9	3.158	0.2322	3.533	0.2895
(Z)-7-[(1S,4R,6R)-4-[(E)-Oct-6-Enyl]-2,3-Diazabicyclo[2.2.1]Hept-2-En-6-Yl]Hept-5-Enoic Acid	0.004296	0.1007	1.8125	1.5519	0.9349	-0.0971	yes	down	B(ii)	-	-	-	-	-	-	-	HMDB0247875	Lipids and lipid-like molecules	Fatty Acyls	Fatty acids and conjugates	-	331.239	6.09737	M-H	C20H32N2O2	0	63.8	metab_19454	neg_7217	neg	50.7	4.523	0.09697	4.838	0.2329
Pe(Lte4/P-18:0)	0.00124	0.06902	1.8029	1.6516	0.9493	-0.075	yes	down	B(ii)	-	-	-	-	-	-	-	HMDB0285309	Not Available	Not Available	Not Available	-	885.548	6.22545	M-H	C46H83N2O10PS	0	66.5	metab_19210	neg_6945	neg	47.1	5.639	0.2209	5.94	0.0836
Liquiritigenin	0.02829	0.2107	1.8001	1.559	0.9156	-0.1272	yes	down	B(ii)	C09762	-	-	map01100	Metabolic pathways	Metabolism	Global and overview maps	HMDB0029519	Phenylpropanoids and polyketides	Flavonoids	Flavans	578-86-9;	289.109	4.43315	M+CH3OH+H	C15H12O4	0	77.4	metab_2999	pos_3285	pos	52.8	4.645	0.2819	5.073	0.4003
Pa(24:1(15Z)/15:0)	0.02626	0.2026	1.7981	1.5211	1.071	0.099	yes	up	B(ii)	_;C00416	-;Lipids	-;Phospholipids	map01100;map00564;map04070;map00561;map05212;map05200;map04975;map04024;map04072;map04912;map05231;map04666	Metabolic pathways;Glycerophospholipid metabolism;Phosphatidylinositol signaling system;Glycerolipid metabolism;Pancreatic cancer;Pathways in cancer;Fat digestion and absorption;cAMP signaling pathway;Phospholipase D signaling pathway;GnRH signaling pathway;Choline metabolism in cancer;Fc gamma R-mediated phagocytosis	Metabolism;Metabolism;Environmental Information Processing;Metabolism;Human Diseases;Human Diseases;Organismal Systems;Environmental Information Processing;Environmental Information Processing;Organismal Systems;Human Diseases;Organismal Systems	Global and overview maps;Lipid metabolism;Signal transduction;Lipid metabolism;Cancer: specific types;Cancer: overview;Digestive system;Signal transduction;Signal transduction;Endocrine system;Cancer: overview;Immune system	HMDB0115457	Lipids and lipid-like molecules	Glycerophospholipids	Glycerophosphates	-	786.598	6.46393	M+ACN+H	C42H81O8P	0	52.7	metab_7277	pos_8030	pos	43.9	5.427	0.3149	5.067	0.2834
Flutrimazole	0.01363	0.1549	1.7924	1.4869	0.8979	-0.1554	yes	down	B(ii)	-	-	-	-	-	-	-	HMDB0252420	Benzenoids	Triphenyl compounds	Not Available	-	367.106	1.60743	M+Na-2H	C22H16F2N2	0	54	metab_20973	neg_8794	neg	46.9	3.192	0.3638	3.555	0.1667
Pe(38:3)	0.01425	0.1573	1.7891	1.4303	1.0645	0.0901	yes	up	B(i)	-	-	-	-	-	-	-	HMDB0008975	Lipids and lipid-like molecules	Glycerophospholipids	Glycerophosphoethanolamines	-	828.573	6.36467	M+Hac-H	C43H80NO8P	85.9	0	metab_19022	neg_6744	neg	51.8	5.432	0.2358	5.103	0.2438
1-[(2R,4S,5S)-5-[Difluoro(Hydroxy)Methyl]-4-Hydroxyoxolan-2-Yl]Pyrimidine-2,4-Dione	0.004033	0.09796	1.7882	1.4943	0.9187	-0.1223	yes	down	B(ii)	-	-	-	-	-	-	-	HMDB0257970	Organoheterocyclic compounds	Diazines	Pyrimidines and pyrimidine derivatives	-	309.055	3.13602	M+FA-H	C9H10F2N2O5	0	40.2	metab_20776	neg_8594	neg	46.8	3.549	0.2663	3.863	0.1063
4-Phenylbutyric Acid	0.02364	0.194	1.7873	1.4636	0.8948	-0.1604	yes	down	B(i)	C21793;_	-	-	-	-	-	-	-;HMDB0000543	Benzenoids	Benzene and substituted derivatives	Not Available	1821-12-1	165.091	5.70665	M+H	C10H12O2	47	0	metab_3896	pos_4269	pos	47	3.045	0.3671	3.403	0.2209
Pc(18:3/0:0)	0.002274	0.08079	1.7856	1.591	0.9335	-0.0993	yes	down	B(i)	-	-	-	-	-	-	-	HMDB0010388	Lipids and lipid-like molecules	Glycerophospholipids	Glycerophosphocholines	-	518.323	6.34693	M+H	C26H48NO7P	42.5	0	metab_5100	pos_5614	pos	46.3	4.293	0.2135	4.599	0.1314
(2-Mercaptomethyl-3-Phenyl-Propionyl)-Glycine	0.002497	0.08285	1.7853	1.4476	1.0508	0.0714	yes	up	B(ii)	C01619	-	-	-	-	-	-	HMDB0242473	Organic acids and derivatives	Carboxylic acids and derivatives	Amino acids, peptides, and analogues	-	308.091	0.883367	M+CH3OH+Na	C12H15NO3S	0	43.2	metab_11771	pos_12998	pos	45.3	6.003	0.1615	5.713	0.163
5,8,11-Trihydroxyoctadec-9-Enoic Acid	0.003511	0.09297	1.7808	1.4881	0.9551	-0.0662	yes	down	B(i)	-	-	-	-	-	-	-	-	-	-	-	-	329.233	6.11342	M-H	C18H34O5	87.9	0	metab_19415	neg_7176	neg	56.4	6.281	0.112	6.576	0.2039
5-(Delta-Carboxybutyl)Homocysteine	0.01041	0.1367	1.7782	1.4879	0.9223	-0.1167	yes	down	B(ii)	-	-	-	-	-	-	-	HMDB0246764	Organic acids and derivatives	Carboxylic acids and derivatives	Amino acids, peptides, and analogues	-	204.069	3.46948	M+H-H2O	C8H15NO4S	0	53.8	metab_10609	pos_11731	pos	48.5	3.951	0.2394	4.284	0.2255
Lipoamide	0.001884	0.07631	1.7774	1.6249	0.9345	-0.0977	yes	down	B(ii)	C00248;_	-	-	-	-	-	-	HMDB0000962	Organoheterocyclic compounds	Dithiolanes	Lipoamides	940-69-2;_;	264.073	0.918967	M+Hac-H	C8H15NOS2	0	47.3	metab_13771	neg_1202	neg	45.8	4.252	0.1748	4.55	0.1503
(+/-)9-Hpode	0.001783	0.0756	1.7758	1.4321	0.9504	-0.0734	yes	down	B(i)	-	-	-	-	-	-	-	-	-	-	-	-	311.222	6.20407	M-H	C18H32O4	90.5	0	metab_19249	neg_6991	neg	56.5	5.424	0.1134	5.707	0.1721
Cucurbic Acid	0.04198	0.2521	1.7687	1.3929	0.9002	-0.1517	yes	down	B(ii)	C08482;_	-	-	-	-	-	-	HMDB0029388	Lipids and lipid-like molecules	Fatty Acyls	Lineolic acids and derivatives	58240-50-9	213.148	6.08573	M+H	C12H20O3	0	41.8	metab_4638	pos_5118	pos	46.1	3.372	0.3629	3.746	0.3263
Fa(18:2+3O)	0.002116	0.07892	1.7655	1.4469	0.9507	-0.0729	yes	down	B(i)	-	-	-	-	-	-	-	-	-	-	-	-	327.218	6.10273	M-H	C18H32O5	67.6	0	metab_19443	neg_7206	neg	51.8	5.4	0.1137	5.68	0.1754
Undec-9-Enoyl-Coa	0.04314	0.2546	1.7595	1.8423	0.8835	-0.1787	yes	down	B(ii)	-	-	-	-	-	-	-	HMDB0300957	Not Available	Not Available	Not Available	-	938.231	5.58412	M+Na-H2O	C32H54N7O17P3S	0	52.8	metab_8828	pos_9758	pos	38.8	3.291	0.5772	3.725	0.2076
Cysteinyl-Serine	0.01281	0.15	1.7568	1.4288	1.0979	0.1347	yes	up	B(ii)	-	-	-	-	-	-	-	HMDB0028784	Organic acids and derivatives	Carboxylic acids and derivatives	Amino acids, peptides, and analogues	-	191.048	0.776617	M+H-H2O	C6H12N2O4S	0	40.7	metab_679	pos_746	pos	43.7	3.691	0.1235	3.362	0.2883
Ps(15:0/22:1(13Z))	0.001289	0.06972	1.7559	1.4218	0.9532	-0.0691	yes	down	B(ii)	_;C02737	-;Lipids	-;Phospholipids	map01100;map00564;map05146;map05322;map00260;map05140	Metabolic pathways;Glycerophospholipid metabolism;Amoebiasis;Systemic lupus erythematosus;Glycine, serine and threonine metabolism;Leishmaniasis	Metabolism;Metabolism;Human Diseases;Human Diseases;Metabolism;Human Diseases	Global and overview maps;Lipid metabolism;Infectious disease: parasitic;Immune disease;Amino acid metabolism;Infectious disease: parasitic	HMDB0112335	Lipids and lipid-like molecules	Glycerophospholipids	Glycerophosphoserines	-	824.543	6.59397	M+Na-2H	C43H82NO10P	0	79	metab_18688	neg_6379	neg	52.1	5.459	0.1613	5.727	0.1196
Neopterin	0.001571	0.07372	1.7475	1.4908	0.9147	-0.1286	yes	down	B(ii)	C05926;_	-	-	map00790	Folate biosynthesis	Metabolism	Metabolism of cofactors and vitamins	HMDB0000845	Organoheterocyclic compounds	Pteridines and derivatives	Pterins and derivatives	2009-64-5	288.052	3.74632	M+Cl	C9H11N5O4	0	57.8	metab_20514	neg_8324	neg	49.2	2.927	0.1729	3.2	0.1202
Hygromycin B	0.03609	0.2377	1.7449	1.5218	0.8876	-0.172	yes	down	B(ii)	C01925	-	-	-	-	-	-	HMDB0034229	Organic oxygen compounds	Organooxygen compounds	Carbohydrates and carbohydrate conjugates	31282-04-9	510.224	4.02588	M+H-H2O	C20H37N3O13	0	40.3	metab_2630	pos_2878	pos	41.3	3.135	0.1812	3.532	0.4269
Pe(20:5(5Z,8Z,11Z,14Z,17Z)/18:1(9Z))	0.006761	0.1159	1.7363	1.3875	0.9503	-0.0736	yes	down	B(ii)	_;C00350	-;Lipids	-;Phospholipids	map01100;map00564;map00563;map04136;map05167;map04723;map04140	Metabolic pathways;Glycerophospholipid metabolism;Glycosylphosphatidylinositol (GPI)-anchor biosynthesis;Autophagy - other;Kaposi sarcoma-associated herpesvirus infection;Retrograde endocannabinoid signaling;Autophagy - animal	Metabolism;Metabolism;Metabolism;Cellular Processes;Human Diseases;Organismal Systems;Cellular Processes	Global and overview maps;Lipid metabolism;Glycan biosynthesis and metabolism;Transport and catabolism;Infectious disease: viral;Nervous system;Transport and catabolism	HMDB0009455	Lipids and lipid-like molecules	Glycerophospholipids	Glycerophosphoethanolamines	_;	822.528	6.59397	M+Hac-H	C43H74NO8P	0	74.3	metab_16470	neg_4057	neg	52.2	5.581	0.2199	5.873	0.164
Streptomycin	0.00884	0.1287	1.7354	1.3898	0.9324	-0.101	yes	down	B(ii)	C00413;_	Antibiotics;-	Aminoglycosides;-	map01100	Metabolic pathways	Metabolism	Global and overview maps	HMDB0015214	Benzenoids	Benzene and substituted derivatives	Diphenylacetonitriles	57-92-1;_	580.254	5.92597	M-H	C21H39N7O12	0	44.4	metab_19752	neg_7533	neg	45	4.166	0.2822	4.468	0.1264
Decanoyl-L-Carnitine	0.04976	0.2718	1.7323	1.5026	0.8868	-0.1733	yes	down	B(i)	C03299	-	-	-	-	-	-	HMDB0000651	Lipids and lipid-like molecules	Fatty Acyls	Fatty acid esters	1492-27-9	316.248	5.95217	M+H	C17H33NO4	73	0	metab_8088	pos_8910	pos	50.7	3.181	0.5225	3.587	0.2578
(+/-)-11,12-Dihydroxy-5Z,8Z,14Z,17Z-Eicosatetraenoic Acid	0.0036	0.09306	1.7291	1.39	0.9465	-0.0794	yes	down	B(ii)	-	-	-	-	-	-	-	HMDB0242269	Lipids and lipid-like molecules	Fatty Acyls	Eicosanoids	_;	391.243	6.24578	M+CH3OH+Na	C20H32O4	0	40.8	metab_4932	pos_5433	pos	43.5	4.951	0.1409	5.231	0.1794
Phe Asp Asn	0.02626	0.2026	1.7212	1.4073	0.8983	-0.1548	yes	down	B(i)	-	-	-	-	-	-	-	-	-	-	-	-	395.157	4.49718	M+H	C17H22N4O7	71.2	0	metab_9466	pos_10481	pos	49.8	3.108	0.4142	3.46	0.1601
N-Myristoyl Threonine	0.0009158	0.06512	1.7013	1.422	0.9361	-0.0953	yes	down	B(ii)	-	-	-	-	-	-	-	HMDB0242060	Organic acids and derivatives	Carboxylic acids and derivatives	Amino acids, peptides, and analogues	-	310.238	6.38598	M-H2O-H	C18H35NO4	0	56.7	metab_18997	neg_6719	neg	49.6	3.647	0.1107	3.896	0.1296
Pe(21:0/0:0)	0.0001189	0.03674	1.6942	1.3779	0.9652	-0.051	yes	down	B(i)	-	-	-	-	-	-	-	LMGP02050026	-	-	-	--	524.371	7.34228	M+H	C26H54NO7P	62.2	0	metab_5831	pos_6412	pos	51.7	6.222	0.1166	6.446	0.06234
Pc(36:1)	0.01179	0.1446	1.6855	1.5491	1.0507	0.0714	yes	up	B(i)	C00157	Lipids	Phospholipids	map01100;map00564;map00590;map00591;map00592;map05231;map04723	Metabolic pathways;Glycerophospholipid metabolism;Arachidonic acid metabolism;Linoleic acid metabolism;alpha-Linolenic acid metabolism;Choline metabolism in cancer;Retrograde endocannabinoid signaling	Metabolism;Metabolism;Metabolism;Metabolism;Metabolism;Human Diseases;Organismal Systems	Global and overview maps;Lipid metabolism;Lipid metabolism;Lipid metabolism;Lipid metabolism;Cancer: overview;Nervous system	HMDB0007887	Lipids and lipid-like molecules	Glycerophospholipids	Glycerophosphocholines	-	788.615	6.60272	M+H	C44H86NO8P	42.4	0	metab_5416	pos_5953	pos	45.1	6.297	0.1181	5.993	0.2604
Pc(20:5/0:0)	0.02628	0.2026	1.685	1.3304	0.9323	-0.1011	yes	down	B(i)	-	-	-	-	-	-	-	LMGP01050050	-	-	-	--	542.323	6.28838	M+H	C28H48NO7P	74.7	0	metab_7525	pos_8296	pos	52.2	4.297	0.3372	4.609	0.1843
N-Methyl Arachidonoyl Amine	0.007863	0.1233	1.6752	1.4537	0.9131	-0.1311	yes	down	B(i)	-	-	-	-	-	-	-	LMFA08020007	-	-	-	--	362.27	6.4179	M+FA-H	C21H35NO	38.7	0	metab_16233	neg_3792	neg	46.8	3.1	0.1379	3.395	0.2258
Pe(38:1)	0.01785	0.1745	1.6706	1.443	1.0511	0.0719	yes	up	B(i)	C00350	Lipids	Phospholipids	map01100;map00564;map00563;map04136;map05167;map04723;map04140	Metabolic pathways;Glycerophospholipid metabolism;Glycosylphosphatidylinositol (GPI)-anchor biosynthesis;Autophagy - other;Kaposi sarcoma-associated herpesvirus infection;Retrograde endocannabinoid signaling;Autophagy - animal	Metabolism;Metabolism;Metabolism;Cellular Processes;Human Diseases;Organismal Systems;Cellular Processes	Global and overview maps;Lipid metabolism;Glycan biosynthesis and metabolism;Transport and catabolism;Infectious disease: viral;Nervous system;Transport and catabolism	HMDB0008849	Lipids and lipid-like molecules	Glycerophospholipids	Glycerophosphoethanolamines	-	832.606	6.67952	M+Hac-H	C43H84NO8P	83.9	0	metab_16594	neg_4192	neg	53.8	6.293	0.1943	5.987	0.2556
Monohydroxyperhexiline	0.009819	0.1347	1.665	1.4606	0.9405	-0.0885	yes	down	B(ii)	-	-	-	-	-	-	-	HMDB0061155	Organic oxygen compounds	Organooxygen compounds	Alcohols and polyols	-	352.285	6.48733	M+Hac-H	C19H35NO	0	40.2	metab_18855	neg_6562	neg	45.7	4.569	0.234	4.858	0.1716
Pc(18:1(9Z)/P-16:0)	0.03695	0.24	1.6635	1.4221	1.076	0.1056	yes	up	B(ii)	C00157	Lipids	Phospholipids	map01100;map00564;map00590;map00591;map00592;map05231;map04723	Metabolic pathways;Glycerophospholipid metabolism;Arachidonic acid metabolism;Linoleic acid metabolism;alpha-Linolenic acid metabolism;Choline metabolism in cancer;Retrograde endocannabinoid signaling	Metabolism;Metabolism;Metabolism;Metabolism;Metabolism;Human Diseases;Organismal Systems	Global and overview maps;Lipid metabolism;Lipid metabolism;Lipid metabolism;Lipid metabolism;Cancer: overview;Nervous system	HMDB0008126	Lipids and lipid-like molecules	Glycerophospholipids	Glycerophosphocholines	-	788.587	7.18618	M+FA-H	C42H82NO7P	0	72.7	metab_18278	neg_5945	neg	50.6	5.07	0.322	4.712	0.3147
1-Myristoyl-2-Stearoylphosphatidylcholine	0.03535	0.2351	1.6402	1.5306	1.0485	0.0684	yes	up	B(i)	-	-	-	-	-	-	-	HMDB0007871	Lipids and lipid-like molecules	Glycerophospholipids	Glycerophosphocholines	-	734.568	6.23512	M+H	C40H80NO8P	44.3	0	metab_4917	pos_5418	pos	46.3	6.937	0.2393	6.616	0.3069
Gpetn(20:4/18:0)	0.003662	0.09387	1.6314	1.3915	1.0423	0.0598	yes	up	B(i)	-	-	-	-	-	-	-	HMDB0009387	Lipids and lipid-like molecules	Glycerophospholipids	Glycerophosphoethanolamines	-	766.539	6.35932	M-H	C43H78NO8P	67	0	metab_16133	neg_3682	neg	51.6	6.376	0.1973	6.117	0.1148
Lysops(16:0/0:0)	0.004438	0.1019	1.6292	1.4646	0.944	-0.0831	yes	down	B(ii)	-	-	-	-	-	-	-	HMDB0240605	Lipids and lipid-like molecules	Glycerophospholipids	Glycerophosphoserines	116947-34-3	496.269	7.35192	M-H	C22H44NO9P	0	83.2	metab_18054	neg_5709	neg	54.3	4.738	0.2299	5.019	0.1144
Imetit	0.002016	0.07735	1.6242	1.3346	1.0658	0.092	yes	up	B(ii)	C17931	-	-	-	-	-	-	HMDB0253410	Organoheterocyclic compounds	Azoles	Imidazoles	102203-18-9;_	153.06	1.18257	M+H-H2O	C6H10N4S	0	42.3	metab_11572	pos_12777	pos	45.2	3.983	0.1024	3.737	0.1512
(8Z,11Z)-Icosa-8,11-Dienoylcarnitine	0.04448	0.2578	1.6226	1.3041	1.0779	0.1082	yes	up	B(ii)	-	-	-	-	-	-	-	HMDB0241575	Lipids and lipid-like molecules	Fatty Acyls	Fatty acid esters	-	451.362	6.05375	M+	C27H49NO4	0	88.6	metab_4605	pos_5082	pos	50.3	4.277	0.2814	3.968	0.29
3-O-Methylfluorescein	0.02909	0.2134	1.6187	1.3382	0.917	-0.1251	yes	down	B(ii)	-	-	-	-	-	-	-	HMDB0245960	Organoheterocyclic compounds	Benzopyrans	1-benzopyrans	-	311.069	3.14473	M+H-2H2O	C21H14O5	0	40.3	metab_10910	pos_12086	pos	43.6	3.501	0.3838	3.818	0.1435
Tyrosylhydroxyproline	0.03624	0.2378	1.6187	1.3959	0.8872	-0.1727	yes	down	B(ii)	-	-	-	-	-	-	-	HMDB0029106	Organic acids and derivatives	Carboxylic acids and derivatives	Amino acids, peptides, and analogues	936346-34-8	293.114	4.5593	M-H	C14H18N2O5	0	41.5	metab_20271	neg_8070	neg	47.2	2.768	0.2318	3.12	0.3537
Lysope(0:0/20:0)	0.03181	0.2238	1.6139	1.3455	0.9241	-0.1138	yes	down	B(ii)	-	-	-	-	-	-	-	HMDB0011481	Lipids and lipid-like molecules	Glycerophospholipids	Glycerophosphoethanolamines	-	554.346	7.05728	M+FA-H	C25H52NO7P	0	79.4	metab_18316	neg_5986	neg	54.5	3.812	0.3472	4.125	0.199
Oxacillin	0.005207	0.106	1.6078	1.3336	0.9385	-0.0915	yes	down	B(ii)	C07334	-	-	-	-	-	-	HMDB0014851	Organic acids and derivatives	Carboxylic acids and derivatives	Amino acids, peptides, and analogues	66-79-5	419.138	2.63688	M+NH4	C19H19N3O5S	0	46.5	metab_1414	pos_1534	pos	46.4	4.047	0.1722	4.312	0.1587
Indole-3-Acetamide	0.005684	0.1093	1.6019	1.2932	0.935	-0.097	yes	down	B(i)	C02693	-	-	map01100;map00380	Metabolic pathways;Tryptophan metabolism	Metabolism;Metabolism	Global and overview maps;Amino acid metabolism	HMDB0029739	Organoheterocyclic compounds	Indoles and derivatives	Indoles	879-37-8	175.086	1.41275	M+H	C10H10N2O	59.2	0	metab_1016	pos_1111	pos	50.2	3.565	0.1869	3.813	0.132
Yangonin	0.03625	0.2378	1.6004	1.3808	0.9351	-0.0969	yes	down	B(i)	C09980	-	-	-	-	-	-	HMDB0034144	Phenylpropanoids and polyketides	Kavalactones	Not Available	500-62-9	259.099	2.29955	M+H	C15H14O4	67.9	0	metab_11137	pos_12324	pos	50.7	5.011	0.2959	5.359	0.3141
Ethyl Linoleate	0.005324	0.1063	1.5994	1.4425	0.925	-0.1125	yes	down	B(i)	-	-	-	-	-	-	-	HMDB0252048	Lipids and lipid-like molecules	Fatty Acyls	Lineolic acids and derivatives	-	326.305	6.0591	M+NH4	C20H36O2	62.9	0	metab_7919	pos_8728	pos	50.8	3.267	0.2026	3.532	0.1346
Pe(P-18:0/0:0)	0.002866	0.08737	1.5939	1.3483	0.9624	-0.0553	yes	down	B(i)	-	-	-	-	-	-	-	LMGP02070002	-	-	-	--	464.314	6.63123	M-H	C23H48NO6P	50.2	0	metab_18603	neg_6288	neg	47.3	5.907	0.1803	6.138	0.08468
Sulfanilic Acid	0.009623	0.1339	1.5839	1.279	1.0631	0.0883	yes	up	B(i)	C06335	-	-	-	-	-	-	HMDB0258581	Benzenoids	Benzene and substituted derivatives	Benzenesulfonic acids and derivatives	121-57-3;_	191.048	0.67505	M+NH4	C6H7NO3S	42.7	0	metab_583	pos_634	pos	45.8	4.262	0.1029	4.009	0.2074
4-Oxododecanedioic Acid	0.001941	0.07631	1.5823	1.2985	0.9483	-0.0767	yes	down	B(i)	-	-	-	-	-	-	-	-	-	-	-	-	243.123	5.91518	M-H	C12H20O5	75.7	0	metab_19775	neg_7556	neg	54	4.16	0.1045	4.387	0.1338
Gpetn(18:3/22:4)	0.006161	0.112	1.5787	1.3429	1.0546	0.0768	yes	up	B(i)	C00350	Lipids	Phospholipids	map01100;map00564;map00563;map04136;map05167;map04723;map04140	Metabolic pathways;Glycerophospholipid metabolism;Glycosylphosphatidylinositol (GPI)-anchor biosynthesis;Autophagy - other;Kaposi sarcoma-associated herpesvirus infection;Retrograde endocannabinoid signaling;Autophagy - animal	Metabolism;Metabolism;Metabolism;Cellular Processes;Human Diseases;Organismal Systems;Cellular Processes	Global and overview maps;Lipid metabolism;Glycan biosynthesis and metabolism;Transport and catabolism;Infectious disease: viral;Nervous system;Transport and catabolism	HMDB0009141	Lipids and lipid-like molecules	Glycerophospholipids	Glycerophosphoethanolamines	-	790.537	7.01135	M+H	C45H76NO8P	82.4	0	metab_6959	pos_7671	pos	52.8	5.153	0.07608	4.886	0.2105
Frangulanine	0.004425	0.1018	1.5723	1.309	0.9504	-0.0733	yes	down	B(ii)	C10003	-	-	-	-	-	-	HMDB0030199	Organic acids and derivatives	Carboxylic acids and derivatives	Amino acids, peptides, and analogues	25350-22-5	505.311	6.3682	M+Na-H2O	C28H44N4O4	0	70.1	metab_7425	pos_8191	pos	47.4	4.41	0.1912	4.64	0.08985
Phosphatidylcholine Lyso 18:0	3.468e-05	0.02473	1.5691	1.4268	0.9734	-0.0388	yes	down	B(i)	-	-	-	-	-	-	-	-	-	-	-	-	524.37	6.08573	M+H	C26H54NO7P	90.7	0	metab_4653	pos_5133	pos	57.1	6.892	0.0472	7.08	0.07534
Glu Phe	0.007603	0.1223	1.5627	1.4266	0.9182	-0.1231	yes	down	B(i)	-	-	-	-	-	-	-	-	-	-	-	-	277.118	5.46153	M+H-H2O	C14H18N2O5	53.3	0	metab_8926	pos_9868	pos	48.9	3.11	0.2254	3.387	0.1464
Pe-Nme(20:5(5Z,8Z,11Z,14Z,17Z)/18:2(9Z,12Z))	0.00533	0.1063	1.5584	1.3386	0.9623	-0.0554	yes	down	B(ii)	_;C01241	-	-	-	-	-	-	HMDB0113487	Lipids and lipid-like molecules	Glycerophospholipids	Glycerophosphoethanolamines	-	820.513	6.51405	M+FA-H	C44H74NO8P	0	55.8	metab_18804	neg_6507	neg	47.6	5.897	0.191	6.128	0.1005
Arachidoyl Glycine	0.01067	0.1382	1.5578	1.5704	0.946	-0.0801	yes	down	B(i)	-	-	-	-	-	-	-	-	-	-	-	-	368.316	6.55142	M-H	C22H43NO3	61	0	metab_18743	neg_6439	neg	49.9	4.398	0.2277	4.649	0.1267
Pro Gly Leu	0.04511	0.2598	1.5549	1.3372	0.8899	-0.1682	yes	down	B(i)	-	-	-	-	-	-	-	-	-	-	-	-	286.176	3.37412	M+H	C13H23N3O4	63.1	0	metab_10701	pos_11841	pos	49.5	2.806	0.2104	3.153	0.3784
Pe(20:1/0:0)	0.008793	0.1283	1.5539	1.2974	0.9602	-0.0586	yes	down	B(i)	-	-	-	-	-	-	-	-	-	-	-	-	506.324	6.56208	M-H	C25H50NO7P	90.7	0	metab_18734	neg_6430	neg	56.7	6.034	0.1888	6.284	0.1538
Gpcho(20:1/18:3)	0.008957	0.1291	1.5462	1.4844	1.0382	0.0541	yes	up	B(i)	C00157	Lipids	Phospholipids	map01100;map00564;map00590;map00591;map00592;map05231;map04723	Metabolic pathways;Glycerophospholipid metabolism;Arachidonic acid metabolism;Linoleic acid metabolism;alpha-Linolenic acid metabolism;Choline metabolism in cancer;Retrograde endocannabinoid signaling	Metabolism;Metabolism;Metabolism;Metabolism;Metabolism;Human Diseases;Organismal Systems	Global and overview maps;Lipid metabolism;Lipid metabolism;Lipid metabolism;Lipid metabolism;Cancer: overview;Nervous system	HMDB0008304	Lipids and lipid-like molecules	Glycerophospholipids	Glycerophosphocholines	-	810.598	6.59742	M+H	C46H84NO8P	56.6	0	metab_7156	pos_7895	pos	48.7	6.625	0.03293	6.381	0.2111
Gpetn(22:2/18:4)	0.005296	0.1063	1.5329	1.32	1.04	0.0565	yes	up	B(i)	C00350	Lipids	Phospholipids	map01100;map00564;map00563;map04136;map05167;map04723;map04140	Metabolic pathways;Glycerophospholipid metabolism;Glycosylphosphatidylinositol (GPI)-anchor biosynthesis;Autophagy - other;Kaposi sarcoma-associated herpesvirus infection;Retrograde endocannabinoid signaling;Autophagy - animal	Metabolism;Metabolism;Metabolism;Cellular Processes;Human Diseases;Organismal Systems;Cellular Processes	Global and overview maps;Lipid metabolism;Glycan biosynthesis and metabolism;Transport and catabolism;Infectious disease: viral;Nervous system;Transport and catabolism	HMDB0009558	Lipids and lipid-like molecules	Glycerophospholipids	Glycerophosphoethanolamines	-	792.553	6.22977	M+H	C45H78NO8P	93.6	0	metab_7643	pos_8417	pos	55.3	5.854	0.1054	5.629	0.1591
1-Acetamidocyclopentanecarboxylic Acid	0.02563	0.2012	1.5213	1.2761	0.9258	-0.1112	yes	down	B(i)	-	-	-	-	-	-	-	-	-	-	-	-	172.097	3.90768	M+H	C8H13NO3	44	0	metab_10145	pos_11222	pos	47.5	3.345	0.2708	3.613	0.1783
Pe(16:0/0:0)	0.001226	0.06902	1.5197	1.3303	0.9685	-0.0462	yes	down	B(i)	-	-	-	-	-	-	-	LMGP02050002	-	-	-	--	454.292	6.43192	M+H	C21H44NO7P	96.1	0	metab_5217	pos_5738	pos	57.5	6.052	0.1302	6.249	0.0741
Lysope(16:1(9Z)/0:0)	0.001369	0.0709	1.5181	1.2145	0.9629	-0.0546	yes	down	B(i)	-	-	-	-	-	-	-	HMDB0011504	Lipids and lipid-like molecules	Glycerophospholipids	Glycerophosphoethanolamines	-	452.277	6.3309	M+H	C21H42NO7P	51.7	0	metab_7473	pos_8244	pos	48.1	5.187	0.1167	5.387	0.09362
Pe(20:2/0:0)	0.002133	0.07926	1.5131	1.2556	0.9616	-0.0565	yes	down	B(i)	-	-	-	-	-	-	-	-	-	-	-	-	504.309	6.46612	M-H	C25H48NO7P	62.4	0	metab_16283	neg_3850	neg	48.8	5.231	0.1492	5.44	0.08379
7-(5-Pentylfuran-2-Yl)Heptanoylcarnitine	0.0005884	0.05863	1.5067	1.3854	0.9587	-0.0608	yes	down	B(ii)	-	-	-	-	-	-	-	HMDB0241852	Lipids and lipid-like molecules	Fatty Acyls	Fatty acid esters	-	390.265	6.35932	M-H2O-H	C23H39NO5	0	41.6	metab_19032	neg_6756	neg	45.9	4.62	0.1217	4.819	0.06739
Calcium Pantothenate	0.02028	0.1826	1.5004	1.2276	0.9452	-0.0812	yes	down	B(i)	C12276;_	-	-	-	-	-	-	-;HMDB0303373	Organic acids and derivatives	Carboxylic acids and derivatives	Amino acids, peptides, and analogues	137-08-6;_	477.175	2.64752	M+H	C18H32CaN2O10	48.4	0	metab_11099	pos_12286	pos	46.9	4.264	0.2511	4.511	0.1429
Histidylhydroxyproline	0.01029	0.1364	1.5004	1.2436	1.0452	0.0638	yes	up	B(ii)	-	-	-	-	-	-	-	HMDB0028886	Organic acids and derivatives	Carboxylic acids and derivatives	Amino acids, peptides, and analogues	224638-19-1	307.083	0.67505	M+K	C11H16N4O4	0	41.8	metab_590	pos_641	pos	43.6	5.644	0.1046	5.4	0.2003
Pc(17:0/0:0)	0.02758	0.2078	1.4992	1.2022	0.9384	-0.0917	yes	down	B(i)	-	-	-	-	-	-	-	LMGP01050024	-	-	-	--	532.337	7.32085	M+Na	C25H52NO7P	85.3	0	metab_5766	pos_6340	pos	55.2	3.96	0.2476	4.22	0.1911
S-Allyl-L-Cysteine	0.009807	0.1347	1.4937	1.2399	0.9473	-0.0781	yes	down	B(i)	C16759	-	-	-	-	-	-	HMDB0034323	Organic acids and derivatives	Carboxylic acids and derivatives	Amino acids, peptides, and analogues	21593-77-1	162.058	1.46647	M+H	C6H11NO2S	83.7	0	metab_11447	pos_12646	pos	55.3	4.155	0.1723	4.386	0.1493
Norethindrone	0.02525	0.1998	1.487	1.2421	0.9524	-0.0704	yes	down	B(i)	C05028	-	-	-	-	-	-	HMDB0014855;LMST02030097	Lipids and lipid-like molecules	Steroids and steroid derivatives	Estrane steroids	68-22-4;	299.2	6.09117	M+H	C20H26O2	52.2	0	metab_7872	pos_8675	pos	47.9	4.998	0.2576	5.248	0.1595
Oleuropein	0.01769	0.1735	1.4854	1.1856	0.9444	-0.0826	yes	down	B(ii)	C09794;_	-	-	-	-	-	-	HMDB0035872	Lipids and lipid-like molecules	Prenol lipids	Sesquiterpenoids	32619-42-4	521.166	2.64805	M-H2O-H	C25H32O13	0	44.8	metab_14294	neg_1746	neg	45.7	4.022	0.2057	4.259	0.1609
Oxidized Glutathione	0.01076	0.1383	1.4831	1.2245	1.0425	0.06	yes	up	B(i)	C00127	-	-	map01100;map00480;map01240;map05208;map04918;map05415;map04216	Metabolic pathways;Glutathione metabolism;Biosynthesis of cofactors;Chemical carcinogenesis - reactive oxygen species;Thyroid hormone synthesis;Diabetic cardiomyopathy;Ferroptosis	Metabolism;Metabolism;Metabolism;Human Diseases;Organismal Systems;Human Diseases;Cellular Processes	Global and overview maps;Metabolism of other amino acids;Global and overview maps;Cancer: overview;Endocrine system;Cardiovascular disease;Cell growth and death	HMDB0003337;HMDB0011691;HMDB0003337;PW_C001847	Organic acids and derivatives	Carboxylic acids and derivatives	Amino acids, peptides, and analogues	27025-41-8	613.158	0.680417	M+H	C20H32N6O12S2	96	0	metab_11917	pos_13159	pos	57.6	5.863	0.09722	5.624	0.2
Fa(18:1+2O)	0.001501	0.07245	1.4815	1.1997	0.9664	-0.0493	yes	down	B(i)	-	-	-	-	-	-	-	-	-	-	-	-	313.238	6.22007	M-H	C18H34O4	69.9	0	metab_19225	neg_6962	neg	52.5	5.555	0.07179	5.748	0.1164
Spinosin	0.02559	0.2012	1.4774	1.2359	1.0462	0.0652	yes	up	B(ii)	C17834;_	-	-	-	-	-	-	HMDB0258422	Phenylpropanoids and polyketides	Flavonoids	Flavonoid glycosides	72063-39-9;_;	613.159	0.894067	M+Na-H2O	C28H32O15	0	65.3	metab_11720	pos_12945	pos	49.6	5.999	0.1343	5.734	0.258
Lysopi(18:0/0:0)	0.007198	0.1189	1.4766	1.4547	0.9628	-0.0547	yes	down	B(ii)	-	-	-	-	-	-	-	HMDB0240261	Lipids and lipid-like molecules	Glycerophospholipids	Glycerophosphoinositols	327620-46-2	599.32	7.34128	M-H	C27H53O12P	0	56.4	metab_17072	neg_4689	neg	50.5	6.368	0.1174	6.614	0.1842
20-Cooh-Leukotriene E4	0.038	0.2431	1.4748	1.2277	0.9418	-0.0866	yes	down	B(ii)	-	-	-	-	-	-	-	HMDB0012634	Organic acids and derivatives	Carboxylic acids and derivatives	Amino acids, peptides, and analogues	_;	434.195	5.78662	M+H-2H2O	C23H35NO7S	0	40.1	metab_4076	pos_4483	pos	42.4	4.188	0.2753	4.447	0.1963
Stearidonic Acid	0.02316	0.1923	1.4726	1.2343	0.9428	-0.085	yes	down	B(i)	C16300	-	-	map00592	alpha-Linolenic acid metabolism	Metabolism	Lipid metabolism	HMDB0006547;LMFA01030357;PW_C002804	Lipids and lipid-like molecules	Fatty Acyls	Lineolic acids and derivatives	20290-75-9;	277.216	6.1925	M+H	C18H28O2	76.2	0	metab_4824	pos_5320	pos	52.9	4.169	0.2423	4.422	0.1723
Gpetn(18:0/22:6)	0.004999	0.1056	1.4677	1.2372	1.0371	0.0525	yes	up	B(i)	-	-	-	-	-	-	-	HMDB0009012	Lipids and lipid-like molecules	Glycerophospholipids	Glycerophosphoethanolamines	-	790.539	7.2717	M-H	C45H78NO8P	42.9	0	metab_16959	neg_4571	neg	46.6	6.014	0.1721	5.799	0.0979
13,14-Dihydro-15-Keto-Pge2	0.005766	0.1095	1.4551	1.1685	0.964	-0.0529	yes	down	B(i)	C04671	-	-	map00590	Arachidonic acid metabolism	Metabolism	Lipid metabolism	HMDB0002776;LMFA03010031	Lipids and lipid-like molecules	Fatty Acyls	Eicosanoids	363-23-5;	353.231	6.08573	M+H	C20H32O5	91.1	0	metab_7889	pos_8693	pos	55.7	5.485	0.1349	5.69	0.1252
Platelet-Activating Factor	0.0009662	0.06633	1.4536	1.2369	0.9735	-0.0387	yes	down	B(ii)	C04598;_	-	-	map00565;map01100;map04080;map05310	Ether lipid metabolism;Metabolic pathways;Neuroactive ligand-receptor interaction;Asthma	Metabolism;Metabolism;Environmental Information Processing;Human Diseases	Lipid metabolism;Global and overview maps;Signaling molecules and interaction;Immune disease	HMDB0062195	Lipids and lipid-like molecules	Glycerophospholipids	Glycerophosphocholines	-;_;74389-68-7	568.361	7.35192	M+FA-H	C26H54NO7P	0	55.9	metab_17115	neg_4736	neg	50.8	6.577	0.1134	6.756	0.06711
Gallocatechin	0.01054	0.1375	1.45	1.1969	1.0397	0.0562	yes	up	B(i)	C12136	-	-	-	-	-	-	HMDB0038361	Phenylpropanoids and polyketides	Flavonoids	Flavans	970-74-1	307.083	0.894067	M+H	C15H14O7	89.3	0	metab_11729	pos_12954	pos	53.4	5.943	0.09159	5.716	0.1896
Pe(16:1/0:0)	0.0005161	0.05747	1.4462	1.1675	0.9705	-0.0432	yes	down	B(i)	-	-	-	-	-	-	-	-	-	-	-	-	450.262	6.33232	M-H	C21H42NO7P	95.2	0	metab_19061	neg_6785	neg	57	5.69	0.08073	5.863	0.07888
Pe(20:5/0:0)	0.0004393	0.0547	1.4239	1.1556	0.9682	-0.0466	yes	down	B(i)	-	-	-	-	-	-	-	-	-	-	-	-	498.262	6.26307	M-H	C25H42NO7P	90.3	0	metab_19124	neg_6855	neg	56.7	5.092	0.08705	5.259	0.06679
Gamma-Glutamylacetamide	0.01152	0.1433	1.413	1.178	0.9476	-0.0777	yes	down	B(ii)	-	-	-	-	-	-	-	HMDB0252618	Organic acids and derivatives	Carboxylic acids and derivatives	Amino acids, peptides, and analogues	-	153.066	1.27353	M+H-2H2O	C7H12N2O4	0	51.6	metab_11536	pos_12740	pos	49.2	3.671	0.1705	3.874	0.1223
Pe(18:0/0:0)	0.009338	0.132	1.3991	1.346	0.9721	-0.0409	yes	down	B(i)	-	-	-	-	-	-	-	LMGP02050001	-	-	-	--	480.309	6.59397	M-H	C23H48NO7P	77.3	0	metab_18692	neg_6383	neg	54.9	6.819	0.1693	7.015	0.1029
Cyclohexyladenosine	0.02381	0.1951	1.3989	1.1644	0.9564	-0.0643	yes	down	B(ii)	-	-	-	-	-	-	-	HMDB0250660	Nucleosides, nucleotides, and analogues	Purine nucleosides	Not Available	-	367.211	6.03237	M+NH4	C16H23N5O4	0	41.4	metab_4552	pos_5026	pos	45	4.848	0.2072	5.069	0.1561
3-(2-Hydroxyphenyl)Propanoic Acid	0.04452	0.2578	1.3976	1.4561	0.906	-0.1424	yes	down	B(ii)	C01198	-	-	map01100;map00360	Metabolic pathways;Phenylalanine metabolism	Metabolism;Metabolism	Global and overview maps;Amino acid metabolism	HMDB0033752	Phenylpropanoids and polyketides	Phenylpropanoic acids	Not Available	495-78-3	208.097	3.8168	M+ACN+H	C9H10O3	0	48.1	metab_2274	pos_2495	pos	47.3	2.709	0.2277	2.99	0.2798
Fosteabine	0.006665	0.1156	1.3922	1.2324	0.9626	-0.0551	yes	down	B(ii)	C21596;_	-	-	-	-	-	-	HMDB0252470	Nucleosides, nucleotides, and analogues	Pyrimidine nucleotides	Pyrimidine ribonucleotides	73532-83-9;_	556.317	6.71693	M-H2O-H	C27H50N3O8P	0	52.5	metab_18529	neg_6207	neg	43.7	4.935	0.1763	5.127	0.06959
Palmitoylethanolamide	0.003953	0.09712	1.3911	1.1681	0.966	-0.0499	yes	down	B(i)	C16512	-	-	map04080	Neuroactive ligand-receptor interaction	Environmental Information Processing	Signaling molecules and interaction	HMDB0002100	Organic acids and derivatives	Carboximidic acids and derivatives	Carboximidic acids	544-31-0	300.289	6.46927	M+H	C18H37NO2	97.9	0	metab_5286	pos_5809	pos	58.3	5.342	0.1247	5.53	0.1034
Ser Leu	0.04265	0.2538	1.3901	1.2546	0.9278	-0.108	yes	down	B(i)	-	-	-	-	-	-	-	-	-	-	-	-	219.134	1.71615	M+H	C9H18N2O4	76.8	0	metab_11204	pos_12392	pos	54.1	3.575	0.1095	3.853	0.3164
Pregnanediol	0.0003668	0.05318	1.384	1.1339	0.9721	-0.0408	yes	down	B(ii)	C05484;_	-	-	map01100;map00140	Metabolic pathways;Steroid hormone biosynthesis	Metabolism;Metabolism	Global and overview maps;Lipid metabolism	HMDB0004025	Lipids and lipid-like molecules	Steroids and steroid derivatives	Pregnane steroids	80-92-2;	355.238	6.14007	M+Cl	C21H36O2	0	45	metab_19369	neg_7127	neg	44.7	5.332	0.08243	5.485	0.0565
Pe(P-16:0/0:0)	0.04629	0.2625	1.3814	1.5371	0.9484	-0.0765	yes	down	B(i)	-	-	-	-	-	-	-	LMGP02070001	-	-	-	--	460.279	6.53332	M+Na	C21H44NO6P	80.9	0	metab_5340	pos_5866	pos	51.9	4.574	0.3358	4.823	0.1228
Hydroxybuprenorphine	0.02445	0.1972	1.3735	1.5193	0.9583	-0.0615	yes	down	B(ii)	-	-	-	-	-	-	-	HMDB0060547	Benzenoids	Phenanthrenes and derivatives	Not Available	-	504.271	6.5087	M+Na-2H	C29H41NO5	0	47.5	metab_16340	neg_3913	neg	44.1	5.12	0.2513	5.343	0.1123
Cerp(D19:0/2:0)	0.002324	0.0811	1.3719	1.3388	0.9701	-0.0438	yes	down	B(i)	-	-	-	-	-	-	-	-	-	-	-	-	438.298	6.49573	M+H	C21H44NO6P	42.3	0	metab_7242	pos_7994	pos	47.2	5.644	0.1348	5.818	0.05849
Heptanoic Acid	0.006663	0.1156	1.3703	1.1099	0.9615	-0.0567	yes	down	B(i)	C17714	Organic acids	Carboxylic acids	-	-	-	-	HMDB0000666;LMFA01010007	Lipids and lipid-like molecules	Fatty Acyls	Fatty acids and conjugates	111-14-8;	189.113	5.88275	M+Hac-H	C7H14O2	49.8	0	metab_19826	neg_7609	neg	49.2	4.667	0.1168	4.854	0.1233
Lysope(20:3(8Z,11Z,14Z)/0:0)	0.006507	0.115	1.3665	1.3095	0.9701	-0.0437	yes	down	B(ii)	-	-	-	-	-	-	-	HMDB0011516	Lipids and lipid-like molecules	Glycerophospholipids	Glycerophosphoethanolamines	-	504.306	6.58653	M+H	C25H46NO7P	0	73.7	metab_5375	pos_5906	pos	51.7	5.913	0.1546	6.095	0.08264
Gpetn(22:5/20:4)	0.005377	0.1065	1.3621	1.1644	1.0323	0.0458	yes	up	B(i)	-	-	-	-	-	-	-	HMDB0009630	Lipids and lipid-like molecules	Glycerophospholipids	Glycerophosphoethanolamines	-	814.534	7.26755	M+H	C47H76NO8P	57.4	0	metab_5705	pos_6279	pos	48	5.953	0.1519	5.767	0.08434
11,12-Epoxyeicosatrienoic Acid	0.007335	0.1199	1.3612	1.1102	0.9701	-0.0438	yes	down	B(i)	_;C14770	-	-	map00590;map01100;map04913;map04270;map04726	Arachidonic acid metabolism;Metabolic pathways;Ovarian steroidogenesis;Vascular smooth muscle contraction;Serotonergic synapse	Metabolism;Metabolism;Organismal Systems;Organismal Systems;Organismal Systems	Lipid metabolism;Global and overview maps;Endocrine system;Circulatory system;Nervous system	HMDB0004673;LMFA03090011;PW_C002170	Lipids and lipid-like molecules	Fatty Acyls	Eicosanoids	123931-40-8;;81276-02-0	639.462	6.28437	2M-H	C20H32O3	70.7	0	metab_16061	neg_3604	neg	50.5	5.77	0.1476	5.948	0.09087
Fa(18:2+1O)	0.008351	0.1265	1.3518	1.0727	0.9707	-0.0429	yes	down	B(i)	-	-	-	-	-	-	-	-	-	-	-	-	295.227	6.2737	M-H	C18H32O3	84.7	0	metab_19113	neg_6841	neg	55.8	5.969	0.09976	6.149	0.1318
Dg(15:0/0:0/22:6(4Z,7Z,10Z,12E,16Z,19Z)-Oh(14))	0.03418	0.2312	1.348	1.1163	0.9653	-0.051	yes	down	B(ii)	-	-	-	-	-	-	-	HMDB0295353	Not Available	Not Available	Not Available	-	663.462	6.2737	M+Na-2H	C40H66O6	0	58	metab_19105	neg_6832	neg	50.6	5.948	0.2085	6.162	0.1706
Gpetn(22:6/16:0)	0.01465	0.1594	1.3458	1.1584	1.0363	0.0515	yes	up	B(i)	-	-	-	-	-	-	-	HMDB0009682	Lipids and lipid-like molecules	Glycerophospholipids	Glycerophosphoethanolamines	-	764.522	7.02735	M+H	C43H74NO8P	88.6	0	metab_5590	pos_6150	pos	56.4	5.845	0.1282	5.64	0.1642
Prostaglandin B1	0.0349	0.2334	1.345	1.1314	0.9598	-0.0592	yes	down	B(i)	C00959	Lipids	Eicosanoids	-	-	-	-	HMDB0002982	Lipids and lipid-like molecules	Fatty Acyls	Eicosanoids	13345-51-2	371.198	6.23615	M+Cl	C20H32O4	60.4	0	metab_19188	neg_6922	neg	49	5.011	0.2113	5.221	0.1638
6-Hydroxy-4-Methoxy-3-(3-Methyl-2-Butenyl)-2-(2-Phenylethenyl)Benzoic Acid	0.007231	0.1189	1.3427	1.074	0.963	-0.0543	yes	down	B(ii)	C10264	-	-	-	-	-	-	HMDB0039439	Phenylpropanoids and polyketides	Stilbenes	Not Available	87402-83-3	359.124	5.77612	M+Na-2H	C21H22O4	0	59.8	metab_19938	neg_7725	neg	49.1	4.403	0.1377	4.572	0.08691
Lysopc(18:3(6Z,9Z,12Z)/0:0)	0.0002247	0.04577	1.3385	1.163	0.9813	-0.0272	yes	down	B(ii)	C04230	Lipids	Phospholipids	map00564;map05231	Glycerophospholipid metabolism;Choline metabolism in cancer	Metabolism;Human Diseases	Lipid metabolism;Cancer: overview	HMDB0010387	Lipids and lipid-like molecules	Glycerophospholipids	Glycerophosphocholines	-	518.321	6.74652	M+H	C26H48NO7P	0	67.7	metab_5499	pos_6045	pos	51.3	7.404	0.07597	7.545	0.04504
3-Ketosphingosine	0.001744	0.0756	1.3383	1.0976	0.9746	-0.0371	yes	down	B(ii)	C06121;_	-	-	-	-	-	-	HMDB0245914	Organic oxygen compounds	Organooxygen compounds	Carbonyl compounds	-;_;	342.264	6.4395	M+FA-H	C18H35NO2	0	57.1	metab_16262	neg_3824	neg	50.4	6.177	0.09263	6.338	0.08093
N-Acetyl-L-Tryptophan	0.03957	0.2476	1.3344	1.2242	0.8938	-0.1619	yes	down	B(i)	-	-	-	-	-	-	-	HMDB0013713	Organic acids and derivatives	Carboxylic acids and derivatives	Amino acids, peptides, and analogues	1218-34-4	247.107	5.27505	M+H	C13H14N2O3	90.9	0	metab_3496	pos_3825	pos	55.5	2.307	0.1985	2.581	0.2734
Pe(20:3(8Z,11Z,14Z)-2Oh(5,6)/22:6(4Z,7Z,10Z,13Z,16Z,19Z))	0.007409	0.1206	1.3336	1.0897	0.9697	-0.0444	yes	down	B(ii)	-	-	-	-	-	-	-	HMDB0284381	Not Available	Not Available	Not Available	-	866.497	6.28437	M+Na-2H	C47H76NO10P	0	70.7	metab_19091	neg_6817	neg	50.4	5.664	0.1534	5.841	0.08262
Adenosine	0.04859	0.2686	1.3323	1.1306	0.9583	-0.0614	yes	down	B(i)	C00212;_	Nucleic acids;-	Nucleosides;-	map01100;map04024;map00230;map02010;map01232;map04270;map05012;map04080;map04923;map04924;map04022;map05034;map04071;map05032	Metabolic pathways;cAMP signaling pathway;Purine metabolism;ABC transporters;Nucleotide metabolism;Vascular smooth muscle contraction;Parkinson disease;Neuroactive ligand-receptor interaction;Regulation of lipolysis in adipocytes;Renin secretion;cGMP-PKG signaling pathway;Alcoholism;Sphingolipid signaling pathway;Morphine addiction	Metabolism;Environmental Information Processing;Metabolism;Environmental Information Processing;Metabolism;Organismal Systems;Human Diseases;Environmental Information Processing;Organismal Systems;Organismal Systems;Environmental Information Processing;Human Diseases;Environmental Information Processing;Human Diseases	Global and overview maps;Signal transduction;Nucleotide metabolism;Membrane transport;Global and overview maps;Circulatory system;Neurodegenerative disease;Signaling molecules and interaction;Endocrine system;Endocrine system;Signal transduction;Substance dependence;Signal transduction;Substance dependence	HMDB0000050;HMDB0247583;PW_C000034	Nucleosides, nucleotides, and analogues	Purine nucleosides	Not Available	58-61-7;_	268.104	1.05407	M+H	C10H13N5O4	95.2	0	metab_11605	pos_12814	pos	57.5	5.589	0.04878	5.832	0.2931
Pga3	0.04108	0.2509	1.331	1.1582	0.9609	-0.0575	yes	down	B(i)	-	-	-	-	-	-	-	LMFA03010140	-	-	-	--	333.205	6.02165	M+H	C20H28O4	62.6	0	metab_7986	pos_8798	pos	49.6	5.363	0.2308	5.581	0.1718
Pgk2	0.02678	0.2044	1.3309	1.1255	0.9638	-0.0532	yes	down	B(i)	-	-	-	-	-	-	-	LMFA03010023	-	-	-	--	351.216	6.04308	M+H	C20H30O5	88.9	0	metab_4584	pos_5059	pos	55.6	5.432	0.1985	5.636	0.1439
Lysope(0:0/16:0)	0.01505	0.1619	1.33	1.3446	0.9665	-0.0492	yes	down	B(ii)	-	-	-	-	-	-	-	HMDB0011473	Lipids and lipid-like molecules	Glycerophospholipids	Glycerophosphoethanolamines	-	476.274	6.44793	M+Na	C21H44NO7P	0	77.3	metab_7330	pos_8088	pos	51.4	5.396	0.1822	5.583	0.09839
Pa(18:1(11Z)/18:0)	0.00729	0.1196	1.3273	1.1335	0.9677	-0.0474	yes	down	B(ii)	_;C00416	-;Lipids	-;Phospholipids	map01100;map00564;map04070;map00561;map05212;map05200;map04975;map04024;map04072;map04912;map05231;map04666	Metabolic pathways;Glycerophospholipid metabolism;Phosphatidylinositol signaling system;Glycerolipid metabolism;Pancreatic cancer;Pathways in cancer;Fat digestion and absorption;cAMP signaling pathway;Phospholipase D signaling pathway;GnRH signaling pathway;Choline metabolism in cancer;Fc gamma R-mediated phagocytosis	Metabolism;Metabolism;Environmental Information Processing;Metabolism;Human Diseases;Human Diseases;Organismal Systems;Environmental Information Processing;Environmental Information Processing;Organismal Systems;Human Diseases;Organismal Systems	Global and overview maps;Lipid metabolism;Signal transduction;Lipid metabolism;Cancer: specific types;Cancer: overview;Digestive system;Signal transduction;Signal transduction;Endocrine system;Cancer: overview;Immune system	HMDB0114901	Lipids and lipid-like molecules	Glycerophospholipids	Glycerophosphates	-	747.516	6.6046	M+FA-H	C39H75O8P	0	48.5	metab_18646	neg_6334	neg	46.2	5.36	0.1193	5.539	0.1154
9-Oxononanoic Acid	0.002739	0.08591	1.3224	1.1735	0.9558	-0.0653	yes	down	B(i)	C16322	-	-	map00592	alpha-Linolenic acid metabolism	Metabolism	Lipid metabolism	HMDB0094711	Lipids and lipid-like molecules	Fatty Acyls	Fatty acids and conjugates	2553-17-5;_	231.124	5.82652	M+Hac-H	C9H16O3	42.4	0	metab_19902	neg_7685	neg	47.6	3.523	0.06087	3.686	0.1085
Lysope(P-16:0/0:0)	0.009095	0.1302	1.3202	1.3307	0.9737	-0.0384	yes	down	B(ii)	-	-	-	-	-	-	-	HMDB0011152	Lipids and lipid-like molecules	Glycerophospholipids	Glycerophosphoethanolamines	174062-72-7	436.283	6.5033	M-H	C21H44NO6P	0	73.7	metab_16327	neg_3899	neg	53.5	6.671	0.1605	6.851	0.08729
4-Hydroxybenzaldehyde	0.00315	0.09061	1.3186	1.1019	0.9519	-0.0711	yes	down	B(i)	C00633	-	-	map01100	Metabolic pathways	Metabolism	Global and overview maps	HMDB0011718	Organic oxygen compounds	Organooxygen compounds	Carbonyl compounds	123-08-0	123.044	0.6911	M+H	C7H6O2	79.6	0	metab_11887	pos_13127	pos	54.1	3.425	0.09479	3.598	0.1035
8-Oxoguanosine	0.001645	0.07455	1.3167	1.196	0.9672	-0.0482	yes	down	B(ii)	-	-	-	-	-	-	-	HMDB0247459	Nucleosides, nucleotides, and analogues	Purine nucleosides	Not Available	-	280.069	0.94575	M-H2O-H	C10H13N5O6	0	56.9	metab_21373	neg_9207	neg	48.7	4.624	0.06407	4.781	0.09372
Citreoviridin	0.02322	0.1926	1.3113	1.1081	0.9587	-0.0609	yes	down	B(ii)	C16766;_	-	-	-	-	-	-	HMDB0250305	Organoheterocyclic compounds	Pyrans	Pyranones and derivatives	25425-12-1;_	435.236	5.93617	M+CH3OH+H	C23H30O6	0	63.8	metab_4414	pos_4870	pos	48.9	4.595	0.2091	4.793	0.1136
Cibaric Acid	0.02058	0.1833	1.3083	1.0676	0.9697	-0.0443	yes	down	B(ii)	-	-	-	-	-	-	-	HMDB0038580	Lipids and lipid-like molecules	Fatty Acyls	Lineolic acids and derivatives	130523-93-2;	383.207	6.04928	M+Hac-H	C18H28O5	0	60.5	metab_15618	neg_3127	neg	51.1	6.025	0.1614	6.213	0.1367
(3S,3'S,5R,5'R,6R)-3,6-Epoxy-5,6-Dihydro-3',5,8'-Trihydroxy-Beta,Kappa-Caroten-6'-One	0.03738	0.2414	1.3081	1.1953	0.9528	-0.0697	yes	down	B(ii)	-	-	-	-	-	-	-	HMDB0037795	Lipids and lipid-like molecules	Prenol lipids	Tetraterpenoids	256505-53-0	615.404	6.63123	M-H	C40H56O5	0	41.3	metab_16563	neg_4155	neg	42.2	4.525	0.1952	4.749	0.2015
Pge3	0.02158	0.1872	1.3054	1.0538	0.9698	-0.0443	yes	down	B(i)	C06439	Lipids	Eicosanoids	-	-	-	-	LMFA03010135	-	-	-	--	349.201	6.14007	M-H	C20H30O5	78.9	0	metab_19370	neg_7128	neg	54.3	5.905	0.1899	6.089	0.1073
13-Hode	0.006594	0.1154	1.3018	1.036	0.9712	-0.0422	yes	down	B(ii)	C14762	-	-	map00591;map03320	Linoleic acid metabolism;PPAR signaling pathway	Metabolism;Organismal Systems	Lipid metabolism;Endocrine system	HMDB0004667	Lipids and lipid-like molecules	Fatty Acyls	Lineolic acids and derivatives	29623-28-7	355.249	6.16663	M+Hac-H	C18H32O3	0	60.4	metab_15833	neg_3354	neg	50.2	5.498	0.1322	5.661	0.08151
Isocolumbin	0.03425	0.2315	1.2999	1.0905	1.0847	0.1172	yes	up	B(ii)	C17508	-	-	-	-	-	-	HMDB0036837	Organoheterocyclic compounds	Naphthopyrans	Not Available	-;471-54-5	422.159	4.21902	M+ACN+Na	C20H22O6	0	47.5	metab_9693	pos_10720	pos	46.6	2.793	0.1777	2.575	0.1976
Tiglylglycine	0.02701	0.2053	1.2897	1.0635	0.9567	-0.0638	yes	down	B(i)	-	-	-	-	-	-	-	HMDB0000959	Organic acids and derivatives	Carboxylic acids and derivatives	Amino acids, peptides, and analogues	35842-45-6	156.066	1.5626	M-H	C7H11NO3	55.2	0	metab_21024	neg_8845	neg	50.1	4.225	0.1848	4.416	0.1379
5(6)-Epoxy Prostaglandin E1	0.0296	0.2152	1.2892	1.0708	0.9624	-0.0553	yes	down	B(ii)	_;C04741	-;Lipids	-;Eicosanoids	-	-	-	-	HMDB0012110	Lipids and lipid-like molecules	Fatty Acyls	Eicosanoids	_;	369.226	6.01632	M+H	C20H32O6	0	40.9	metab_7999	pos_8812	pos	45.4	4.935	0.1679	5.128	0.1602
(R)-2-Hydroxystearic Acid	0.004991	0.1056	1.289	1.1995	0.9708	-0.0427	yes	down	B(i)	C03042	-	-	-	-	-	-	-	-	-	-	629-22-1	299.259	6.59397	M-H	C18H36O3	87.7	0	metab_16460	neg_4046	neg	55.9	5.295	0.1222	5.454	0.07727
L-Acetylcarnitine	0.0009776	0.06636	1.2718	1.0647	0.9638	-0.0531	yes	down	B(ii)	_;C02571	-	-	map04931	Insulin resistance	Human Diseases	Endocrine and metabolic disease	HMDB0000201	Lipids and lipid-like molecules	Fatty Acyls	Fatty acid esters	3040-38-8	204.123	5.23777	M+H	C9H17NO4	0	50.7	metab_3472	pos_3799	pos	48.8	3.971	0.08257	4.12	0.06787
3-Methyluridine	0.02763	0.208	1.2709	1.092	0.9619	-0.056	yes	down	B(ii)	-	-	-	-	-	-	-	HMDB0004813	Nucleosides, nucleotides, and analogues	Pyrimidine nucleosides	Not Available	2140-69-4	279.059	0.9404	M+Na-2H	C10H14N2O6	0	69.7	metab_13778	neg_1210	neg	50.8	4.799	0.144	4.989	0.1664
Phe Ser Arg	0.0297	0.2154	1.2699	1.0971	0.9669	-0.0486	yes	down	B(i)	-	-	-	-	-	-	-	-	-	-	-	-	409.22	6.00025	M+H	C18H28N6O5	51	0	metab_8029	pos_8843	pos	48.8	5.58	0.1925	5.771	0.1379
Ethyl 3-[(2-Furanylmethyl)Thio]Propanoate	0.02937	0.2145	1.2693	1.1773	1.0382	0.0541	yes	up	B(ii)	-	-	-	-	-	-	-	HMDB0040055	Organoheterocyclic compounds	Heteroaromatic compounds	Not Available	94278-27-0	179.052	3.3255	M+H-2H2O	C10H14O3S	0	65	metab_10769	pos_11920	pos	51.8	5.402	0.1361	5.203	0.1858
4-Methylbenzoic Acid	0.01832	0.1761	1.2624	1.0513	1.0516	0.0726	yes	up	B(i)	C01454	-	-	map01100	Metabolic pathways	Metabolism	Global and overview maps	HMDB0029635	Benzenoids	Benzene and substituted derivatives	Benzoic acids and derivatives	99-94-5	135.045	3.39538	M-H	C8H8O2	67	0	metab_20641	neg_8454	neg	51.7	3.607	0.1835	3.43	0.09008
Lubiprostone	0.002597	0.08489	1.2614	1.1446	0.9706	-0.043	yes	down	B(ii)	C13707	-	-	-	-	-	-	HMDB0015180	Lipids and lipid-like molecules	Fatty Acyls	Eicosanoids	333963-40-9;136790-76-6	449.239	5.7032	M+Hac-H	C20H32F2O5	0	58.3	metab_15204	neg_2689	neg	49	4.822	0.07667	4.968	0.08607
Urolithin A 3-Sulfate	0.00913	0.1303	1.26	1.0082	0.9687	-0.0459	yes	down	B(ii)	-	-	-	-	-	-	-	HMDB0240567	Phenylpropanoids and polyketides	Coumarins and derivatives	Not Available	-	342.968	2.65892	M+Cl	C13H8O7S	0	40.5	metab_20861	neg_8681	neg	45.1	4.953	0.142	5.113	0.0785
Eicosapentaenoic Acid	0.01009	0.1358	1.2587	1.0245	0.9704	-0.0434	yes	down	B(i)	C06428	Lipids	Fatty acids	map01040	Biosynthesis of unsaturated fatty acids	Metabolism	Lipid metabolism	HMDB0001999;PW_C001337	Lipids and lipid-like molecules	Fatty Acyls	Fatty acids and conjugates	10417-94-4	301.217	6.40727	M-H	C20H30O2	94.8	0	metab_16201	neg_3757	neg	57.9	5.471	0.08654	5.638	0.1312
Gpcho(16:0/20:4)	0.009055	0.1298	1.249	1.0401	1.0238	0.0339	yes	up	B(i)	-	-	-	-	-	-	-	HMDB0007982	Lipids and lipid-like molecules	Glycerophospholipids	Glycerophosphocholines	35418-58-7	782.566	6.46393	M+H	C44H80NO8P	65.4	0	metab_5275	pos_5798	pos	50	6.67	0.1069	6.515	0.1043
Cay10410	0.008994	0.1293	1.2428	0.9942	0.9739	-0.0382	yes	down	B(i)	-	-	-	-	-	-	-	-	-	-	-	-	319.226	6.13383	M+H	C20H30O3	89.1	0	metab_7793	pos_8592	pos	56.3	5.709	0.1334	5.862	0.07745
Prostaglandin I2	0.03283	0.2274	1.2405	1.0695	0.9662	-0.0496	yes	down	B(i)	C01312	Lipids	Eicosanoids	map01100;map00590;map04270;map04024;map04080;map04370;map04611	Metabolic pathways;Arachidonic acid metabolism;Vascular smooth muscle contraction;cAMP signaling pathway;Neuroactive ligand-receptor interaction;VEGF signaling pathway;Platelet activation	Metabolism;Metabolism;Organismal Systems;Environmental Information Processing;Environmental Information Processing;Environmental Information Processing;Organismal Systems	Global and overview maps;Lipid metabolism;Circulatory system;Signal transduction;Signaling molecules and interaction;Signal transduction;Immune system	HMDB0001335;PW_C001028	Lipids and lipid-like molecules	Fatty Acyls	Eicosanoids	35121-78-9	397.222	6.17193	M+FA-H	C20H32O5	46.4	0	metab_19314	neg_7064	neg	47.1	5.228	0.1799	5.411	0.1416
16-Hydroxyhexadecanoic Acid	0.0005165	0.05747	1.2355	1.1171	0.9779	-0.0322	yes	down	B(i)	C18218	-	-	map01100	Metabolic pathways	Metabolism	Global and overview maps	HMDB0006294	Lipids and lipid-like molecules	Fatty Acyls	Fatty acids and conjugates	506-13-8	271.227	6.48733	M-H	C16H32O3	86.4	0	metab_16304	neg_3874	neg	55.7	5.756	0.07665	5.886	0.04503
Dactimicin	0.001478	0.07188	1.2331	1.0494	0.9729	-0.0397	yes	down	B(ii)	C17979;_	-	-	-	-	-	-	HMDB0250824	Organic oxygen compounds	Organooxygen compounds	Carbohydrates and carbohydrate conjugates	73196-97-1;_	431.265	5.97975	M-H	C18H36N6O6	0	50.2	metab_15499	neg_3001	neg	48	5.02	0.06934	5.16	0.07574
Hydroxysebacic Acid	0.006175	0.112	1.2277	1.0661	0.9611	-0.0572	yes	down	B(i)	-	-	-	-	-	-	-	-	-	-	-	-	217.108	5.59207	M-H	C10H18O5	77.3	0	metab_15180	neg_2663	neg	54.3	3.685	0.06995	3.834	0.109
11-Dehydro Txb2	0.02582	0.2013	1.2248	1.0092	0.9743	-0.0376	yes	down	B(i)	-	-	-	-	-	-	-	-	-	-	-	-	367.212	6.0546	M-H	C20H32O6	63.3	0	metab_15627	neg_3137	neg	51.4	6.395	0.1593	6.564	0.1233
2-Hydroxymyristic Acid	0.00172	0.0756	1.2224	1.0101	0.9741	-0.0378	yes	down	B(i)	-	-	-	-	-	-	-	HMDB0002261;LMFA01050484	Lipids and lipid-like molecules	Fatty Acyls	Fatty acids and conjugates	2507-55-3;	243.196	6.34325	M-H	C14H28O3	79.7	0	metab_19054	neg_6778	neg	54.8	5.2	0.0422	5.338	0.08792
7,8-Diaminopelargonate	0.04996	0.2722	1.2224	1.0603	0.9547	-0.0669	yes	down	B(ii)	C01037	-	-	map01100;map00780;map01240	Metabolic pathways;Biotin metabolism;Biosynthesis of cofactors	Metabolism;Metabolism;Metabolism	Global and overview maps;Metabolism of cofactors and vitamins;Global and overview maps	HMDB0304236	Lipids and lipid-like molecules	Fatty Acyls	Fatty acids and conjugates	-	221.186	0.592717	M+CH3OH+H	C9H20N2O2	0	56.9	metab_12063	pos_13322	pos	49	4.127	0.2011	4.323	0.1768
Apo-14'-Zeaxanthinal	0.004378	0.1018	1.2191	1.2845	0.9707	-0.0428	yes	down	B(ii)	-	-	-	-	-	-	-	HMDB0302024	Lipids and lipid-like molecules	Prenol lipids	Diterpenoids	-	344.261	6.64533	M+NH4	C22H30O2	0	53.7	metab_7113	pos_7846	pos	46.7	5.043	0.126	5.195	0.05911
5-Hete Lactone	0.008981	0.1292	1.2185	0.9705	0.973	-0.0395	yes	down	B(i)	-	-	-	-	-	-	-	-	-	-	-	-	303.231	6.27777	M+H	C20H30O2	62.9	0	metab_7547	pos_8320	pos	50.7	5.335	0.1322	5.483	0.0704
2-Aminohexanedioic Acid	0.0168	0.171	1.2139	0.9981	0.9627	-0.0549	yes	down	B(i)	C00956	-	-	map01100;map01210;map00310;map01230	Metabolic pathways;2-Oxocarboxylic acid metabolism;Lysine degradation;Biosynthesis of amino acids	Metabolism;Metabolism;Metabolism;Metabolism	Global and overview maps;Global and overview maps;Amino acid metabolism;Global and overview maps	HMDB0302754	Organic acids and derivatives	Carboxylic acids and derivatives	Amino acids, peptides, and analogues	-	162.076	0.803183	M+H	C6H11NO4	55.8	0	metab_11841	pos_13075	pos	49.8	4.33	0.07661	4.498	0.1505
Isopentenyladenine	0.001898	0.07631	1.1962	1.0553	0.9736	-0.0386	yes	down	B(i)	C04083	-	-	-	-	-	-	HMDB0245646	Organoheterocyclic compounds	Imidazopyrimidines	Purines and purine derivatives	-	202.108	5.24043	M-H	C10H13N5	45	0	metab_15090	neg_2566	neg	46.6	5.047	0.09386	5.184	0.05676
N-Lactoyl-Phenylalanine	0.001088	0.06686	1.1932	1.016	0.9686	-0.046	yes	down	B(i)	-	-	-	-	-	-	-	HMDB0062175	Organic acids and derivatives	Carboxylic acids and derivatives	Amino acids, peptides, and analogues	183241-73-8	238.107	5.4084	M+H	C12H15NO4	88.5	0	metab_8947	pos_9894	pos	56.3	4.135	0.07491	4.269	0.06155
18-Hepe	0.009581	0.1338	1.1893	0.9416	0.9775	-0.0329	yes	down	B(i)	-	-	-	-	-	-	-	HMDB0012611	Lipids and lipid-like molecules	Fatty Acyls	Eicosanoids	-	317.212	6.2684	M-H	C20H30O3	88.5	0	metab_19119	neg_6850	neg	56.6	6.078	0.1184	6.218	0.07675
19(R)-Hydroxy Prostaglandin E1	0.009987	0.1356	1.1882	0.9498	0.9796	-0.0298	yes	down	B(i)	-	-	-	-	-	-	-	-	-	-	-	-	369.228	6.10808	M-H	C20H34O6	52.7	0	metab_19429	neg_7192	neg	49.5	6.804	0.1135	6.946	0.08603
2,2'-(3-Methylcyclohexane-1,1-Diyl)Diacetic Acid	0.01802	0.1753	1.1872	0.9482	0.9641	-0.0528	yes	down	B(i)	-	-	-	-	-	-	-	-	-	-	-	-	213.113	6.02797	M-H	C11H18O4	72.2	0	metab_15575	neg_3081	neg	52	4.079	0.09613	4.231	0.1271
Prostaglandin A2	0.008196	0.1253	1.1793	0.9319	0.9773	-0.0331	yes	down	B(i)	C05953	Lipids	Eicosanoids	map00590;map01100;map04726	Arachidonic acid metabolism;Metabolic pathways;Serotonergic synapse	Metabolism;Metabolism;Organismal Systems	Lipid metabolism;Global and overview maps;Nervous system	HMDB0002752;PW_C001699	Lipids and lipid-like molecules	Fatty Acyls	Eicosanoids	-;13345-50-1	333.207	6.16128	M-H	C20H30O4	84.9	0	metab_15823	neg_3344	neg	55.5	5.864	0.1046	6	0.07912
8-Hydroxyadenine	0.005671	0.1093	1.1755	0.9569	1.0307	0.0437	yes	up	B(ii)	C22499;_	-	-	map00230	Purine metabolism	Metabolism	Nucleotide metabolism	HMDB0000542	Organoheterocyclic compounds	Imidazopyrimidines	Purines and purine derivatives	21149-26-8	152.057	0.680417	M+H	C5H5N5O	0	46.4	metab_11942	pos_13187	pos	47.9	4.527	0.07014	4.392	0.09297
Hetacillin	0.01199	0.1456	1.1695	0.9973	0.9679	-0.0471	yes	down	B(ii)	C11729	-	-	-	-	-	-	HMDB0014877	Organoheterocyclic compounds	Lactams	Beta lactams	3511-16-8	444.154	1.54698	M+CH3OH+Na	C19H23N3O4S	0	74.6	metab_1264	pos_1381	pos	51.3	4.699	0.06882	4.855	0.132
2'-Hydroxydaidzein	0.04993	0.2721	1.1685	0.9382	0.9587	-0.0608	yes	down	B(ii)	C02495	-	-	-	-	-	-	HMDB0029372	Phenylpropanoids and polyketides	Isoflavonoids	Isoflav-2-enes	7678-85-5;	541.108	0.9367	2M+H	C15H10O5	0	49.6	metab_841	pos_920	pos	44.9	4.017	0.1314	4.19	0.1833
3,4-Dihydroxybenzenesulfonic Acid	0.03978	0.2481	1.1678	1.0702	1.0444	0.0627	yes	up	B(i)	-	-	-	-	-	-	-	-	-	-	-	-	188.986	3.24257	M-H	C6H6O5S	72.7	0	metab_14437	neg_1889	neg	52	4.279	0.1627	4.097	0.1651
5,8,11-Eicosatriynoic Acid	0.02103	0.1847	1.166	0.9496	0.9748	-0.0368	yes	down	B(i)	-	-	-	-	-	-	-	HMDB0246870;LMFA01030696	Lipids and lipid-like molecules	Fatty Acyls	Fatty acids and conjugates	_;	301.216	6.16043	M+H	C20H28O2	67.5	0	metab_7749	pos_8542	pos	51.9	5.735	0.1486	5.883	0.08848
8(S)-Hetre	0.004094	0.09855	1.1657	0.9331	0.9776	-0.0327	yes	down	B(i)	-	-	-	-	-	-	-	LMFA03050029	-	-	-	--	321.243	6.3056	M-H	C20H34O3	77.4	0	metab_16072	neg_3616	neg	53.9	5.535	0.08972	5.662	0.06601
Ricinoleic Acid	0.003484	0.09284	1.1605	0.975	0.9799	-0.0293	yes	down	B(ii)	C08365	-	-	-	-	-	-	HMDB0034297	Lipids and lipid-like molecules	Fatty Acyls	Fatty acids and conjugates	141-22-0;	297.243	6.49267	M-H	C18H34O3	0	40.5	metab_16308	neg_3879	neg	47	6.087	0.0744	6.212	0.07239
Prostaglandin H2	0.02284	0.1918	1.1599	0.9472	0.9738	-0.0384	yes	down	B(i)	C00427	Lipids	Eicosanoids	map01100;map00590;map04921;map04726;map04723;map04611	Metabolic pathways;Arachidonic acid metabolism;Oxytocin signaling pathway;Serotonergic synapse;Retrograde endocannabinoid signaling;Platelet activation	Metabolism;Metabolism;Organismal Systems;Organismal Systems;Organismal Systems;Organismal Systems	Global and overview maps;Lipid metabolism;Endocrine system;Nervous system;Nervous system;Immune system	HMDB0001381;PW_C001068	Lipids and lipid-like molecules	Fatty Acyls	Eicosanoids	42935-17-1	387.194	6.12408	M+Cl	C20H32O5	71	0	metab_15765	neg_3280	neg	52	5.491	0.1428	5.639	0.09839
Cis-9,10-Epoxystearic Acid	0.006432	0.1144	1.1571	0.9421	0.9781	-0.0319	yes	down	B(i)	C19418	-	-	-	-	-	-	HMDB0247617	Lipids and lipid-like molecules	Fatty Acyls	Lineolic acids and derivatives	-	297.243	6.32165	M-H	C18H34O3	41.4	0	metab_16080	neg_3625	neg	47.2	5.907	0.08458	6.039	0.08483
Isoguanosine	0.003536	0.09306	1.1539	0.9396	1.0215	0.0307	yes	up	B(i)	C08432	-	-	-	-	-	-	-	-	-	-	1818-71-9	284.099	1.18257	M+H	C10H13N5O5	79.1	0	metab_953	pos_1046	pos	54.6	5.975	0.06137	5.849	0.08187
Paramethadione	0.03505	0.2339	1.1525	0.9002	0.9672	-0.0481	yes	down	B(ii)	C07411	-	-	-	-	-	-	HMDB0014755	Organoheterocyclic compounds	Azolidines	Oxazolidines	115-67-3	138.056	3.61587	M-H2O-H	C7H11NO3	0	64	metab_20557	neg_8368	neg	52	4.336	0.166	4.483	0.09574
Prostaglandin E2	0.02092	0.1843	1.1523	0.9315	0.9787	-0.031	yes	down	B(i)	C00584	Lipids	Eicosanoids	map01100;map05140;map05143;map05163;map05146;map05200;map00590;map05323;map04976;map04080;map04024;map04923;map04750;map04924;map04921;map05165;map04726;map04625	Metabolic pathways;Leishmaniasis;African trypanosomiasis;Human cytomegalovirus infection;Amoebiasis;Pathways in cancer;Arachidonic acid metabolism;Rheumatoid arthritis;Bile secretion;Neuroactive ligand-receptor interaction;cAMP signaling pathway;Regulation of lipolysis in adipocytes;Inflammatory mediator regulation of TRP channels;Renin secretion;Oxytocin signaling pathway;Human papillomavirus in…	Metabolism;Human Diseases;Human Diseases;Human Diseases;Human Diseases;Human Diseases;Metabolism;Human Diseases;Organismal Systems;Environmental Information Processing;Environmental Information Processing;Organismal Systems;Organismal Systems;Organismal Systems;Organismal Systems;Human Diseases;Organismal Systems;Organismal Systems	Global and overview maps;Infectious disease: parasitic;Infectious disease: parasitic;Infectious disease: viral;Infectious disease: parasitic;Cancer: overview;Lipid metabolism;Immune disease;Digestive system;Signaling molecules and interaction;Signal transduction;Endocrine system;Sensory system;Endocrine system;Endocrine system;Infectious disease: viral;Nervous system;Immune system	HMDB0001220;PW_C000949	Lipids and lipid-like molecules	Fatty Acyls	Eicosanoids	363-24-6	351.217	6.14007	M-H	C20H32O5	91.2	0	metab_15790	neg_3306	neg	57.1	6.63	0.1326	6.774	0.09839
Prostaglandin A1	0.02349	0.1937	1.1477	0.9358	0.978	-0.0321	yes	down	B(i)	C04685	Lipids	Eicosanoids	-	-	-	-	HMDB0002656	Lipids and lipid-like molecules	Fatty Acyls	Eicosanoids	14152-28-4	335.222	6.16663	M-H	C20H32O4	81.9	0	metab_15832	neg_3353	neg	55.3	6.493	0.1316	6.639	0.1059
Lysopc(20:4(5Z,8Z,11Z,14Z)/0:0)	0.0001412	0.03907	1.1473	0.9531	0.986	-0.0204	yes	down	B(ii)	C04230	Lipids	Phospholipids	map00564;map05231	Glycerophospholipid metabolism;Choline metabolism in cancer	Metabolism;Human Diseases	Lipid metabolism;Cancer: overview	HMDB0010395	Lipids and lipid-like molecules	Glycerophospholipids	Glycerophosphocholines	60701-99-7	544.337	6.74652	M+H	C28H50NO7P	0	85.4	metab_7056	pos_7780	pos	54.9	7.24	0.05749	7.343	0.02486
20-Ethyl-Pge2	0.02962	0.2152	1.1412	0.9757	0.9746	-0.0371	yes	down	B(i)	-	-	-	-	-	-	-	LMFA03010174	-	-	-	--	379.249	6.17755	M-H	C22H36O5	73.6	0	metab_19294	neg_7043	neg	53.4	5.842	0.1547	5.994	0.1079
Lpe(18:1)	0.004131	0.09905	1.1412	0.9279	0.9839	-0.0235	yes	down	B(i)	-	-	-	-	-	-	-	HMDB0011475	Lipids and lipid-like molecules	Glycerophospholipids	Glycerophosphoethanolamines	-	478.293	6.4395	M-H	C23H46NO7P	98.7	0	metab_16263	neg_3825	neg	59	7.442	0.08535	7.564	0.06409
1A,1B-Dihomo-Pge1	0.03057	0.2186	1.1402	0.9898	0.973	-0.0395	yes	down	B(i)	-	-	-	-	-	-	-	LMFA03010108	-	-	-	--	363.253	6.20407	M-H2O-H	C22H38O5	74.6	0	metab_15916	neg_3446	neg	53	5.581	0.1531	5.736	0.115
Glu Glu	0.006464	0.1146	1.1378	0.9403	1.0228	0.0325	yes	up	B(i)	-	-	-	-	-	-	-	-	-	-	-	-	277.103	0.67505	M+H	C10H16N2O7	50.5	0	metab_589	pos_640	pos	48.9	5.964	0.08127	5.831	0.08797
14,15-Dhet	0.0101	0.1358	1.1368	0.9028	0.9794	-0.03	yes	down	B(i)	C14775	-	-	map00590;map01100;map04726	Arachidonic acid metabolism;Metabolic pathways;Serotonergic synapse	Metabolism;Metabolism;Organismal Systems	Lipid metabolism;Global and overview maps;Nervous system	HMDB0002265	Lipids and lipid-like molecules	Fatty Acyls	Eicosanoids	-	337.238	6.23615	M-H	C20H34O4	88.7	0	metab_19189	neg_6923	neg	56.5	6.052	0.09058	6.179	0.0857
Sphinganine	0.00914	0.1303	1.13	1.0813	1.0422	0.0597	yes	up	B(ii)	C00836	-	-	map00600;map01100;map04071	Sphingolipid metabolism;Metabolic pathways;Sphingolipid signaling pathway	Metabolism;Metabolism;Environmental Information Processing	Lipid metabolism;Global and overview maps;Signal transduction	HMDB0000269	Organic nitrogen compounds	Organonitrogen compounds	Amines	764-22-7;	340.259	5.70665	M+K	C18H39NO2	0	64.5	metab_3897	pos_4270	pos	50.4	3.577	0.0847	3.432	0.1056
Pa(8:0/Pge2)	0.03287	0.2276	1.1275	1.1873	0.9689	-0.0456	yes	down	B(ii)	-	-	-	-	-	-	-	HMDB0266611	Not Available	Not Available	Not Available	-	667.307	7.33568	M+Cl	C31H53O11P	0	70.5	metab_18115	neg_5773	neg	50.5	5.422	0.09942	5.596	0.176
Ipf2Alpha-Iv	0.004749	0.1042	1.1244	0.946	0.9838	-0.0236	yes	down	B(i)	-	-	-	-	-	-	-	-	-	-	-	-	353.233	6.15068	M-H	C20H34O5	63.6	0	metab_15810	neg_3326	neg	51.7	6.977	0.07797	7.092	0.065
(5E)-7-{4,6-Dihydroxy-2-[(1E,5E)-3-Hydroxyocta-1,5-Dien-1-Yl]Oxan-3-Yl}Hept-5-Enoylcarnitine	0.001446	0.07167	1.1242	0.9796	0.9825	-0.0255	yes	down	B(ii)	-	-	-	-	-	-	-	HMDB0241887	Lipids and lipid-like molecules	Fatty Acyls	Eicosanoids	-	546.281	6.45553	M+Cl	C27H45NO8	0	68.6	metab_18890	neg_6601	neg	50.3	6.233	0.07577	6.344	0.0428
Guanosine	0.01364	0.1549	1.1232	0.9318	1.0295	0.042	yes	up	B(i)	C00387	Nucleic acids	Nucleosides	map01100;map02010;map01232;map00230	Metabolic pathways;ABC transporters;Nucleotide metabolism;Purine metabolism	Metabolism;Environmental Information Processing;Metabolism;Metabolism	Global and overview maps;Membrane transport;Global and overview maps;Nucleotide metabolism	HMDB0000133;PW_C000087	Nucleosides, nucleotides, and analogues	Purine nucleosides	Not Available	118-00-3	318.061	1.18068	M+Cl	C10H13N5O5	93.9	0	metab_13917	neg_1365	neg	56.4	4.884	0.08036	4.744	0.1137
Stearoyl-L-Carnitine	0.006583	0.1154	1.1222	0.9316	0.9791	-0.0304	yes	down	B(i)	-	-	-	-	-	-	-	-	-	-	-	-	428.374	6.08573	M+H	C25H49NO4	47.7	0	metab_4651	pos_5131	pos	47.7	6.104	0.1003	6.234	0.06992
11,12-Dihetre	0.01998	0.1819	1.1198	0.9467	0.9763	-0.0345	yes	down	B(ii)	C14774	-	-	map00590;map01100;map04726	Arachidonic acid metabolism;Metabolic pathways;Serotonergic synapse	Metabolism;Metabolism;Organismal Systems	Lipid metabolism;Global and overview maps;Nervous system	HMDB0002314	Lipids and lipid-like molecules	Fatty Acyls	Eicosanoids	192461-95-3	397.259	6.14007	M+Hac-H	C20H34O4	0	54.6	metab_19367	neg_7125	neg	49.8	5.861	0.1386	6.003	0.08797
20-Ethyl Pgf2Alpha	0.004463	0.102	1.1191	0.898	0.9807	-0.0281	yes	down	B(i)	-	-	-	-	-	-	-	LMFA03010120	-	-	-	--	381.264	6.18815	M-H	C22H38O5	68.8	0	metab_19275	neg_7023	neg	52.4	5.991	0.09357	6.109	0.05217
N-Methyl-L-Proline	0.006596	0.1154	1.1191	1.1272	0.9719	-0.0412	yes	down	B(ii)	C22223;_	-	-	-	-	-	-	HMDB0094696	Organic acids and derivatives	Carboxylic acids and derivatives	Amino acids, peptides, and analogues	-;475-11-6	188.093	4.1317	M+Hac-H	C6H11NO2	0	43.1	metab_20414	neg_8217	neg	48	4.524	0.09605	4.655	0.07454
15-Deoxy-Delta12,14-Prostaglandin A2	0.04022	0.2491	1.1167	0.9542	0.9742	-0.0377	yes	down	B(i)	-	-	-	-	-	-	-	-	-	-	-	-	317.211	6.13383	M+H	C20H28O3	65.8	0	metab_4730	pos_5216	pos	51.5	5.706	0.1664	5.857	0.1118
Gpetn(22:6/18:3)	0.02329	0.1929	1.1153	1.0166	1.0254	0.0361	yes	up	B(i)	-	-	-	-	-	-	-	HMDB0009688	Lipids and lipid-like molecules	Glycerophospholipids	Glycerophosphoethanolamines	-	786.504	7.0327	M+H	C45H72NO8P	51	0	metab_6957	pos_7668	pos	47.4	6.104	0.124	5.953	0.1199
Gamma-Glutamylphenylalanine	0.003041	0.09034	1.1152	0.9183	0.9755	-0.0358	yes	down	B(i)	-	-	-	-	-	-	-	HMDB0000594	Organic acids and derivatives	Carboxylic acids and derivatives	Amino acids, peptides, and analogues	7432-24-8	295.128	3.78287	M+H	C14H18N2O5	94.9	0	metab_2249	pos_2464	pos	57.3	4.813	0.06051	4.934	0.07462
Molinate	0.03567	0.2362	1.1138	0.8775	0.9694	-0.0449	yes	down	B(ii)	C11086;_	-	-	-	-	-	-	HMDB0254835	Organic nitrogen compounds	Organonitrogen compounds	Amines	2212-67-1;_	359.124	4.94485	M+FA-H	C13H14N8O2	0	41.4	metab_15011	neg_2484	neg	46.1	4.37	0.1519	4.508	0.0958
Morusin	0.006144	0.1119	1.112	0.9637	0.9754	-0.036	yes	down	B(ii)	C10106	-	-	-	-	-	-	HMDB0036631	Phenylpropanoids and polyketides	Flavonoids	Flavones	62596-29-6;	401.142	6.40727	M-H2O-H	C25H24O6	0	49.8	metab_16204	neg_3760	neg	46.1	4.792	0.07859	4.913	0.07611
13,14-Dihydro-15-Keto-Pga2	0.02911	0.2135	1.1117	0.9322	0.977	-0.0335	yes	down	B(i)	-	-	-	-	-	-	-	HMDB0001244;LMFA03010033	Lipids and lipid-like molecules	Fatty Acyls	Eicosanoids	74872-89-2;	335.221	6.13383	M+H	C20H30O4	88	0	metab_4733	pos_5219	pos	56.1	6.087	0.1427	6.23	0.1022
4-Hydroxyphenyllactic Acid	0.04622	0.2625	1.1093	0.9531	1.03	0.0426	yes	up	B(i)	C03672	-	-	-	-	-	-	HMDB0000755	Phenylpropanoids and polyketides	Phenylpropanoic acids	Not Available	306-23-0	181.05	3.39538	M-H	C9H10O4	81.9	0	metab_20640	neg_8453	neg	55.8	5.325	0.1995	5.17	0.09056
5'-Deoxy-5'-Methylthioadenosine	0.01279	0.15	1.1049	1.0296	1.0249	0.0355	yes	up	B(i)	C00170	-	-	map01100;map00270	Metabolic pathways;Cysteine and methionine metabolism	Metabolism;Metabolism	Global and overview maps;Amino acid metabolism	HMDB0001173	Nucleosides, nucleotides, and analogues	5''-deoxyribonucleosides	5''-deoxy-5''-thionucleosides	2457-80-9	298.096	3.27385	M+H	C11H15N5O3S	94.5	0	metab_10785	pos_11942	pos	55.8	5.759	0.09277	5.619	0.1058
N-Methyl-L-Glutamic Acid	0.01082	0.139	1.103	0.8941	0.9743	-0.0376	yes	down	B(i)	C01046	-	-	map01100	Metabolic pathways	Metabolism	Global and overview maps	HMDB0062660	Organic acids and derivatives	Carboxylic acids and derivatives	Amino acids, peptides, and analogues	-;35989-16-3	162.076	0.67505	M+H	C6H11NO4	49.9	0	metab_11964	pos_13210	pos	48.8	4.851	0.05235	4.979	0.1073
Guanine	0.00442	0.1018	1.0965	0.8925	1.0225	0.032	yes	up	B(i)	C00242	Nucleic acids	Bases	map01100;map01232;map00230	Metabolic pathways;Nucleotide metabolism;Purine metabolism	Metabolism;Metabolism;Metabolism	Global and overview maps;Global and overview maps;Nucleotide metabolism	HMDB0000132;PW_C000086	Organoheterocyclic compounds	Imidazopyrimidines	Purines and purine derivatives	73-40-5	152.057	1.18257	M+H	C5H5N5O	95.4	0	metab_951	pos_1044	pos	57.5	5.327	0.05393	5.21	0.0798
(1R,4R,5S,6R)-4-Amino-2-Oxabicyclo[3.1.0]Hexane-4,6-Dicarboxylic Acid	0.005124	0.1057	1.092	0.9833	0.9782	-0.0318	yes	down	B(ii)	-	-	-	-	-	-	-	HMDB0242337	Organic acids and derivatives	Carboxylic acids and derivatives	Amino acids, peptides, and analogues	-	232.046	0.624933	M+FA-H	C7H9NO5	0	59	metab_13401	neg_789	neg	49.7	5.031	0.07629	5.143	0.06493
N-Acetyl-D-Tryptophan	0.006958	0.1163	1.0903	0.9398	0.9658	-0.0502	yes	down	B(ii)	C03137;_	-	-	-	-	-	-	HMDB0255052	Organic acids and derivatives	Carboxylic acids and derivatives	Amino acids, peptides, and analogues	2280/1/5;_	245.093	5.27965	M-H	C13H14N2O3	0	40	metab_15102	neg_2578	neg	46.5	3.753	0.04231	3.886	0.1062
1-(Carboxyethylthio)Tetradecane	0.0194	0.1802	1.08	1.1693	0.9735	-0.0388	yes	down	B(ii)	-	-	-	-	-	-	-	HMDB0243801	Lipids and lipid-like molecules	Fatty Acyls	Fatty acids and conjugates	-	344.261	6.57053	M+ACN+H	C17H34O2S	0	50.5	metab_5365	pos_5895	pos	47.4	5.069	0.1379	5.207	0.07982
Choline	0.001419	0.07167	1.0736	0.8648	0.9787	-0.031	yes	down	B(i)	C00114	-	-	map01100;map00564;map02010;map04976;map00260;map04725;map05231	Metabolic pathways;Glycerophospholipid metabolism;ABC transporters;Bile secretion;Glycine, serine and threonine metabolism;Cholinergic synapse;Choline metabolism in cancer	Metabolism;Metabolism;Environmental Information Processing;Organismal Systems;Metabolism;Organismal Systems;Human Diseases	Global and overview maps;Lipid metabolism;Membrane transport;Digestive system;Amino acid metabolism;Nervous system;Cancer: overview	HMDB0000097;PW_C000065	Organic nitrogen compounds	Organonitrogen compounds	Quaternary ammonium salts	62-49-7	104.107	7.30482	M+	C5H14NO+	37.2	0	metab_5739	pos_6313	pos	44.9	4.601	0.05749	4.701	0.04792
Adenosine 2'-Phosphate	0.03522	0.2346	1.072	0.9363	1.028	0.0398	yes	up	B(i)	C00946	-	-	-	-	-	-	HMDB0011617	Organic oxygen compounds	Organooxygen compounds	Carbohydrates and carbohydrate conjugates	130-49-4	346.055	1.08413	M-H	C10H14N5O7P	83	0	metab_13877	neg_1318	neg	53.5	5.18	0.1325	5.039	0.1181
15-Deoxy-Delta-12,14-Prostaglandin J2	0.01292	0.1506	1.0699	0.8461	0.9774	-0.0329	yes	down	B(i)	C14717	-	-	map00590	Arachidonic acid metabolism	Metabolism	Lipid metabolism	HMDB0005079	Lipids and lipid-like molecules	Fatty Acyls	Eicosanoids	87893-55-8	315.196	6.16663	M-H	C20H28O3	87.3	0	metab_19326	neg_7081	neg	54.9	5.028	0.1034	5.144	0.06746
Bardoxolone Methyl	0.015	0.1617	1.0677	0.8777	0.9805	-0.0284	yes	down	B(ii)	-	-	-	-	-	-	-	HMDB0248872	Organic oxygen compounds	Organooxygen compounds	Carbonyl compounds	-	564.33	6.5033	M+Hac-H	C32H43NO4	0	58.1	metab_18829	neg_6536	neg	47.9	5.929	0.09889	6.047	0.07896
Methionyl-Threonine	0.00576	0.1095	1.0674	0.9137	0.969	-0.0454	yes	down	B(ii)	-	-	-	-	-	-	-	HMDB0028983	Organic acids and derivatives	Carboxylic acids and derivatives	Amino acids, peptides, and analogues	-	215.087	0.491533	M+H-2H2O	C9H18N2O4S	0	58	metab_147	pos_161	pos	48.3	3.912	0.06094	4.037	0.08839
5-L-Glutamyl-L-Alanine	0.0109	0.1393	1.0615	0.9223	0.9775	-0.0328	yes	down	B(i)	C03740	-	-	map01100;map00480	Metabolic pathways;Glutathione metabolism	Metabolism;Metabolism	Global and overview maps;Metabolism of other amino acids	HMDB0006248	Organic acids and derivatives	Carboxylic acids and derivatives	Amino acids, peptides, and analogues	5875-41-2	217.083	0.897633	M-H	C8H14N2O5	68	0	metab_21402	neg_9237	neg	51.3	5.299	0.1138	5.421	0.05741
Pe(19:0/0:0)	0.000285	0.04718	1.0549	0.897	0.9853	-0.0214	yes	down	B(i)	-	-	-	-	-	-	-	LMGP02050028	-	-	-	--	496.339	7.34228	M+H	C24H50NO7P	69	0	metab_6724	pos_7402	pos	52.2	5.966	0.0342	6.055	0.04078
Dodecanol	0.01874	0.178	1.0544	0.9605	0.9777	-0.0326	yes	down	B(ii)	C02277	-	-	-	-	-	-	HMDB0011626	Lipids and lipid-like molecules	Fatty Acyls	Fatty alcohols	112-53-8;	228.232	6.38947	M+ACN+H	C12H26O	0	59.1	metab_5158	pos_5676	pos	51.1	5.428	0.08503	5.552	0.102
Lysopc(0:0/16:0)	0.006519	0.115	1.052	1.014	0.9856	-0.0209	yes	down	B(ii)	-	-	-	-	-	-	-	HMDB0240262	Lipids and lipid-like molecules	Glycerophospholipids	Glycerophosphocholines	66757-27-5	540.33	6.76477	M+FA-H, 2M+FA-H	C24H50NO7P	0	94	metab_22538	neg_10454	neg	58.3	7.247	0.07509	7.353	0.06287
Eriojaposide B	0.001641	0.07455	1.0483	0.8832	0.9815	-0.027	yes	down	B(ii)	C17889;_	-	-	-	-	-	-	HMDB0038029	Lipids and lipid-like molecules	Fatty Acyls	Fatty acyl glycosides	-;351412-97-0	534.295	7.32622	M+NH4	C25H40O11	0	52	metab_5784	pos_6358	pos	47.4	5.134	0.04955	5.231	0.05258
Arginyl-Glycyl-Aspartyl-Valine	0.04632	0.2625	1.048	0.8753	0.9716	-0.0415	yes	down	B(ii)	-	-	-	-	-	-	-	HMDB0248574	Organic acids and derivatives	Carboxylic acids and derivatives	Amino acids, peptides, and analogues	-	490.229	5.88275	M+FA-H	C17H31N7O7	0	48.5	metab_19821	neg_7604	neg	47.3	4.624	0.1598	4.759	0.09721
13,16,19-Docosatrienoic Acid	0.04908	0.2699	1.0469	0.8811	0.9776	-0.0327	yes	down	B(ii)	C16534;_	-	-	-	-	-	-	HMDB0244522	Lipids and lipid-like molecules	Fatty Acyls	Fatty acids and conjugates	-;_;	355.264	6.49802	M+Na-2H	C22H38O2	0	45.4	metab_18845	neg_6552	neg	47.1	6.143	0.1181	6.284	0.1427
Lanthionine Ketimine	0.006452	0.1146	1.0427	0.876	0.9754	-0.0359	yes	down	B(ii)	-	-	-	-	-	-	-	HMDB0004823	Organic acids and derivatives	Carboxylic acids and derivatives	Amino acids, peptides, and analogues	83923-11-9	169.992	3.79722	M-H2O-H	C6H7NO4S	0	47.2	metab_14672	neg_2132	neg	47.9	4.321	0.05427	4.43	0.07903
(2S)-2-(Carboxymethylamino)-5-(Diaminomethylideneamino)-4-Methylpentanoic Acid	0.03434	0.2319	1.041	0.8641	0.9654	-0.0507	yes	down	B(ii)	-	-	-	-	-	-	-	HMDB0260137	Organic acids and derivatives	Carboxylic acids and derivatives	Amino acids, peptides, and analogues	-	246.133	1.37533	M+	C9H18N4O4	0	55.2	metab_1009	pos_1103	pos	49.8	3.576	0.09977	3.704	0.1187
Pe(20:3/0:0)	0.009412	0.1324	1.0405	0.956	0.9812	-0.0273	yes	down	B(i)	-	-	-	-	-	-	-	-	-	-	-	-	502.293	6.38063	M-H	C25H46NO7P	82.2	0	metab_19001	neg_6723	neg	55.4	5.804	0.0974	5.915	0.05771
Carbocyclic Thromboxane A2	0.009491	0.133	1.0337	0.8537	0.9819	-0.0264	yes	down	B(i)	-	-	-	-	-	-	-	HMDB0249633	Lipids and lipid-like molecules	Fatty Acyls	Fatty acids and conjugates	-	347.259	6.32702	M-H	C22H36O3	92.5	0	metab_19069	neg_6793	neg	57.3	6.068	0.08966	6.18	0.06657
Pe(18:1/0:0)	0.01709	0.172	1.0307	0.8117	0.9794	-0.0301	yes	down	B(i)	-	-	-	-	-	-	-	LMGP02050004	-	-	-	--	478.293	7.35192	M-H	C23H46NO7P	62.5	0	metab_17109	neg_4730	neg	50.3	5.271	0.08426	5.382	0.08444
Statine	0.00218	0.08012	1.0307	0.8647	0.9741	-0.0378	yes	down	B(ii)	-	-	-	-	-	-	-	HMDB0258487	Organic acids and derivatives	Carboxylic acids and derivatives	Amino acids, peptides, and analogues	-	158.117	5.24312	M+H-H2O	C8H17NO3	0	59.6	metab_9052	pos_10009	pos	50.9	3.913	0.05715	4.017	0.05684
Lysope(22:4(7Z,10Z,13Z,16Z)/0:0)	0.0002211	0.04553	1.0286	0.9441	0.986	-0.0203	yes	down	B(ii)	-	-	-	-	-	-	-	HMDB0011523	Lipids and lipid-like molecules	Glycerophospholipids	Glycerophosphoethanolamines	-	530.324	6.38947	M+H	C27H48NO7P	0	83	metab_5162	pos_5680	pos	54.9	6.066	0.03909	6.152	0.03433
Pe(38:6)	0.02832	0.2108	1.0271	0.9377	1.0218	0.0312	yes	up	B(i)	-	-	-	-	-	-	-	HMDB0008946	Lipids and lipid-like molecules	Glycerophospholipids	Glycerophosphoethanolamines	-	762.507	7.03012	M-H	C43H74NO8P	77.2	0	metab_18326	neg_5996	neg	52.5	6.314	0.115	6.179	0.1105
Pinolenic Acid	0.01225	0.1467	1.0267	0.9832	0.9754	-0.036	yes	down	B(i)	-	-	-	-	-	-	-	HMDB0256562;LMFA01030344	Lipids and lipid-like molecules	Fatty Acyls	Lineolic acids and derivatives	_;	261.221	6.36292	M+H-H2O	C18H30O2	71.6	0	metab_5115	pos_5631	pos	51.7	4.67	0.1098	4.788	0.0619
N-Oleoyl-L-Serine	0.02426	0.1967	1.0235	0.8901	0.9796	-0.0298	yes	down	B(i)	-	-	-	-	-	-	-	HMDB0242185	Organic acids and derivatives	Carboxylic acids and derivatives	Amino acids, peptides, and analogues	-	368.28	6.44485	M-H	C21H39NO4	96.8	0	metab_18898	neg_6612	neg	57.8	5.896	0.07131	6.019	0.1143
Gamma-Glutamylglutamic Acid	0.01926	0.1797	1.0222	0.8844	1.0209	0.0299	yes	up	B(ii)	C05282	-	-	-	-	-	-	HMDB0011737	Organic acids and derivatives	Carboxylic acids and derivatives	Amino acids, peptides, and analogues	1116-22-9	275.088	0.678533	M-H	C10H16N2O7	0	56.3	metab_13533	neg_934	neg	50.1	5.949	0.09692	5.827	0.09255
Ps(18:1(9Z)/0:0)	0.02787	0.2089	1.0152	1.03	0.9795	-0.0299	yes	down	B(i)	-	-	-	-	-	-	-	LMGP03050001	-	-	-	--	522.283	7.35192	M-H	C24H46NO9P	90.9	0	metab_18053	neg_5708	neg	56.7	6.263	0.1	6.394	0.1147
Glucosamine 6-Phosphate	0.02706	0.2055	1.0069	0.7982	0.9788	-0.031	yes	down	B(ii)	C00352	-	-	map01100;map01250;map00520;map00250;map05415;map04931	Metabolic pathways;Biosynthesis of nucleotide sugars;Amino sugar and nucleotide sugar metabolism;Alanine, aspartate and glutamate metabolism;Diabetic cardiomyopathy;Insulin resistance	Metabolism;Metabolism;Metabolism;Metabolism;Human Diseases;Human Diseases	Global and overview maps;Global and overview maps;Carbohydrate metabolism;Amino acid metabolism;Cardiovascular disease;Endocrine and metabolic disease	HMDB0001254	Organic oxygen compounds	Organooxygen compounds	Carbohydrates and carbohydrate conjugates	55722-81-1;3616-42-0	258.038	0.603567	M-H	C6H14NO8P	0	72.4	metab_21844	neg_9735	neg	52.6	5.07	0.09827	5.18	0.08693
Gamma-Glutamyldopa	0.01347	0.1544	1.0047	1.0487	0.9802	-0.0289	yes	down	B(ii)	-	-	-	-	-	-	-	HMDB0252797	Organic acids and derivatives	Carboxylic acids and derivatives	Amino acids, peptides, and analogues	-	325.107	1.53472	M-H	C14H18N2O7	0	42.8	metab_21042	neg_8863	neg	45.4	5.238	0.08186	5.344	0.07318

## Sheet: plasma
Metabolite	P_value	FDR	VIP_pred_OPLS-DA	VIP_PLS-DA	FC(HC/ASD)	Log2FC(HC/ASD)	Significant	Regulate	level	KEGG Compound ID	KEGG Compound First Category	KEGG Compound Second Category	KEGG Pathway ID	KEGG Pathway Description	KEGG Pathway First Category	KEGG Pathway Second Category	Library ID	HMDB Superclass	HMDB Class	HMDB Subclass	CAS ID	M/Z	Retention time	Adducts	Formula	Fragmentation Score	Theoretical Fragmentation Score	Metab ID	ID	Mode	Score	hc_mean	hc_SD	asd_mean	asd_SD
N-(R)-[2-(Hydroxyaminocarbonyl)Methyl]-4-Methylpentanoyl-L-T-Butyl-Alanyl-L-Alanine, 2-Aminoethyl Amide	8.76e-13	2.552e-10	5.5471	5.397	0.3495	-1.5166	yes	down	B(ii)	-	-	-	-	-	-	-	HMDB0258720	Organic acids and derivatives	Carboxylic acids and derivatives	Amino acids, peptides, and analogues	-	416.285	4.43815	M+H	C19H37N5O5	0	59.7	metab_1527	pos_1574	pos	49.4	1.989	0.4837	5.691	0.2028
Gentamicin C2	1.449e-11	2.254e-09	5.525	5.3495	0.3208	-1.64	yes	down	B(ii)	C02033;_	-	-	map00524	Neomycin, kanamycin and gentamicin biosynthesis	Metabolism	Biosynthesis of other secondary metabolites	HMDB0252691	Organic oxygen compounds	Organooxygen compounds	Carbohydrates and carbohydrate conjugates	25876-11-3;_	428.284	4.87835	M+H-2H2O	C20H41N5O7	0	67.4	metab_6074	pos_6328	pos	50.4	1.73	0.4465	5.392	0.389
Serofendic Acid	4.39e-11	5.616e-09	5.4065	5.256	0.3932	-1.3468	yes	down	B(ii)	-	-	-	-	-	-	-	HMDB0258253	Lipids and lipid-like molecules	Prenol lipids	Diterpenoids	-	400.253	4.85093	M+NH4	C21H34O4S	0	49	metab_1680	pos_1732	pos	46	2.296	0.5499	5.84	0.3302
Dynorphin B (10-13)	6.694e-10	6.325e-08	5.234	5.0913	0.3609	-1.4703	yes	down	B(ii)	-	-	-	-	-	-	-	HMDB0012936	Organic acids and derivatives	Carboxylic acids and derivatives	Amino acids, peptides, and analogues	-	446.295	4.18245	M+H	C20H39N5O6	0	51	metab_1448	pos_1493	pos	47.6	1.906	0.7412	5.281	0.2198
Asi-222	2.076e-10	2.239e-08	5.0825	4.8831	0.4617	-1.115	yes	down	B(ii)	-	-	-	-	-	-	-	HMDB0260432	Lipids and lipid-like molecules	Steroids and steroid derivatives	Steroid lactones	-	502.321	5.54077	M+H-H2O	C29H45NO7	0	66.1	metab_5809	pos_6057	pos	49	2.646	0.03148	5.731	0.5409
Parylene C	4.097e-11	5.411e-09	4.9424	4.8196	1.8413	0.8807	yes	up	B(ii)	-	-	-	-	-	-	-	HMDB0256138	Benzenoids	Not Available	Not Available	-	321.044	5.89775	M+FA-H	C16H14Cl2	0	53	metab_12648	neg_4947	neg	40.7	6.509	0.1663	3.535	0.4453
Milbemycin A3	4.738e-09	3.571e-07	4.6837	4.4821	0.5371	-0.8968	yes	down	B(ii)	-	-	-	-	-	-	-	HMDB0254720	Phenylpropanoids and polyketides	Macrolides and analogues	Milbemycins	-	546.347	5.62395	M+NH4	C31H44O7	0	58.5	metab_1978	pos_2039	pos	47.6	3.072	0.03152	5.72	0.5813
Pregnanolone Sulfate	2.09e-05	0.0007112	4.6178	4.4389	0.4628	-1.1117	yes	down	B(ii)	-	-	-	-	-	-	-	HMDB0240590	Lipids and lipid-like molecules	Steroids and steroid derivatives	Sulfated steroids	1477-67-4	416.248	4.05478	M+NH4	C21H34O5S	0	45.8	metab_1384	pos_1429	pos	46	2.497	1.488	5.396	0.2876
6-Deoxy-4-O-(3,6-Di-O-Methyl-Beta-D-Glucopyranosyl)-2,3-Di-O-Methyl-Alpha-L-Mannopyranose	8.156e-12	1.336e-09	4.6043	4.446	0.5037	-0.9893	yes	down	B(ii)	-	-	-	-	-	-	-	HMDB0249889	Organic oxygen compounds	Organooxygen compounds	Carbohydrates and carbohydrate conjugates	-	400.217	4.29202	M+NH4	C16H30O10	0	43.7	metab_1484	pos_1529	pos	46.9	2.564	0.1407	5.09	0.3342
Netilmicin	8.411e-10	7.768e-08	4.5708	4.3909	0.5584	-0.8406	yes	down	B(ii)	C07657	-	-	-	-	-	-	HMDB0015090	Organic oxygen compounds	Organooxygen compounds	Carbohydrates and carbohydrate conjugates	56391-56-1	458.295	5.46653	M+H-H2O	C21H41N5O7	0	46.7	metab_1930	pos_1991	pos	47	3.179	0.2256	5.693	0.4511
Histidinyl-Proline	1.273e-13	5.6e-11	4.4687	4.3618	0.4945	-1.0158	yes	down	B(ii)	-	-	-	-	-	-	-	HMDB0304781	Organic acids and derivatives	Carboxylic acids and derivatives	Amino acids, peptides, and analogues	-	251.113	3.43005	M-H	C11H16N4O3	0	50	metab_13360	neg_5671	neg	46.7	2.354	0.2195	4.76	0.1784
Dihydroxylysinonorleucine	2.387e-12	5.532e-10	4.3896	4.2364	0.5746	-0.7994	yes	down	B(ii)	-	-	-	-	-	-	-	HMDB0251345	Organic acids and derivatives	Carboxylic acids and derivatives	Amino acids, peptides, and analogues	-	416.249	3.91217	M+H-2H2O	C18H37N5O8	0	50.1	metab_6455	pos_6717	pos	47.5	3.085	0.09084	5.369	0.284
Alpha-Santalyl Acetate	5.585e-09	4.059e-07	4.3334	4.2598	1.6587	0.73	yes	up	B(ii)	C00124	Carbohydrates	Monosaccharides	map01100;map04973;map04978;map00052	Metabolic pathways;Carbohydrate digestion and absorption;Mineral absorption;Galactose metabolism	Metabolism;Organismal Systems;Organismal Systems;Metabolism	Global and overview maps;Digestive system;Digestive system;Carbohydrate metabolism	HMDB0037209	Organic oxygen compounds	Organooxygen compounds	Carbohydrates and carbohydrate conjugates	41414-75-9	307.191	6.465	M+FA-H	C17H26O2	0	53.3	metab_10173	neg_2387	neg	50.1	5.948	0.177	3.586	0.505
Dibekacin	2.133e-09	1.735e-07	4.3245	4.1624	0.46	-1.1202	yes	down	B(ii)	-	-	-	-	-	-	-	HMDB0251157	Organic oxygen compounds	Organooxygen compounds	Carbohydrates and carbohydrate conjugates	-	474.253	4.28262	M+Na	C18H37N5O8	0	66.7	metab_6283	pos_6541	pos	51.5	1.934	0.03119	4.204	0.4701
Pantoyllactone Glucoside	2.041e-10	2.239e-08	4.3037	4.1578	0.5235	-0.9338	yes	down	B(ii)	-	-	-	-	-	-	-	HMDB0041269	Lipids and lipid-like molecules	Fatty Acyls	Fatty acyl glycosides	-	275.11	2.93752	M+H-H2O	C12H20O8	0	51.4	metab_920	pos_947	pos	45.8	2.442	0.3716	4.665	0.2446
Pyroglutamylprolyllysine	2.624e-12	5.968e-10	4.2334	4.1089	0.6051	-0.7248	yes	down	B(i)	-	-	-	-	-	-	-	-	-	-	-	-	372.222	3.86685	M+NH4	C16H26N4O5	63.2	0	metab_6471	pos_6733	pos	50.1	3.291	0.1913	5.439	0.2296
2-(3-Fluorophenyl)-4-(4-Methylpiperazin-1-Yl)-1H-Pyrrolo[3,2-C]Pyridine	3.046e-12	6.443e-10	4.1282	3.9988	0.6126	-0.7069	yes	down	B(i)	-	-	-	-	-	-	-	-	-	-	-	-	328.196	3.48337	M+NH4	C18H19FN4	41.9	0	metab_1125	pos_1158	pos	44.2	3.223	0.1662	5.261	0.229
Gly-Pro-Arg-Pro-Lys	6.377e-08	3.766e-06	4.1192	3.9254	0.628	-0.6712	yes	down	B(ii)	-	-	-	-	-	-	-	HMDB0252830	Organic acids and derivatives	Carboxylic acids and derivatives	Amino acids, peptides, and analogues	-	518.316	4.81365	M+H-2H2O	C24H43N9O6	0	51.9	metab_6097	pos_6351	pos	46.7	3.506	0.03154	5.583	0.5537
Dg(16:0/16:0/0:0)	1.45e-11	2.254e-09	4.1135	4.0307	0.6049	-0.7252	yes	down	B(ii)	C00165;_	-	-	map05214;map05167;map05143;map05163;map05146;map04915;map04015;map04014;map04659;map04658;map04270;map04012;map05231;map04650;map04370;map04371;map04072;map04071;map05235;map04921;map05415;map04750;map04919;map04933;map04961;map05012;map04920;map04923;map04925;map05017;map04926;map05171;map04726;map04725;map04724;map04723;map04728;map05223;map04720;map04666;map05170;map04664;map04540;map04662;map…	Glioma;Kaposi sarcoma-associated herpesvirus infection;African trypanosomiasis;Human cytomegalovirus infection;Amoebiasis;Estrogen signaling pathway;Rap1 signaling pathway;Ras signaling pathway;Th17 cell differentiation;Th1 and Th2 cell differentiation;Vascular smooth muscle contraction;ErbB signaling pathway;Choline metabolism in cancer;Natural killer cell mediated cytotoxicity;VEGF signaling pa…	Human Diseases;Human Diseases;Human Diseases;Human Diseases;Human Diseases;Organismal Systems;Environmental Information Processing;Environmental Information Processing;Organismal Systems;Organismal Systems;Organismal Systems;Environmental Information Processing;Human Diseases;Organismal Systems;Environmental Information Processing;Environmental Information Processing;Environmental Information Pro…	Cancer: specific types;Infectious disease: viral;Infectious disease: parasitic;Infectious disease: viral;Infectious disease: parasitic;Endocrine system;Signal transduction;Signal transduction;Immune system;Immune system;Circulatory system;Signal transduction;Cancer: overview;Immune system;Signal transduction;Signal transduction;Signal transduction;Signal transduction;Cancer: overview;Endocrine sy…	HMDB0007098	Lipids and lipid-like molecules	Glycerolipids	Diradylglycerols	_;;30334-71-5	613.505	6.62632	M+FA-H	C35H68O5	0	54.1	metab_10354	neg_2577	neg	48.7	3.165	0.03265	5.232	0.2996
Pentalenic Acid	3.967e-17	1.218e-13	4.0903	3.9926	1.4441	0.5301	yes	up	B(i)	-	-	-	-	-	-	-	LMPR0103890001	-	-	-	--	249.149	6.49267	M-H	C15H22O3	70.5	0	metab_10192	neg_2406	neg	53.4	6.481	0.1392	4.488	0.04266
Meproscillarin	3.371e-08	2.06e-06	4.0891	3.9111	0.6168	-0.6971	yes	down	B(ii)	-	-	-	-	-	-	-	HMDB0254457	Lipids and lipid-like molecules	Steroids and steroid derivatives	Steroid lactones	-	562.342	4.91483	M+NH4	C31H44O8	0	53.9	metab_6056	pos_6310	pos	46.2	3.298	0.1648	5.347	0.5033
(Z)-7-[(1S,4R,6R)-4-[(E)-Oct-6-Enyl]-2,3-Diazabicyclo[2.2.1]Hept-2-En-6-Yl]Hept-5-Enoic Acid	2.123e-11	3.067e-09	4.0516	3.9303	0.6203	-0.6891	yes	down	B(ii)	-	-	-	-	-	-	-	HMDB0247875	Lipids and lipid-like molecules	Fatty Acyls	Fatty acids and conjugates	-	355.232	4.28262	M+Na	C20H32N2O2	0	53.2	metab_1483	pos_1528	pos	45.2	3.221	0.2554	5.193	0.2084
Idremcinal	2.208e-05	0.000747	3.942	3.7133	0.577	-0.7934	yes	down	B(ii)	-	-	-	-	-	-	-	HMDB0253381	Organic oxygen compounds	Organooxygen compounds	Carbohydrates and carbohydrate conjugates	-	708.472	5.75377	M+H-2H2O	C39H69NO12	0	49.4	metab_5743	pos_5991	pos	44.8	2.796	0.0315	4.846	0.8868
Catechin 5-Sulfate	4.414e-05	0.001332	3.9328	3.8359	1.7357	0.7955	yes	up	B(ii)	-	-	-	-	-	-	-	HMDB0240489	Phenylpropanoids and polyketides	Flavonoids	Flavans	-	351.018	5.83312	M-H2O-H	C15H14O9S	0	68.6	metab_9383	neg_1579	neg	51.5	5.214	0.4296	3.004	0.9584
Udp-N-Acetyl-Alpha-D-Glucosamine	3.247e-08	1.994e-06	3.9051	3.8696	1.3931	0.4783	yes	up	B(ii)	C00043;_	-	-	map01100;map01250;map00563;map00520;map00524;map05415;map04931	Metabolic pathways;Biosynthesis of nucleotide sugars;Glycosylphosphatidylinositol (GPI)-anchor biosynthesis;Amino sugar and nucleotide sugar metabolism;Neomycin, kanamycin and gentamicin biosynthesis;Diabetic cardiomyopathy;Insulin resistance	Metabolism;Metabolism;Metabolism;Metabolism;Metabolism;Human Diseases;Human Diseases	Global and overview maps;Global and overview maps;Glycan biosynthesis and metabolism;Carbohydrate metabolism;Biosynthesis of other secondary metabolites;Cardiovascular disease;Endocrine and metabolic disease	HMDB0304526	Nucleosides, nucleotides, and analogues	Pyrimidine nucleotides	Pyrimidine nucleotide sugars	528-04-1;_	647.1	0.6268	M+ACN+H	C17H25N3O17P2-2	0	45.4	metab_582	pos_598	pos	47	6.992	0.1469	5.019	0.4857
Ampk Inhibitor, Compound C	6.449e-11	7.766e-09	3.9034	3.7641	0.6289	-0.6692	yes	down	B(i)	-	-	-	-	-	-	-	HMDB0251590	Organoheterocyclic compounds	Pyrazolopyrimidines	Pyrazolo[1,5-a]pyrimidines	-	400.217	3.26733	M+H	C24H25N5O	41.9	0	metab_1038	pos_1068	pos	42.8	3.089	0.07515	4.912	0.2881
Withanolide B	2.286e-05	0.0007694	3.902	3.7546	0.5995	-0.7381	yes	down	B(ii)	C00828	Vitamins and cofactors	Vitamins	map01100;map00130;map04977;map01240	Metabolic pathways;Ubiquinone and other terpenoid-quinone biosynthesis;Vitamin digestion and absorption;Biosynthesis of cofactors	Metabolism;Metabolism;Organismal Systems;Metabolism	Global and overview maps;Metabolism of cofactors and vitamins;Digestive system;Global and overview maps	HMDB0030020	Lipids and lipid-like molecules	Prenol lipids	Quinone and hydroquinone lipids	56973-41-2	472.31	4.9974	M+NH4	C28H38O5	0	84	metab_6023	pos_6277	pos	51.8	3.138	0.9228	5.234	0.51
4-Chlorobenzoic Acid	5.424e-11	6.868e-09	3.8651	3.7879	1.3655	0.4494	yes	up	B(ii)	C02370	-	-	map01100	Metabolic pathways	Metabolism	Global and overview maps	HMDB0246393	Benzenoids	Benzene and substituted derivatives	Benzoic acids and derivatives	1974/11/3;_	356.992	0.6321	2M+FA-H	C7H5ClO2	0	45.6	metab_13629	neg_5948	neg	42.7	6.859	0.1224	5.023	0.2756
11-Ketorockogenin Acetate	6.247e-08	3.707e-06	3.8014	3.6442	0.6556	-0.6092	yes	down	B(i)	-	-	-	-	-	-	-	-	-	-	-	-	548.363	4.86945	M+NH4	C31H46O7	40.6	0	metab_6077	pos_6331	pos	43	3.405	0.349	5.194	0.3821
Equol 7-O-Glucuronide	4.457e-13	1.495e-10	3.7898	3.6923	1.4745	0.5602	yes	up	B(ii)	-	-	-	-	-	-	-	HMDB0041732	Phenylpropanoids and polyketides	Flavonoids	Flavonoid glycosides	-	417.119	5.66373	M-H	C21H22O9	0	55	metab_12810	neg_5113	neg	49.4	5.351	0.2357	3.629	0.04283
Kaempferol-7-O-Glucoside	7.118e-07	3.456e-05	3.7708	3.6914	0.6287	-0.6695	yes	down	B(i)	-	-	-	-	-	-	-	-	-	-	-	-	431.097	3.94872	M+H-H2O	C21H20O11	69	0	metab_6433	pos_6695	pos	52.4	3.194	0.1482	5.08	0.5962
P-Fluorofentanyl	3.774e-10	3.709e-08	3.7697	3.6266	0.6352	-0.6546	yes	down	B(ii)	-	-	-	-	-	-	-	HMDB0256037	Organoheterocyclic compounds	Piperidines	Fentanyls	-	354.212	4.47485	M+	C22H27FN2O	0	43.8	metab_6228	pos_6485	pos	45.1	2.971	0.03152	4.677	0.3113
Apigenin	5.143e-06	0.0002113	3.7674	3.7089	0.5247	-0.9306	yes	down	B(i)	C01477	-	-	map01100	Metabolic pathways	Metabolism	Global and overview maps	HMDB0002124;LMPK12110005	Phenylpropanoids and polyketides	Flavonoids	Flavones	520-36-5;	269.045	5.0964	M-H	C15H10O5	54.4	0	metab_9213	neg_1403	neg	49.9	2.181	0.7109	4.157	0.4767
3-[3-(Sulfooxy)Phenyl]Propanoic Acid	6.873e-09	4.796e-07	3.7381	3.6672	0.6684	-0.5813	yes	down	B(ii)	-	-	-	-	-	-	-	HMDB0094710	Organic acids and derivatives	Organic sulfuric acids and derivatives	Arylsulfates	-	266.994	4.10865	M+Na-2H	C9H10O6S	0	45.8	metab_8988	neg_1174	neg	47.1	3.567	0.346	5.337	0.2828
Apigenin 7-Galacturonide	1.686e-07	9.083e-06	3.7256	3.6514	0.6625	-0.594	yes	down	B(i)	-	-	-	-	-	-	-	LMPK12110345	-	-	-	--	445.078	5.08772	M-H	C21H18O11	95.9	0	metab_12892	neg_5197	neg	57.9	3.557	0.3169	5.369	0.4523
Quercetin 3-Galactoside	2.168e-07	1.14e-05	3.7125	3.6307	0.6487	-0.6244	yes	down	B(i)	C10073	-	-	-	-	-	-	HMDB0030775	Phenylpropanoids and polyketides	Flavonoids	Flavonoid glycosides	482-36-0	447.091	4.6123	M+H-H2O	C21H20O12	37.1	0	metab_6164	pos_6420	pos	45.7	3.311	0.1215	5.104	0.5166
Tiadenol	1.148e-08	7.747e-07	3.6411	3.4796	0.6327	-0.6603	yes	down	B(ii)	-	-	-	-	-	-	-	HMDB0259066	Organosulfur compounds	Thioethers	Dialkylthioethers	-	317.157	4.57555	M+Na	C14H30O2S2	0	76.2	metab_6187	pos_6443	pos	50.5	2.767	0.03878	4.373	0.3755
2,6-Di-Tert-Butyl-4-[(Dimethylamino)Methyl]Phenol	1.015e-11	1.641e-09	3.6344	3.5498	1.5107	0.5952	yes	up	B(i)	-	-	-	-	-	-	-	-	-	-	-	-	264.232	5.99103	M+H	C17H29NO	87.7	0	metab_5469	pos_5706	pos	56	4.727	0.2764	3.129	0.02448
Buddlenol D	0.002754	0.04615	3.5776	3.581	0.4962	-1.0109	yes	down	B(ii)	-	-	-	-	-	-	-	HMDB0304585	Lipids and lipid-like molecules	Steroids and steroid derivatives	Steroid esters	-	623.431	6.89608	M+FA-H	C38H58O4	0	45.3	metab_11555	neg_3808	neg	46.5	2.299	2.045	4.633	0.3685
Linatine	1.163e-09	1.043e-07	3.538	3.4042	0.7059	-0.5025	yes	down	B(ii)	C05939	-	-	map00470	D-Amino acid metabolism	Metabolism	Metabolism of other amino acids	HMDB0038516	Organic acids and derivatives	Carboxylic acids and derivatives	Amino acids, peptides, and analogues	10139-06-7	259.115	3.46513	M+	C10H17N3O5	0	47.6	metab_1106	pos_1139	pos	45.9	3.617	0.2513	5.124	0.2176
4-Hydroxy-5-[[3,4,5-Trihydroxy-6-(Hydroxymethyl)Oxan-2-Yl]Oxymethyl]Oxolan-2-One	1.517e-09	1.294e-07	3.4674	3.3456	0.7163	-0.4814	yes	down	B(i)	-	-	-	-	-	-	-	-	-	-	-	-	259.079	3.12135	M+H-2H2O	C11H18O9	35.8	0	metab_6799	pos_7064	pos	43.6	3.686	0.1719	5.146	0.26
Proscillaridin A	8.606e-08	4.872e-06	3.452	3.2867	0.6945	-0.5259	yes	down	B(i)	-	-	-	-	-	-	-	LMST01130008	-	-	-	--	548.327	4.52087	M+NH4	C30H42O8	79	0	metab_6202	pos_6459	pos	50.7	3.322	0.03153	4.783	0.3981
Forodesine	1.501e-09	1.289e-07	3.4235	3.2941	0.7068	-0.5005	yes	down	B(ii)	-	-	-	-	-	-	-	HMDB0252454	Organoheterocyclic compounds	Pyrrolopyrimidines	Not Available	-	289.089	2.8325	M+Na	C11H14N4O4	0	45.2	metab_880	pos_905	pos	45.8	3.419	0.03154	4.837	0.2855
Norwogonin 7-Glucuronide	5.027e-06	0.0002079	3.4165	3.353	0.6894	-0.5367	yes	down	B(i)	-	-	-	-	-	-	-	LMPK12111319	-	-	-	--	447.091	4.84153	M+H	C21H18O11	87.6	0	metab_6085	pos_6339	pos	56.1	3.584	0.4934	5.199	0.4615
Baicalin	4.677e-06	0.0001954	3.4108	3.3677	0.7021	-0.5102	yes	down	B(i)	C10025	-	-	-	-	-	-	HMDB0041832;LMPK12111081	Phenylpropanoids and polyketides	Flavonoids	Flavonoid glycosides	21967-41-9;	445.078	5.28495	M-H	C21H18O11	96.5	0	metab_9238	neg_1429	neg	58.4	3.833	0.5601	5.459	0.4084
6,7,4'-Trihydroxyisoflavone	5.931e-06	0.0002389	3.3961	3.3666	0.6574	-0.6052	yes	down	B(i)	C14314	-	-	-	-	-	-	HMDB0031715	Phenylpropanoids and polyketides	Isoflavonoids	Isoflav-2-enes	17817-31-1	271.06	5.7632	M+H	C15H10O5	76.9	0	metab_2022	pos_2083	pos	54.2	3.11	0.5031	4.731	0.4693
Hupehemonoside	2.665e-05	0.0008731	3.3961	3.1878	0.7086	-0.4969	yes	down	B(i)	-	-	-	-	-	-	-	-	-	-	-	-	574.378	5.99103	M+H-H2O	C33H53NO8	51.2	0	metab_5458	pos_5694	pos	47.1	3.689	0.03154	5.206	0.6674
Pa(18:1(12Z)-2Oh(9,10)/I-19:0)	0.002885	0.04796	3.3752	3.3959	0.5911	-0.7585	yes	down	B(ii)	-	-	-	-	-	-	-	HMDB0268093	Not Available	Not Available	Not Available	-	729.51	7.3125	M-H2O-H	C40H77O10P	0	48.4	metab_10797	neg_3033	neg	46.6	3.04	1.856	5.143	0.3237
3-[4-(Sulfooxy)Phenyl]Propanoic Acid	4.658e-08	2.791e-06	3.3585	3.2995	0.726	-0.4619	yes	down	B(ii)	-	-	-	-	-	-	-	HMDB0125171	Organic acids and derivatives	Organic sulfuric acids and derivatives	Arylsulfates	-	266.994	4.38705	M+Na-2H	C9H10O6S	0	40	metab_13051	neg_5359	neg	46.2	3.861	0.3333	5.318	0.2649
Cay10594	2.47e-08	1.54e-06	3.3398	3.2106	0.6873	-0.541	yes	down	B(i)	-	-	-	-	-	-	-	-	-	-	-	-	446.259	3.7858	M+NH4	C26H28N4O2	48	0	metab_1259	pos_1292	pos	44.8	3.024	0.2727	4.4	0.2591
Luteolinidin	1.892e-07	1.011e-05	3.3374	3.2658	0.6639	-0.591	yes	down	B(i)	C08652	-	-	-	-	-	-	HMDB0029249	Phenylpropanoids and polyketides	Flavonoids	Hydroxyflavonoids	1154-78-5	269.045	5.28495	M-H	C15H10O5	35.3	0	metab_9237	neg_1428	neg	45.8	2.862	0.08218	4.311	0.415
Dg(8:0/20:5(7Z,9Z,11E,13E,17Z)-3Oh(5,6,15)/0:0)	1.118e-06	5.322e-05	3.3106	3.1419	0.7255	-0.4629	yes	down	B(ii)	-	-	-	-	-	-	-	HMDB0297203	Not Available	Not Available	Not Available	-	592.389	4.92392	M+ACN+H	C31H50O8	0	43.9	metab_6053	pos_6307	pos	44.2	3.65	0.03154	5.031	0.4611
Naringenin 4'-O-Glucuronide	7.323e-06	0.0002864	3.2967	3.2336	0.7046	-0.5051	yes	down	B(ii)	-	-	-	-	-	-	-	HMDB0041759	Phenylpropanoids and polyketides	Flavonoids	Flavonoid glycosides	158196-35-1	431.097	4.20993	M+H-H2O	C21H20O11	0	75.4	metab_6309	pos_6567	pos	53.7	3.607	0.3947	5.119	0.4976
Naringenin 5-O-Glucuronide	2.014e-05	0.0006909	3.2901	3.2409	0.689	-0.5374	yes	down	B(ii)	-	-	-	-	-	-	-	HMDB0041760	Phenylpropanoids and polyketides	Flavonoids	Flavonoid glycosides	-	429.083	4.71242	M-H2O-H	C21H20O11	0	55.5	metab_9147	neg_1336	neg	50	3.45	0.5609	5.007	0.4862
P-Tolyl-Ss-D-Glucuronide	1.88e-08	1.215e-06	3.2691	3.1311	0.709	-0.4961	yes	down	B(ii)	-	-	-	-	-	-	-	HMDB0256060	Organic oxygen compounds	Organooxygen compounds	Carbohydrates and carbohydrate conjugates	-	317.12	4.01885	M+CH3OH+H	C13H16O7	0	41	metab_6402	pos_6663	pos	44.2	3.18	0.03153	4.485	0.3167
Coformycin	5.724e-09	4.088e-07	3.2679	3.1775	0.7138	-0.4865	yes	down	B(ii)	C01677;_	-	-	-	-	-	-	HMDB0250398	Organic oxygen compounds	Organooxygen compounds	Carbohydrates and carbohydrate conjugates	11033-22-0;_	265.093	3.55765	M-H2O-H	C11H16N4O5	0	55.3	metab_8812	neg_992	neg	48.7	3.324	0.2807	4.657	0.1888
Urolithin A 3-Sulfate	6.84e-14	3.481e-11	3.2669	3.1962	1.2133	0.279	yes	up	B(ii)	-	-	-	-	-	-	-	HMDB0240567	Phenylpropanoids and polyketides	Coumarins and derivatives	Not Available	-	352.997	0.6321	M+FA-H	C13H8O7S	0	59.3	metab_13630	neg_5949	neg	49.2	7.326	0.1152	6.038	0.08934
2-(Acetylamino)-1,5-Anhydro-2-Deoxy-3-O-B-D-Galactopyranosyl-D-Arabino-Hex-1-Enitol	0.0009659	0.01936	3.2428	3.2281	0.5388	-0.8922	yes	down	B(ii)	-	-	-	-	-	-	-	HMDB0002278	Organic oxygen compounds	Organooxygen compounds	Carbohydrates and carbohydrate conjugates	868264-15-7	407.163	3.68515	M+ACN+H	C14H23NO10	0	75.1	metab_6547	pos_6810	pos	52.6	2.084	1.221	3.868	0.5577
Cinnamic Acid	3.408e-05	0.001076	3.2264	3.1461	1.5189	0.603	yes	up	B(i)	C10438	-	-	-	-	-	-	HMDB0000567;HMDB0000930;HMDB0000567;HMDB0000930	Phenylpropanoids and polyketides	Cinnamic acids and derivatives	Cinnamic acids	621-82-9;102-94-3;140-10-3	131.049	5.27312	M+H-H2O	C9H8O2	86.9	0	metab_5920	pos_6171	pos	55.5	4.335	0.2714	2.854	0.6292
4-Hydroxy-3-Methoxyphenylglycol Sulfate	4.268e-06	0.0001814	3.1965	3.1568	0.78	-0.3584	yes	down	B(i)	-	-	-	-	-	-	-	HMDB0000559	Organic acids and derivatives	Organic sulfuric acids and derivatives	Arylsulfates	3415-67-6	245.012	4.0993	M-H2O-H	C9H12O7S	84.5	0	metab_8985	neg_1171	neg	55.2	5.057	0.52	6.483	0.3232
Naringenin-4'-O-Beta-D-Glucuronide	7.888e-05	0.002227	3.1884	3.1442	1.4443	0.5304	yes	up	B(i)	-	-	-	-	-	-	-	-	-	-	-	-	447.093	5.04728	M-H	C21H20O11	77.8	0	metab_12900	neg_5205	neg	53.3	4.886	0.4144	3.383	0.6519
Muurolladie-3-One	5.629e-09	4.067e-07	3.1699	3.0857	1.4095	0.4952	yes	up	B(i)	-	-	-	-	-	-	-	-	-	-	-	-	219.174	5.99103	M+H	C15H22O	47.3	0	metab_5472	pos_5709	pos	47.6	4.292	0.2481	3.045	0.1896
3-(3-Sulfooxyphenyl)Propanoic Acid	3.711e-06	0.0001599	3.1648	3.1239	0.7844	-0.3503	yes	down	B(i)	-	-	-	-	-	-	-	-	-	-	-	-	245.012	4.38705	M-H	C9H10O6S	95.5	0	metab_9052	neg_1239	neg	58.2	5.069	0.496	6.462	0.3179
Oleaside A	4.74e-07	2.386e-05	3.1579	3.0081	0.7325	-0.4491	yes	down	B(i)	-	-	-	-	-	-	-	-	-	-	-	-	534.347	4.45633	M+NH4	C30H44O7	59.7	0	metab_6233	pos_6490	pos	46.5	3.423	0.03154	4.673	0.3891
Azimsulfuron	1.702e-06	7.832e-05	3.1426	3.0709	0.7067	-0.5008	yes	down	B(ii)	C18438	-	-	-	-	-	-	HMDB0033145	Organic nitrogen compounds	Organonitrogen compounds	Sulfonylureas	120162-55-2	445.078	5.63678	M+Na-2H	C13H16N10O5S	0	60.3	metab_9287	neg_1479	neg	50.5	3.183	0.03265	4.504	0.4567
Tsugarioside B	0.02438	0.2044	3.1335	3.2491	0.4448	-1.1689	yes	down	B(ii)	-	-	-	-	-	-	-	HMDB0035509	Lipids and lipid-like molecules	Prenol lipids	Triterpenoids	267649-97-8	675.448	7.13543	M+Hac-H	C37H60O7	0	47.2	metab_11424	neg_3669	neg	46.5	1.868	2.307	4.2	1.553
Capsicoside A1	2.083e-05	0.0007108	3.1248	2.9429	0.7299	-0.4541	yes	down	B(ii)	-	-	-	-	-	-	-	HMDB0303762	Lipids and lipid-like molecules	Steroids and steroid derivatives	Steroidal glycosides	-	636.414	5.0346	M+ACN+H	C33H54O9	0	46.9	metab_1746	pos_1802	pos	44.8	3.476	0.03154	4.762	0.5529
Cucurbitacin I	0.0005636	0.01223	3.1209	2.9354	0.7503	-0.4145	yes	down	B(ii)	C08800;_	-	-	-	-	-	-	HMDB0250582	Lipids and lipid-like molecules	Steroids and steroid derivatives	Cucurbitacins	2222/7/3;_;	532.332	5.20933	M+NH4	C30H42O7	0	45.2	metab_5948	pos_6201	pos	45.4	4.336	0.8825	5.779	0.4834
Pg(16:1(9Z)/16:0)	0.006825	0.09151	3.1049	3.1625	0.6536	-0.6135	yes	down	B(ii)	_;C00344	-;Lipids	-;Phospholipids	map01100;map00564	Metabolic pathways;Glycerophospholipid metabolism	Metabolism;Metabolism	Global and overview maps;Lipid metabolism	HMDB0010585	Lipids and lipid-like molecules	Glycerophospholipids	Glycerophosphoglycerols	_;	779.51	7.26583	M+Hac-H	C38H73O10P	0	44.9	metab_11338	neg_3582	neg	46.3	3.653	1.94	5.589	0.3337
Armillarivin	0.01129	0.1294	3.0514	3.1193	0.4852	-1.0434	yes	down	B(ii)	-	-	-	-	-	-	-	HMDB0038917	Lipids and lipid-like molecules	Prenol lipids	Sesquiterpenoids	135247-97-1	385.201	6.11137	M+H	C23H28O5	0	45.8	metab_2458	pos_2545	pos	46.2	1.884	1.216	3.883	1.518
3Alpha-(Sulfonatooxy)-5Beta-Cholan-24-Oate	0.0001141	0.003088	2.9958	2.7863	0.6957	-0.5235	yes	down	B(ii)	-	-	-	-	-	-	-	HMDB0242165	Lipids and lipid-like molecules	Steroids and steroid derivatives	Bile acids, alcohols and derivatives	-	453.234	5.83312	M-H	C24H38O6S-2	0	66.3	metab_12715	neg_5016	neg	48.7	2.757	0.03262	3.963	0.6104
Carnosine	2.713e-09	2.164e-07	2.9441	2.8361	0.7734	-0.3707	yes	down	B(ii)	C00386	Peptides	Peptides	map01100;map00340;map00410	Metabolic pathways;Histidine metabolism;beta-Alanine metabolism	Metabolism;Metabolism;Metabolism	Global and overview maps;Amino acid metabolism;Metabolism of other amino acids	HMDB0000033	Organic acids and derivatives	Peptidomimetics	Hybrid peptides	305-84-0	209.101	2.36972	M+H-H2O	C9H14N4O3	0	64.5	metab_787	pos_808	pos	49.4	3.591	0.1421	4.643	0.1893
Naringenin-7-O-Beta-D-Glucuronide	0.0002935	0.006973	2.9119	2.8383	1.3483	0.4311	yes	up	B(i)	-	-	-	-	-	-	-	-	-	-	-	-	447.094	5.22893	M-H	C21H20O11	86.5	0	metab_9233	neg_1423	neg	55.7	5.017	0.3479	3.721	0.6667
Tyr Ile	1.747e-05	0.000613	2.9083	2.8258	0.7666	-0.3834	yes	down	B(i)	-	-	-	-	-	-	-	-	-	-	-	-	295.165	3.39147	M+H	C15H22N2O4	75.5	0	metab_6697	pos_6962	pos	48.5	3.873	0.5138	5.052	0.2706
Carlliiionaln	7.228e-06	0.0002836	2.8854	2.8282	0.7625	-0.3912	yes	down	B(ii)	-	-	-	-	-	-	-	HMDB0249679	Organoheterocyclic compounds	Lactams	Beta lactams	-	525.035	4.68667	M+Hac-H	C12H14N6O10S2	0	43.1	metab_12963	neg_5268	neg	46	3.708	0.2511	4.863	0.4033
2-(3-Mercaptopropyl)Pentanedioic Acid	3.649e-08	2.208e-06	2.8671	2.8171	0.8241	-0.2791	yes	down	B(ii)	-	-	-	-	-	-	-	HMDB0245244	Lipids and lipid-like molecules	Fatty Acyls	Fatty acids and conjugates	-	187.042	0.6705	M-H2O-H	C8H14O4S	0	44.5	metab_13610	neg_5928	neg	44.6	4.934	0.1203	5.987	0.2508
Fumonisin B2	0.002336	0.04059	2.8551	2.7552	1.4771	0.5627	yes	up	B(ii)	C19242;_	-	-	-	-	-	-	HMDB0034703	Organic acids and derivatives	Carboxylic acids and derivatives	Fumonisins	116355-84-1;	670.38	5.97355	M+H-2H2O	C34H59NO14	0	49.5	metab_5489	pos_5727	pos	46.9	4.22	0.8523	2.857	0.6851
Dg(20:5(5Z,8Z,11Z,14Z,17Z)/15:0/0:0)	0.01201	0.1352	2.8534	2.8997	0.5632	-0.8283	yes	down	B(ii)	_;C00165	-	-	map05214;map05167;map05143;map05163;map05146;map04915;map04015;map04014;map04659;map04658;map04270;map04012;map05231;map04650;map04370;map04371;map04072;map04071;map05235;map04921;map05415;map04750;map04919;map04933;map04961;map05012;map04920;map04923;map04925;map05017;map04926;map05171;map04726;map04725;map04724;map04723;map04728;map05223;map04720;map04666;map05170;map04664;map04540;map04662;map…	Glioma;Kaposi sarcoma-associated herpesvirus infection;African trypanosomiasis;Human cytomegalovirus infection;Amoebiasis;Estrogen signaling pathway;Rap1 signaling pathway;Ras signaling pathway;Th17 cell differentiation;Th1 and Th2 cell differentiation;Vascular smooth muscle contraction;ErbB signaling pathway;Choline metabolism in cancer;Natural killer cell mediated cytotoxicity;VEGF signaling pa…	Human Diseases;Human Diseases;Human Diseases;Human Diseases;Human Diseases;Organismal Systems;Environmental Information Processing;Environmental Information Processing;Organismal Systems;Organismal Systems;Organismal Systems;Environmental Information Processing;Human Diseases;Organismal Systems;Environmental Information Processing;Environmental Information Processing;Environmental Information Pro…	Cancer: specific types;Infectious disease: viral;Infectious disease: parasitic;Infectious disease: viral;Infectious disease: parasitic;Endocrine system;Signal transduction;Signal transduction;Immune system;Immune system;Circulatory system;Signal transduction;Cancer: overview;Immune system;Signal transduction;Signal transduction;Signal transduction;Signal transduction;Cancer: overview;Endocrine sy…	HMDB0007561	Lipids and lipid-like molecules	Glycerolipids	Diradylglycerols	-	621.451	7.35872	M+Na-2H	C38H64O5	0	66.8	metab_10815	neg_3051	neg	50.1	2.255	1.458	4.004	1.075
N2-Succinyl-L-Glutamic Acid 5-Semialdehyde	2.179e-10	2.327e-08	2.794	2.741	1.1624	0.2171	yes	up	B(ii)	C05932	-	-	map01100;map00330	Metabolic pathways;Arginine and proline metabolism	Metabolism;Metabolism	Global and overview maps;Amino acid metabolism	HMDB0001180	Organic acids and derivatives	Carboxylic acids and derivatives	Amino acids, peptides, and analogues	-	249.108	0.618383	M+NH4	C9H13NO6	0	43.8	metab_577	pos_593	pos	47.3	6.887	0.1683	5.925	0.09907
Genistein	3.025e-05	0.0009702	2.7823	2.7283	0.7201	-0.4738	yes	down	B(i)	C06563	-	-	map01100	Metabolic pathways	Metabolism	Global and overview maps	HMDB0003217;LMPK12050218	Phenylpropanoids and polyketides	Isoflavonoids	Isoflav-2-enes	446-72-0;	271.059	4.84153	M+H	C15H10O5	89.6	0	metab_1678	pos_1730	pos	56.2	2.858	0.03151	3.969	0.4944
Chrysin-7-O-Glucuronide	8.543e-05	0.002396	2.775	2.7076	0.7705	-0.3761	yes	down	B(i)	-	-	-	-	-	-	-	-	-	-	-	-	429.083	4.50347	M-H	C21H18O10	94.2	0	metab_13020	neg_5327	neg	57.6	3.804	0.02492	4.937	0.5571
Pentoxifylline	1.227e-07	6.698e-06	2.7727	2.6338	0.7699	-0.3773	yes	down	B(ii)	C07424	-	-	-	-	-	-	HMDB0014944	Organoheterocyclic compounds	Imidazopyrimidines	Purines and purine derivatives	6493/5/6;6493-05-6	337.15	4.77203	M+Hac-H	C13H18N4O3	0	48.1	metab_12943	neg_5248	neg	47.2	3.151	0.03265	4.093	0.2629
3-Methoxyphenol Sulfate	3.564e-06	0.0001541	2.7462	2.7549	1.2994	0.3778	yes	up	B(i)	-	-	-	-	-	-	-	HMDB0304914	Organic acids and derivatives	Organic sulfuric acids and derivatives	Arylsulfates	-	203.002	4.79585	M-H	C7H8O5S	38.5	0	metab_12941	neg_5246	neg	45.5	4.631	0.1596	3.564	0.3708
Dihydrokaempferol	4.368e-05	0.001325	2.7426	2.6789	0.7222	-0.4696	yes	down	B(i)	C00974	-	-	map01100	Metabolic pathways	Metabolism	Global and overview maps	HMDB0030847;LMPK12140720	Phenylpropanoids and polyketides	Flavonoids	Flavans	480-20-6;	271.06	5.23698	M+H-H2O	C15H12O6	72	0	metab_1826	pos_1884	pos	52.8	2.815	0.03609	3.898	0.4986
Dg(15:0/20:5(5Z,8Z,11Z,14Z,17Z)/0:0)	0.01594	0.1613	2.7341	2.8176	0.6623	-0.5944	yes	down	B(ii)	_;C00165	-	-	map05214;map05167;map05143;map05163;map05146;map04915;map04015;map04014;map04659;map04658;map04270;map04012;map05231;map04650;map04370;map04371;map04072;map04071;map05235;map04921;map05415;map04750;map04919;map04933;map04961;map05012;map04920;map04923;map04925;map05017;map04926;map05171;map04726;map04725;map04724;map04723;map04728;map05223;map04720;map04666;map05170;map04664;map04540;map04662;map…	Glioma;Kaposi sarcoma-associated herpesvirus infection;African trypanosomiasis;Human cytomegalovirus infection;Amoebiasis;Estrogen signaling pathway;Rap1 signaling pathway;Ras signaling pathway;Th17 cell differentiation;Th1 and Th2 cell differentiation;Vascular smooth muscle contraction;ErbB signaling pathway;Choline metabolism in cancer;Natural killer cell mediated cytotoxicity;VEGF signaling pa…	Human Diseases;Human Diseases;Human Diseases;Human Diseases;Human Diseases;Organismal Systems;Environmental Information Processing;Environmental Information Processing;Organismal Systems;Organismal Systems;Organismal Systems;Environmental Information Processing;Human Diseases;Organismal Systems;Environmental Information Processing;Environmental Information Processing;Environmental Information Pro…	Cancer: specific types;Infectious disease: viral;Infectious disease: parasitic;Infectious disease: viral;Infectious disease: parasitic;Endocrine system;Signal transduction;Signal transduction;Immune system;Immune system;Circulatory system;Signal transduction;Cancer: overview;Immune system;Signal transduction;Signal transduction;Signal transduction;Signal transduction;Cancer: overview;Endocrine sy…	HMDB0007085	Lipids and lipid-like molecules	Glycerolipids	Diradylglycerols	-	621.451	7.24723	M+Na-2H	C38H64O5	0	55.7	metab_11349	neg_3593	neg	48.3	3.352	1.973	5.061	0.3507
2-((3-Sulfooxybenzoyl)Amino)Acetic Acid	9.67e-06	0.0003621	2.7298	2.6766	0.752	-0.4111	yes	down	B(i)	-	-	-	-	-	-	-	-	-	-	-	-	274.003	3.29842	M-H	C9H9NO7S	76.4	0	metab_13395	neg_5706	neg	53.3	3.157	0.3504	4.198	0.3051
Chrysin	0.0002412	0.005844	2.7261	2.7043	0.7702	-0.3768	yes	down	B(i)	C10028	-	-	-	-	-	-	HMDB0036619;LMPK12110189	Phenylpropanoids and polyketides	Flavonoids	Flavones	480-40-0;	255.065	5.23698	M+H	C15H10O4	92.2	0	metab_5932	pos_6185	pos	57.1	3.924	0.5268	5.095	0.4758
2,3,4'-Trihydroxy-4-Methoxybenzophenone	0.0003306	0.007763	2.6809	2.5012	0.7605	-0.3951	yes	down	B(i)	-	-	-	-	-	-	-	-	-	-	-	-	261.073	2.97125	M+H	C14H12O5	49.4	0	metab_933	pos_960	pos	44.9	3.238	0.0489	4.258	0.5761
Aspartic Acid	2.825e-06	0.0001266	2.662	2.6522	1.2841	0.3608	yes	up	B(i)	C16433	-	-	-	-	-	-	-	-	-	-	617-45-8	132.03	0.5948	M-H	C4H7NO4	85.1	0	metab_13678	neg_5997	neg	55.6	4.42	0.1059	3.442	0.3426
9,10,13-Trihome	7.675e-08	4.447e-06	2.6472	2.6277	0.8012	-0.3197	yes	down	B(ii)	C14835;_	-	-	map00591	Linoleic acid metabolism	Metabolism	Lipid metabolism	HMDB0004710	Lipids and lipid-like molecules	Fatty Acyls	Fatty acids and conjugates	-;29907-57-1	659.473	6.2632	2M-H	C18H34O5	0	58.6	metab_12149	neg_4432	neg	49.5	3.725	0.03267	4.649	0.2486
Ilicifolinoside A	8.518e-07	4.087e-05	2.6349	2.4993	0.8006	-0.3208	yes	down	B(ii)	-	-	-	-	-	-	-	HMDB0041186	Lipids and lipid-like molecules	Fatty Acyls	Fatty acyl glycosides	-	323.135	4.25543	M+Hac-H	C11H20O7	0	50.7	metab_13080	neg_5388	neg	48.7	3.494	0.03267	4.364	0.2834
Emodin	8.663e-05	0.002418	2.6056	2.5991	0.8025	-0.3174	yes	down	B(i)	C10343	-	-	-	-	-	-	HMDB0035214;LMPK13040008	Benzenoids	Anthracenes	Anthraquinones	518-82-1;	269.045	5.90692	M-H	C15H10O5	54.5	0	metab_9453	neg_1651	neg	49.6	4.243	0.4287	5.287	0.3774
Cyclosquamosin A	0.009815	0.1192	2.5664	2.604	0.6789	-0.5587	yes	down	B(ii)	-	-	-	-	-	-	-	HMDB0303367	Organic acids and derivatives	Carboxylic acids and derivatives	Amino acids, peptides, and analogues	-	624.317	5.91908	M+H-H2O	C31H43N7O8	0	77.6	metab_2215	pos_2287	pos	51.8	2.916	1.284	4.295	0.6288
Loganate	0.003916	0.06104	2.5562	2.5903	1.3972	0.4825	yes	up	B(ii)	C01512;_	-	-	-	-	-	-	HMDB0304409	Lipids and lipid-like molecules	Prenol lipids	Terpene glycosides	22255-40-9;_	398.119	2.85953	M+Na	C16H23O10-	0	40.5	metab_889	pos_914	pos	45.7	4.464	0.5525	3.195	0.8653
Bilibubin	0.001088	0.02131	2.5387	2.5476	1.2795	0.3556	yes	up	B(i)	-	-	-	-	-	-	-	-	-	-	-	-	585.269	5.91908	M+H	C33H36N4O6	48.8	0	metab_2213	pos_2285	pos	48.5	5.159	0.7859	4.032	0.3531
Equol 4'-O-Glucuronide	1.768e-08	1.155e-06	2.5282	2.4511	1.1785	0.237	yes	up	B(ii)	-	-	-	-	-	-	-	HMDB0041731	Phenylpropanoids and polyketides	Flavonoids	Flavans	-	417.119	5.51868	M-H	C21H22O9	0	60.9	metab_9267	neg_1459	neg	50.1	5.248	0.2299	4.453	0.04284
Naringenin 7-Sulfate	0.0003949	0.009032	2.5105	2.5121	0.8352	-0.2598	yes	down	B(ii)	-	-	-	-	-	-	-	HMDB0240547	Phenylpropanoids and polyketides	Flavonoids	Flavans	-	333.007	5.64368	M-H2O-H	C15H12O8S	0	72.7	metab_9290	neg_1482	neg	53.2	5.256	0.5177	6.293	0.4252
Annonacin	3.505e-05	0.001101	2.5097	2.4804	0.8108	-0.3026	yes	down	B(ii)	C20213;_	-	-	-	-	-	-	HMDB0033327	Lipids and lipid-like molecules	Fatty Acyls	Fatty alcohols	111035-65-5;_	641.463	6.37738	M+FA-H	C35H64O7	0	78.4	metab_10080	neg_2291	neg	53.3	3.904	0.03267	4.815	0.4107
Apigenin 7-Sulfate	0.0001092	0.00298	2.5011	2.4942	0.846	-0.2413	yes	down	B(ii)	-	-	-	-	-	-	-	HMDB0037851	Phenylpropanoids and polyketides	Flavonoids	Flavones	56857-56-8;	349.002	5.90692	M-H	C15H10O8S	0	72.9	metab_12642	neg_4941	neg	53.2	5.327	0.3657	6.297	0.3872
Metolachlor Morpholinone	0.0001457	0.003775	2.4916	2.4364	1.2566	0.3296	yes	up	B(i)	-	-	-	-	-	-	-	-	-	-	-	-	234.148	4.74092	M+H	C14H19NO2	43.3	0	metab_6115	pos_6369	pos	47.6	4.441	0.5097	3.534	0.2201
Aflatoxin M1	1.507e-08	9.95e-07	2.481	2.4091	1.185	0.2449	yes	up	B(ii)	C16756;C16755	-	-	map01100;map00980	Metabolic pathways;Metabolism of xenobiotics by cytochrome P450	Metabolism;Metabolism	Global and overview maps;Xenobiotics biodegradation and metabolism	HMDB0030479	Phenylpropanoids and polyketides	Coumarins and derivatives	Furanocoumarins	6795-23-9	367.022	5.75377	M+K	C17H12O7	0	66.2	metab_2018	pos_2079	pos	51.5	4.919	0.2231	4.151	0.0245
Artemisinic Acid	7.839e-07	3.776e-05	2.4669	2.3934	1.1908	0.2519	yes	up	B(ii)	C20309;_	-	-	-	-	-	-	HMDB0248622	Lipids and lipid-like molecules	Prenol lipids	Sesquiterpenoids	80286-58-4;_	293.176	6.41237	M+Hac-H	C15H22O2	0	61.2	metab_10118	neg_2330	neg	51.6	4.925	0.2321	4.136	0.1729
22-Angeloylbarringtogenol C	0.004125	0.0631	2.4538	2.4454	0.7919	-0.3367	yes	down	B(ii)	-	-	-	-	-	-	-	HMDB0032835	Lipids and lipid-like molecules	Prenol lipids	Triterpenoids	200492-43-9	553.392	7.04295	M-H2O-H	C35H56O6	0	65.3	metab_10647	neg_2881	neg	49.1	4.288	1.034	5.415	0.2234
1-[[1-(4-Ethoxyphenyl)Tetrazol-5-Yl]Methyl]-4-Thiophen-2-Ylsulfonylpiperazine	0.01013	0.122	2.4393	2.4668	1.3214	0.402	yes	up	B(i)	-	-	-	-	-	-	-	-	-	-	-	-	435.13	5.90082	M+H	C18H22N6O3S2	40.1	0	metab_5571	pos_5812	pos	40.9	5.082	0.846	3.846	0.8575
1,2,2'-Triferuloylgentiobiose	0.04538	0.294	2.4366	2.5233	1.4663	0.5521	yes	up	B(ii)	-	-	-	-	-	-	-	HMDB0301722	Phenylpropanoids and polyketides	Cinnamic acids and derivatives	Hydroxycinnamic acids and derivatives	-	853.257	5.84555	M+H-H2O	C42H46O20	0	60.7	metab_2119	pos_2186	pos	50.7	4.931	1.385	3.363	1.506
Ubiquinone-1	0.006155	0.08532	2.4279	2.4563	0.7131	-0.4878	yes	down	B(ii)	C00399	-	-	map01100;map00190;map01240	Metabolic pathways;Oxidative phosphorylation;Biosynthesis of cofactors	Metabolism;Metabolism;Metabolism	Global and overview maps;Energy metabolism;Global and overview maps	HMDB0002012	Lipids and lipid-like molecules	Prenol lipids	Quinone and hydroquinone lipids	727-81-1	295.119	5.83312	M+FA-H	C14H18O4	0	81.9	metab_12722	neg_5023	neg	55.5	2.851	1.106	3.998	0.2731
Cholylproline	4.444e-06	0.0001882	2.4254	2.2908	0.8657	-0.2081	yes	down	B(ii)	-	-	-	-	-	-	-	HMDB0242385	Not Available	Not Available	Not Available	-	488.342	5.47548	M+H-H2O	C29H47NO6	0	57.2	metab_1935	pos_1996	pos	46.6	4.852	0.03155	5.605	0.2813
4-Sulfooxybenzoic Acid	9.567e-05	0.002653	2.409	2.3467	0.8319	-0.2656	yes	down	B(i)	-	-	-	-	-	-	-	-	-	-	-	-	216.981	3.47422	M-H	C7H6O6S	88	0	metab_8761	neg_940	neg	55.7	4.235	0.2975	5.091	0.3507
3-Amino-2,2-Dimethylpropanoic Acid	5.2e-09	3.825e-07	2.4078	2.3584	0.8703	-0.2005	yes	down	B(ii)	-	-	-	-	-	-	-	HMDB0245805	Organic acids and derivatives	Carboxylic acids and derivatives	Amino acids, peptides, and analogues	-	100.075	2.44407	M+H-H2O	C5H11NO2	0	49.6	metab_6981	pos_7256	pos	48.9	4.883	0.052	5.611	0.1556
Aloe-Emodin	0.0005336	0.0117	2.3969	2.3938	0.8156	-0.2941	yes	down	B(i)	C10294	-	-	-	-	-	-	HMDB0030829;LMPK13040002	Benzenoids	Anthracenes	Anthraquinones	481-72-1;	269.045	5.99075	M-H	C15H10O5	49.2	0	metab_9551	neg_1750	neg	49	4.202	0.419	5.152	0.4527
7,3',4'-Trihydroxyflavone	0.001087	0.02131	2.3828	2.3605	0.7835	-0.3521	yes	down	B(i)	-	-	-	-	-	-	-	LMPK12110042	-	-	-	--	271.06	6.01925	M+H	C15H10O5	64.1	0	metab_5412	pos_5644	pos	51.6	3.448	0.3566	4.401	0.5469
Benzoic Acid	0.0009131	0.01842	2.3822	2.3558	1.2725	0.3477	yes	up	B(i)	C00180;C00539	-	-	map01100	Metabolic pathways	Metabolism	Global and overview maps	-;HMDB0001870	Benzenoids	Benzene and substituted derivatives	Benzoic acids and derivatives	65-85-0	105.033	3.45653	M+H-H2O	C7H6O2	82.6	0	metab_1103	pos_1136	pos	55.2	4.417	0.1736	3.471	0.5854
Mevalonic Acid	7.707e-05	0.002186	2.3821	2.239	0.837	-0.2567	yes	down	B(ii)	C00418	-	-	map01100;map04216;map00900	Metabolic pathways;Ferroptosis;Terpenoid backbone biosynthesis	Metabolism;Cellular Processes;Metabolism	Global and overview maps;Cell growth and death;Metabolism of terpenoids and polyketides	HMDB0000227	Lipids and lipid-like molecules	Fatty Acyls	Fatty acids and conjugates	17817-88-8;;150-97-0	297.154	2.99248	2M+H	C6H12O4	0	51.1	metab_6831	pos_7100	pos	48.3	3.974	0.03155	4.748	0.3762
N2-Acetylornithine	2.411e-08	1.511e-06	2.3657	2.2636	1.1581	0.2118	yes	up	B(ii)	C00437	-	-	map01100;map01210;map00220;map01230	Metabolic pathways;2-Oxocarboxylic acid metabolism;Arginine biosynthesis;Biosynthesis of amino acids	Metabolism;Metabolism;Metabolism;Metabolism	Global and overview maps;Global and overview maps;Amino acid metabolism;Global and overview maps	HMDB0003357	Organic acids and derivatives	Carboxylic acids and derivatives	Amino acids, peptides, and analogues	6205-08-09	175.107	0.6011	M+H	C7H14N2O3	0	50.6	metab_7215	pos_7497	pos	43.7	5.002	0.08822	4.319	0.1532
Dg(Pgj2/I-14:0/0:0)	0.005402	0.07843	2.3598	2.3998	0.8078	-0.3079	yes	down	B(ii)	-	-	-	-	-	-	-	HMDB0298790	Not Available	Not Available	Not Available	-	639.426	7.0987	M+Na-2H	C37H62O7	0	46.2	metab_10674	neg_2908	neg	47.3	4.581	0.98	5.671	0.3639
Isopropylmaleic Acid	6.705e-06	0.0002657	2.3494	2.2242	0.8351	-0.26	yes	down	B(ii)	C02631	-	-	map01210;map00290	2-Oxocarboxylic acid metabolism;Valine, leucine and isoleucine biosynthesis	Metabolism;Metabolism	Global and overview maps;Amino acid metabolism	HMDB0012241	Lipids and lipid-like molecules	Fatty Acyls	Fatty acids and conjugates	44976-69-4	317.12	4.09147	2M+H	C7H10O4	0	79.6	metab_1400	pos_1445	pos	53.3	3.62	0.03154	4.335	0.277
Dg(18:4(6Z,9Z,12Z,15Z)/18:4(6Z,9Z,12Z,15Z)/0:0)	0.00554	0.07977	2.3314	2.3611	0.7999	-0.3221	yes	down	B(ii)	_;C00165	-	-	map05214;map05167;map05143;map05163;map05146;map04915;map04015;map04014;map04659;map04658;map04270;map04012;map05231;map04650;map04370;map04371;map04072;map04071;map05235;map04921;map05415;map04750;map04919;map04933;map04961;map05012;map04920;map04923;map04925;map05017;map04926;map05171;map04726;map04725;map04724;map04723;map04728;map05223;map04720;map04666;map05170;map04664;map04540;map04662;map…	Glioma;Kaposi sarcoma-associated herpesvirus infection;African trypanosomiasis;Human cytomegalovirus infection;Amoebiasis;Estrogen signaling pathway;Rap1 signaling pathway;Ras signaling pathway;Th17 cell differentiation;Th1 and Th2 cell differentiation;Vascular smooth muscle contraction;ErbB signaling pathway;Choline metabolism in cancer;Natural killer cell mediated cytotoxicity;VEGF signaling pa…	Human Diseases;Human Diseases;Human Diseases;Human Diseases;Human Diseases;Organismal Systems;Environmental Information Processing;Environmental Information Processing;Organismal Systems;Organismal Systems;Organismal Systems;Environmental Information Processing;Human Diseases;Organismal Systems;Environmental Information Processing;Environmental Information Processing;Environmental Information Pro…	Cancer: specific types;Infectious disease: viral;Infectious disease: parasitic;Infectious disease: viral;Infectious disease: parasitic;Endocrine system;Signal transduction;Signal transduction;Immune system;Immune system;Circulatory system;Signal transduction;Cancer: overview;Immune system;Signal transduction;Signal transduction;Signal transduction;Signal transduction;Cancer: overview;Endocrine sy…	HMDB0007338	Lipids and lipid-like molecules	Fatty Acyls	Lineolic acids and derivatives	_;	653.441	7.1726	M+FA-H	C39H60O5	0	91.4	metab_10723	neg_2958	neg	55.1	4.213	0.9082	5.267	0.4222
Chrysophanic Acid	0.0003796	0.008748	2.3221	2.2815	0.7884	-0.343	yes	down	B(i)	C10315	-	-	-	-	-	-	HMDB0030670	Benzenoids	Anthracenes	Anthraquinones	481-74-3	255.065	4.20093	M+H	C15H10O4	64.6	0	metab_1454	pos_1499	pos	51.4	3.186	0.3122	4.041	0.4206
Phenylalanylisoleucine	0.03676	0.2627	2.2988	2.2669	1.5288	0.6124	yes	up	B(ii)	-	-	-	-	-	-	-	HMDB0028998	Organic acids and derivatives	Carboxylic acids and derivatives	Amino acids, peptides, and analogues	22951-94-6	279.17	5.7816	M+H	C15H22N2O3	0	43.3	metab_5726	pos_5974	pos	47.1	3.319	1.55	2.171	0.3462
Ethyl 5-Oxotetrahydro-2-Furancarboxylate	6.661e-05	0.001921	2.292	2.1574	0.837	-0.2567	yes	down	B(ii)	-	-	-	-	-	-	-	HMDB0059815	Organoheterocyclic compounds	Lactones	Gamma butyrolactones	-	317.12	3.93067	2M+H	C7H10O4	0	47.9	metab_6441	pos_6703	pos	47.2	3.672	0.03154	4.387	0.3421
Neosaxitoxin	4.49e-05	0.001352	2.2841	2.1828	0.8401	-0.2514	yes	down	B(ii)	C17208	-	-	-	-	-	-	HMDB0029369	Phenylpropanoids and polyketides	Saxitoxins, gonyautoxins, and derivatives	Not Available	64296-20-4	280.117	3.24003	M+H-2H2O	C10H17N7O5	0	45.8	metab_6751	pos_7016	pos	36	3.788	0.3142	4.509	0.2133
Mactraxanthin	0.006457	0.08794	2.267	2.307	0.8112	-0.3018	yes	down	B(ii)	-	-	-	-	-	-	-	HMDB0036928	Lipids and lipid-like molecules	Prenol lipids	Tetraterpenoids	86105-69-3	635.432	7.16347	M-H	C40H60O6	0	65.1	metab_10713	neg_2948	neg	50.2	4.401	0.9033	5.425	0.4197
Pa(A-13:0/I-15:0)	0.009158	0.1141	2.2578	2.3026	0.8004	-0.3212	yes	down	B(ii)	_;C00416	-;Lipids	-;Phospholipids	map01100;map00564;map04070;map00561;map05212;map05200;map04975;map04024;map04072;map04912;map05231;map04666	Metabolic pathways;Glycerophospholipid metabolism;Phosphatidylinositol signaling system;Glycerolipid metabolism;Pancreatic cancer;Pathways in cancer;Fat digestion and absorption;cAMP signaling pathway;Phospholipase D signaling pathway;GnRH signaling pathway;Choline metabolism in cancer;Fc gamma R-mediated phagocytosis	Metabolism;Metabolism;Environmental Information Processing;Metabolism;Human Diseases;Human Diseases;Organismal Systems;Environmental Information Processing;Environmental Information Processing;Organismal Systems;Human Diseases;Organismal Systems	Global and overview maps;Lipid metabolism;Signal transduction;Lipid metabolism;Cancer: specific types;Cancer: overview;Digestive system;Signal transduction;Signal transduction;Endocrine system;Cancer: overview;Immune system	HMDB0115706	Lipids and lipid-like molecules	Glycerophospholipids	Glycerophosphates	-	637.412	7.03362	M+FA-H	C31H61O8P	0	46.4	metab_11477	neg_3725	neg	46.3	4.178	1.003	5.22	0.4038
1-Propanone, 1-(3-Beta-D-Glucopyranosyl-2,4-Dihydroxyphenyl)-3-Hydroxy-3-(4-Hydroxyphenyl)-	0.01461	0.154	2.2556	2.2796	1.2948	0.3727	yes	up	B(ii)	-	-	-	-	-	-	-	HMDB0256916	Phenylpropanoids and polyketides	Linear 1,3-diarylpropanoids	Chalcones and dihydrochalcones	-	401.119	3.438	M+H-2H2O	C21H24O10	0	62.5	metab_1095	pos_1128	pos	49.4	4.897	0.3857	3.782	1.011
Daidzein	0.001428	0.02706	2.2344	2.2438	0.8339	-0.262	yes	down	B(i)	C10208	-	-	map01100	Metabolic pathways	Metabolism	Global and overview maps	HMDB0003312;LMPK12050038	Phenylpropanoids and polyketides	Isoflavonoids	Isoflav-2-enes	486-66-8;	255.065	5.87305	M+H	C15H10O4	95.4	0	metab_5609	pos_5851	pos	58	4.384	0.4133	5.257	0.4801
Naringenin	0.002545	0.04373	2.2086	2.1331	1.2438	0.3148	yes	up	B(i)	C00509	-	-	map01100	Metabolic pathways	Metabolism	Global and overview maps	HMDB0002670;LMPK12140001	Phenylpropanoids and polyketides	Flavonoids	Flavans	480-41-1;	271.061	5.83312	M-H	C15H12O5	73.4	0	metab_9381	neg_1577	neg	53.1	4.168	0.424	3.351	0.4808
Thr Phe	0.0001318	0.003482	2.2053	2.1519	1.1911	0.2523	yes	up	B(i)	-	-	-	-	-	-	-	-	-	-	-	-	267.134	2.9856	M+H	C13H18N2O4	79.2	0	metab_6832	pos_7101	pos	53.7	4.506	0.3591	3.783	0.2289
Phoenicoxanthin	0.002675	0.04532	2.1904	2.0178	0.8368	-0.2571	yes	down	B(ii)	C15967;_	-	-	-	-	-	-	HMDB0248021	Lipids and lipid-like molecules	Prenol lipids	Tetraterpenoids	-;_	615.36	5.86072	M+Cl	C40H52O3	0	43.6	metab_12676	neg_4977	neg	44.3	3.778	0.03267	4.515	0.5366
P-Cresol Sulfate	0.0003683	0.008536	2.1866	2.1909	1.1638	0.2189	yes	up	B(i)	-	-	-	-	-	-	-	HMDB0011635	Organic acids and derivatives	Organic sulfuric acids and derivatives	Arylsulfates	3233-58-7	187.007	5.13627	M-H	C7H8O4S	71.9	0	metab_9217	neg_1407	neg	52.8	5.491	0.4135	4.718	0.2869
4-Hydroxybenzaldehyde	0.000802	0.0165	2.1779	2.1369	1.1979	0.2605	yes	up	B(i)	C00633	-	-	map01100	Metabolic pathways	Metabolism	Global and overview maps	HMDB0011718	Organic oxygen compounds	Organooxygen compounds	Carbonyl compounds	123-08-0	105.033	3.65822	M+H-H2O	C7H6O2	95.1	0	metab_6553	pos_6816	pos	58.1	4.686	0.1273	3.912	0.4734
Pg(16:0/18:1(12Z)-O(9S,10R))	0.004479	0.06734	2.1442	2.1625	0.8275	-0.2732	yes	down	B(ii)	-	-	-	-	-	-	-	HMDB0268611	Not Available	Not Available	Not Available	-	761.499	7.2939	M-H	C40H75O11P	0	45.8	metab_11325	neg_3569	neg	41.1	4.188	0.7363	5.061	0.327
4A-Hydroxytetrahydrobiopterin	0.008026	0.1037	2.1412	2.1543	1.2467	0.3181	yes	up	B(ii)	C15522;_	-	-	map01100;map00790	Metabolic pathways;Folate biosynthesis	Metabolism;Metabolism	Global and overview maps;Metabolism of cofactors and vitamins	HMDB0002281	Organoheterocyclic compounds	Pteridines and derivatives	Pterins and derivatives	-;1379003-93-6;_;70110-58-6	312.126	3.15727	M+CH3OH+Na	C9H15N5O4	0	61.6	metab_987	pos_1016	pos	50.2	4.543	0.7131	3.644	0.5055
Alpha-Cehc	3.804e-06	0.0001634	2.1278	2.0896	1.1326	0.1796	yes	up	B(i)	-	-	-	-	-	-	-	HMDB0001518	Organoheterocyclic compounds	Benzopyrans	1-benzopyrans	4072-32-6	277.144	6.67903	M-H	C16H22O4	72.9	0	metab_11706	neg_3970	neg	53.4	5.176	0.246	4.57	0.1007
Ent-7Alpha-Hydroxykaur-16-En-19-Oate	0.01194	0.1348	2.1225	2.183	0.8305	-0.2679	yes	down	B(ii)	C11875;_	-	-	map01100	Metabolic pathways	Metabolism	Global and overview maps	HMDB0304345	Lipids and lipid-like molecules	Prenol lipids	Diterpenoids	21435-01-8;_	681.437	7.07072	2M+FA-H	C20H30O3	0	57.9	metab_11451	neg_3698	neg	45.3	4.72	0.9744	5.683	0.3831
Methyl 2-Amino-3-(1H-Indol-3-Yl)Propanoate	0.001401	0.0266	2.1216	2.0497	1.2241	0.2917	yes	up	B(i)	-	-	-	-	-	-	-	HMDB0254563	Organic acids and derivatives	Carboxylic acids and derivatives	Amino acids, peptides, and analogues	-	219.112	3.65822	M+H	C12H14N2O2	75.8	0	metab_1214	pos_1247	pos	52.3	4.042	0.5685	3.302	0.1752
Hexaethylene Glycol	1.142e-07	6.291e-06	2.1083	2.0279	0.8785	-0.1869	yes	down	B(i)	-	-	-	-	-	-	-	HMDB0061822	Organic oxygen compounds	Organooxygen compounds	Ethers	2615-15-8	300.201	3.16663	M+NH4	C12H26O7	85.3	0	metab_992	pos_1021	pos	55.2	4.019	0.1031	4.575	0.1305
Estriol 3-Sulfate 16-Glucuronide	0.0003583	0.00832	2.1077	2.0687	1.2041	0.268	yes	up	B(ii)	-	-	-	-	-	-	-	HMDB0010356	Lipids and lipid-like molecules	Steroids and steroid derivatives	Steroidal glycosides	4661-65-8;	543.159	3.58518	M-H	C24H32O12S	0	48.4	metab_8839	neg_1019	neg	45.4	4.123	0.4347	3.424	0.183
(3B,5A,22E,24S)-Stigmasta-7,22,25-Trien-3-Ol 3-Glucoside	0.009332	0.1151	2.1069	2.1348	0.8276	-0.273	yes	down	B(ii)	-	-	-	-	-	-	-	HMDB0033089	Lipids and lipid-like molecules	Steroids and steroid derivatives	Stigmastanes and derivatives	99782-87-3	553.391	7.28455	M-H2O-H	C35H56O6	0	68	metab_11331	neg_3575	neg	50.4	4.354	0.7348	5.261	0.5236
2,6-Dihydroxybenzoic Acid	5.647e-07	2.808e-05	2.1057	2.0601	1.1105	0.1513	yes	up	B(i)	-	-	-	-	-	-	-	HMDB0013676	Benzenoids	Benzene and substituted derivatives	Benzoic acids and derivatives	303-07-1	153.019	4.91573	M-H	C7H6O4	88.5	0	metab_12920	neg_5225	neg	56.8	5.817	0.1358	5.238	0.146
Schottenol 3-Glucoside	0.009158	0.1141	2.0922	2.1393	0.8273	-0.2735	yes	down	B(ii)	-	-	-	-	-	-	-	HMDB0034185	Lipids and lipid-like molecules	Steroids and steroid derivatives	Stigmastanes and derivatives	61376-86-1	597.416	7.22853	M+Na-2H	C35H60O6	0	93.8	metab_11361	neg_3605	neg	55.5	4.331	0.9022	5.235	0.2894
Daumone	0.007611	0.09919	2.0788	2.1071	0.8306	-0.2678	yes	down	B(ii)	-	-	-	-	-	-	-	HMDB0250877	Organic oxygen compounds	Organooxygen compounds	Carbohydrates and carbohydrate conjugates	_;	297.134	5.9814	M+Na-2H	C13H24O6	0	49.9	metab_9541	neg_1740	neg	46.8	4.202	0.7782	5.059	0.3567
N-Formyl-L-Glutamic Acid	3.631e-08	2.208e-06	2.0769	2.0527	1.1024	0.1407	yes	up	B(ii)	C01045	-	-	map01100;map00340	Metabolic pathways;Histidine metabolism	Metabolism;Metabolism	Global and overview maps;Amino acid metabolism	HMDB0003470	Organic acids and derivatives	Carboxylic acids and derivatives	Amino acids, peptides, and analogues	1681-96-5	217.081	0.618383	M+ACN+H	C6H9NO5	0	61.4	metab_7199	pos_7481	pos	50.3	5.974	0.09513	5.419	0.119
Hydroflumethiazide	0.007501	0.09812	2.0749	2.0662	1.252	0.3242	yes	up	B(i)	C07763	-	-	-	-	-	-	HMDB0014912;PW_C009241	Organoheterocyclic compounds	Thiadiazines	Benzothiadiazines	135-09-1	365.96	3.49285	M+Cl	C8H8F3N3O4S2	62.6	0	metab_8775	neg_955	neg	49.7	4.114	0.5776	3.286	0.5208
Elaterinide	0.0301	0.233	2.066	2.0274	0.8031	-0.3164	yes	down	B(ii)	-	-	-	-	-	-	-	HMDB0035893	Lipids and lipid-like molecules	Steroids and steroid derivatives	Steroidal glycosides	1398-78-3	782.374	5.57772	M+ACN+Na	C38H54O13	0	63.2	metab_1965	pos_2026	pos	51.4	3.911	0.5459	4.87	0.9502
(+)-15,16-Dihydroxyoctadecanoic Acid	0.001995	0.03583	2.0623	2.0152	0.8187	-0.2886	yes	down	B(ii)	-	-	-	-	-	-	-	HMDB0031008	Lipids and lipid-like molecules	Fatty Acyls	Fatty acids and conjugates	-	351.23	6.31595	M+Cl	C18H36O4	0	72.6	metab_10018	neg_2229	neg	51.4	3.287	0.3011	4.015	0.4474
N-Acetyl-5-Hydroxytryptamine	0.0002193	0.005366	2.0572	2.0436	1.1888	0.2495	yes	up	B(i)	C00978	-	-	map01100;map00380	Metabolic pathways;Tryptophan metabolism	Metabolism;Metabolism	Global and overview maps;Amino acid metabolism	HMDB0001238	Organoheterocyclic compounds	Indoles and derivatives	Hydroxyindoles	1210-83-9	219.112	3.49273	M+H	C12H14N2O2	61.3	0	metab_1126	pos_1159	pos	47.2	4.213	0.3429	3.544	0.2302
Proteinase Inhibitor E 64	2.148e-05	0.0007289	2.057	1.933	0.8811	-0.1827	yes	down	B(i)	C01341	-	-	-	-	-	-	-	-	-	-	66701-25-5	358.207	3.40075	M+H	C15H27N5O5	90	0	metab_6693	pos_6958	pos	53.2	4.112	0.03155	4.667	0.2382
Ritalinic Acid	0.004596	0.06875	2.0539	2.067	0.8119	-0.3007	yes	down	B(i)	-	-	-	-	-	-	-	HMDB0042008	Organic nitrogen compounds	Organonitrogen compounds	Amines	19395-41-6	220.133	6.00038	M+H	C13H17NO2	44.9	0	metab_5447	pos_5683	pos	47.2	3.439	0.6522	4.236	0.3319
Decanoic Acid	0.003631	0.05762	2.0421	1.9596	0.8167	-0.2922	yes	down	B(i)	C01571	Lipids	Fatty acids	map01100;map00061	Metabolic pathways;Fatty acid biosynthesis	Metabolism;Metabolism	Global and overview maps;Lipid metabolism	HMDB0000511;HMDB0000513;HMDB0000511;LMFA01010010	Lipids and lipid-like molecules	Fatty Acyls	Fatty acids and conjugates	334-48-5;	231.16	6.17395	M+Hac-H	C10H20O2	39.6	0	metab_9813	neg_2018	neg	47.2	3.212	0.172	3.933	0.5302
Pa(16:1(9Z)/14:0)	0.011	0.1276	2.0298	2.087	0.8416	-0.2488	yes	down	B(ii)	_;C00416	-;Lipids	-;Phospholipids	map01100;map00564;map04070;map00561;map05212;map05200;map04975;map04024;map04072;map04912;map05231;map04666	Metabolic pathways;Glycerophospholipid metabolism;Phosphatidylinositol signaling system;Glycerolipid metabolism;Pancreatic cancer;Pathways in cancer;Fat digestion and absorption;cAMP signaling pathway;Phospholipase D signaling pathway;GnRH signaling pathway;Choline metabolism in cancer;Fc gamma R-mediated phagocytosis	Metabolism;Metabolism;Environmental Information Processing;Metabolism;Human Diseases;Human Diseases;Organismal Systems;Environmental Information Processing;Environmental Information Processing;Organismal Systems;Human Diseases;Organismal Systems	Global and overview maps;Lipid metabolism;Signal transduction;Lipid metabolism;Cancer: specific types;Cancer: overview;Digestive system;Signal transduction;Signal transduction;Endocrine system;Cancer: overview;Immune system	HMDB0114852	Lipids and lipid-like molecules	Glycerophospholipids	Glycerophosphates	_;	663.428	7.08007	M+FA-H	C33H63O8P	0	47.2	metab_10666	neg_2900	neg	46.2	4.633	0.8613	5.505	0.355
Gemcitabine	0.003191	0.05205	2.0289	1.9467	0.861	-0.2159	yes	down	B(ii)	C07650	-	-	-	-	-	-	HMDB0014584	Nucleosides, nucleotides, and analogues	Pyrimidine nucleosides	Pyrimidine 2''-deoxyribonucleosides	95058-81-4	305.104	3.27672	M+ACN+H	C9H11F2N3O4	0	68.4	metab_6728	pos_6993	pos	51.6	4.274	0.4743	4.964	0.3401
Pov-Pc	0.007202	0.09498	2.0216	2.0451	0.8368	-0.257	yes	down	B(i)	-	-	-	-	-	-	-	-	-	-	-	-	594.375	6.5939	M+H	C29H56NO9P	45.4	0	metab_4737	pos_4935	pos	42.7	4.139	0.6626	4.946	0.4125
Momordicin Ii	0.01586	0.1606	2.0215	1.8518	0.8513	-0.2323	yes	down	B(ii)	-	-	-	-	-	-	-	HMDB0035966	Lipids and lipid-like molecules	Steroids and steroid derivatives	Steroidal glycosides	91590-75-9	676.447	6.04968	M+ACN+H	C36H58O9	0	40.8	metab_2383	pos_2462	pos	43.2	4.145	0.03155	4.869	0.6971
5-P-Coumaroylquinic Acid	1.182e-06	5.586e-05	2.0063	1.9783	0.8925	-0.1641	yes	down	B(ii)	C12208	-	-	-	-	-	-	HMDB0301709	Organic oxygen compounds	Organooxygen compounds	Alcohols and polyols	-	383.1	0.5948	M+FA-H	C16H18O8	0	73	metab_8437	neg_604	neg	51.5	4.474	0.03268	5.013	0.1793
1-Oleoyl-2-{6-[(7-Nitro-2-1,3-Benzoxadiazol-4-Yl)Amino]Hexanoyl}-Sn-Glycero-3-Phospho-L-Serine	0.02899	0.2278	1.9932	1.9699	0.8176	-0.2905	yes	down	B(ii)	-	-	-	-	-	-	-	HMDB0255478	Not Available	Not Available	Not Available	-	780.361	5.79642	M-H2O-H	C36H58N5O13P	0	77	metab_9341	neg_1537	neg	51	4.012	0.4692	4.907	0.8928
11,12-Dhet	0.0007354	0.01535	1.981	1.9667	0.8552	-0.2257	yes	down	B(i)	C14774	-	-	map00590;map01100;map04726	Arachidonic acid metabolism;Metabolic pathways;Serotonergic synapse	Metabolism;Metabolism;Organismal Systems	Lipid metabolism;Global and overview maps;Nervous system	HMDB0002314	Lipids and lipid-like molecules	Fatty Acyls	Eicosanoids	-	383.242	6.31595	M+FA-H	C20H34O4	50.3	0	metab_12081	neg_4364	neg	44.7	3.821	0.3854	4.468	0.2496
Mg(A-15:0/0:0/0:0)[Rac]	0.0007734	0.01602	1.9721	1.9467	0.8941	-0.1614	yes	down	B(ii)	-	-	-	-	-	-	-	HMDB0072865	Lipids and lipid-like molecules	Glycerolipids	Monoradylglycerols	-	315.254	6.31595	M-H	C18H36O4	0	42.5	metab_10017	neg_2228	neg	47.7	5.405	0.3277	6.045	0.2961
Glu Tyr Leu	0.02361	0.2006	1.9696	1.9563	0.8149	-0.2953	yes	down	B(i)	-	-	-	-	-	-	-	-	-	-	-	-	424.207	3.61262	M+H	C20H29N3O7	77.2	0	metab_1189	pos_1222	pos	53.4	3.751	0.4271	4.603	0.8147
3-Hydroxy-2-Methyl-4-Pyrone Sulfate	0.0001593	0.004068	1.9617	1.9268	1.0984	0.1355	yes	up	B(i)	-	-	-	-	-	-	-	-	-	-	-	-	204.981	2.37057	M-H	C6H6O6S	84.6	0	metab_13437	neg_5750	neg	55.7	6.438	0.139	5.861	0.2807
Pro Pro Lys	5.655e-06	0.0002293	1.959	1.8692	0.9078	-0.1395	yes	down	B(i)	-	-	-	-	-	-	-	-	-	-	-	-	358.243	3.82202	M+NH4	C16H28N4O4	73	0	metab_1271	pos_1305	pos	51.9	4.945	0.03155	5.447	0.1909
3,5-Di-Tert-Butyl-4-Hydroxybenzyl Alcohol	3.021e-06	0.0001335	1.9527	1.8938	1.1375	0.1858	yes	up	B(i)	-	-	-	-	-	-	-	HMDB0032048	Benzenoids	Benzene and substituted derivatives	Phenylpropanes	88-26-6	219.174	5.90082	M+H-H2O	C15H24O2	60.5	0	metab_5574	pos_5815	pos	50.2	4.22	0.1956	3.71	0.0938
N-Acetylserotonin Glucuronide	0.0176	0.1703	1.9464	1.9751	0.8266	-0.2748	yes	down	B(ii)	-	-	-	-	-	-	-	HMDB0060833	Organic oxygen compounds	Organooxygen compounds	Carbohydrates and carbohydrate conjugates	-	412.168	4.9513	M+NH4	C18H22N2O8	0	52.6	metab_6037	pos_6291	pos	48.1	4.089	0.5892	4.947	0.6924
Pe-Nme2(22:4(7Z,10Z,13Z,16Z)/22:5(7Z,10Z,13Z,16Z,19Z))	0.004654	0.06938	1.944	1.852	1.1384	0.187	yes	up	B(ii)	_;C04308	-	-	map01100;map00564	Metabolic pathways;Glycerophospholipid metabolism	Metabolism;Metabolism	Global and overview maps;Lipid metabolism	HMDB0114520	Lipids and lipid-like molecules	Glycerophospholipids	Glycerophosphoethanolamines	-	870.597	7.0913	M+H	C51H84NO8P	0	84	metab_3386	pos_3520	pos	51.4	5.363	0.2091	4.711	0.4854
Ps(24:1(15Z)/14:0)	0.0483	0.3033	1.9396	1.9848	0.8069	-0.3095	yes	down	B(ii)	_;C02737	-;Lipids	-;Phospholipids	map01100;map00564;map05146;map05322;map00260;map05140	Metabolic pathways;Glycerophospholipid metabolism;Amoebiasis;Systemic lupus erythematosus;Glycine, serine and threonine metabolism;Leishmaniasis	Metabolism;Metabolism;Human Diseases;Human Diseases;Metabolism;Human Diseases	Global and overview maps;Lipid metabolism;Infectious disease: parasitic;Immune disease;Amino acid metabolism;Infectious disease: parasitic	HMDB0112910	Lipids and lipid-like molecules	Glycerophospholipids	Glycerophosphoserines	-	840.57	7.2742	M+Na	C44H84NO10P	0	62.5	metab_4261	pos_4432	pos	48	4.045	0.9278	5.013	0.9043
9,12,13-Trihydroxyoctadec-15-Enoic Acid	0.0001444	0.003767	1.932	1.9061	0.8883	-0.1709	yes	down	B(i)	-	-	-	-	-	-	-	-	-	-	-	-	313.237	6.20442	M+H-H2O	C18H34O5	53.1	0	metab_2574	pos_2667	pos	48.2	4.541	0.2864	5.112	0.1821
Lysylproline	0.0009726	0.01946	1.9155	1.8324	1.1456	0.196	yes	up	B(ii)	-	-	-	-	-	-	-	HMDB0028959	Organic acids and derivatives	Carboxylic acids and derivatives	Amino acids, peptides, and analogues	52766-27-5	276.191	0.6011	M+CH3OH+H	C11H21N3O3	0	68.1	metab_564	pos_579	pos	50.4	4.494	0.4468	3.923	0.0245
Vanillin-4-Sulfate	0.0008207	0.0168	1.9149	1.8456	0.9003	-0.1515	yes	down	B(i)	-	-	-	-	-	-	-	-	-	-	-	-	230.997	3.3436	M-H	C8H8O6S	68	0	metab_8719	neg_898	neg	52.4	5.258	0.1464	5.84	0.3458
N-Oleoyl Cysteine	2.618e-05	0.0008599	1.9106	1.8155	0.9123	-0.1324	yes	down	B(ii)	-	-	-	-	-	-	-	HMDB0241957	Not Available	Not Available	Not Available	-	386.274	4.823	M+H	C21H39NO3S	0	47.5	metab_1668	pos_1720	pos	45.3	5.118	0.03155	5.61	0.2149
3,4-Didesmethyl-5-Deshydroxy-3'-Ethoxyscleroin	0.01359	0.1472	1.9095	1.814	0.8565	-0.2234	yes	down	B(i)	-	-	-	-	-	-	-	-	-	-	-	-	275.093	0.792783	M+H	C15H14O5	73.9	0	metab_629	pos_649	pos	50.5	4.185	0.5245	4.886	0.4992
Carrageenan, Potassium Salt Of	1.882e-05	0.0006569	1.8945	1.7974	0.911	-0.1346	yes	down	B(ii)	-	-	-	-	-	-	-	HMDB0303208	Organic acids and derivatives	Carboxylic acids and derivatives	Amino acids, peptides, and analogues	-	402.269	4.00952	M+CH3OH+Na	C15H33N5O4	0	55.2	metab_6410	pos_6672	pos	49.3	4.89	0.03155	5.368	0.2024
Cer(D18:2(4E,14Z)/18:3(10,12,15)-Oh(9))	0.002512	0.04333	1.89	1.8382	1.1441	0.1942	yes	up	B(ii)	-	-	-	-	-	-	-	HMDB0290089	Not Available	Not Available	Not Available	-	618.479	6.63503	M+FA-H	C36H63NO4	0	84.7	metab_10375	neg_2599	neg	52.1	4.701	0.2375	4.109	0.3818
13-Hydroxy-5'-O-Methylmelledonal	0.01508	0.1564	1.8899	1.9186	0.8303	-0.2683	yes	down	B(ii)	-	-	-	-	-	-	-	HMDB0035864	Lipids and lipid-like molecules	Prenol lipids	Sesquiterpenoids	112471-06-4	463.193	5.99103	M+H	C24H30O9	0	54	metab_5461	pos_5697	pos	46.7	3.753	0.533	4.52	0.5896
Citrinin	0.006139	0.08532	1.8875	1.8141	1.1791	0.2376	yes	up	B(i)	C16765	-	-	-	-	-	-	HMDB0041857	Organoheterocyclic compounds	Benzopyrans	Not Available	518-75-2	273.075	5.17245	M+Na	C13H14O5	48.5	0	metab_1801	pos_1859	pos	46.7	4.221	0.2844	3.58	0.4732
4-Formylaminoantipyrine	0.00398	0.06165	1.8723	1.81	0.8481	-0.2377	yes	down	B(ii)	-	-	-	-	-	-	-	HMDB0246429	Organoheterocyclic compounds	Azoles	Pyrazoles	-	212.083	4.92705	M-H2O-H	C12H13N3O2	0	53	metab_9184	neg_1373	neg	49	3.467	0.3563	4.088	0.38
Carminomycin I	0.0009986	0.0198	1.8652	1.7634	1.1287	0.1747	yes	up	B(ii)	-	-	-	-	-	-	-	HMDB0249682	Phenylpropanoids and polyketides	Anthracyclines	Not Available	-	531.193	2.82315	M+NH4	C26H27NO10	0	59.6	metab_878	pos_903	pos	47.5	4.638	0.2392	4.109	0.2786
Bebeerine	0.01109	0.1283	1.8598	1.9102	0.8565	-0.2234	yes	down	B(i)	C09352	-	-	-	-	-	-	-	-	-	-	477-60-1	595.284	7.60917	M+H	C36H38N2O6	79.4	0	metab_4046	pos_4201	pos	49.7	4.293	0.3348	5.012	0.5903
11-Hpode	0.0007043	0.01479	1.8276	1.7615	0.8938	-0.162	yes	down	B(ii)	C07338	-	-	map00591	Linoleic acid metabolism	Metabolism	Lipid metabolism	HMDB0062281	Lipids and lipid-like molecules	Fatty Acyls	Lineolic acids and derivatives	-	313.237	6.34095	M+H	C18H32O4	0	40.3	metab_2730	pos_2829	pos	46	4.427	0.2214	4.953	0.2692
Eltoprazine	0.002297	0.0403	1.8273	1.7538	1.126	0.1712	yes	up	B(ii)	-	-	-	-	-	-	-	HMDB0251757	Organoheterocyclic compounds	Diazinanes	Piperazines	-	265.119	3.54882	M+FA-H	C12H16N2O2	0	42.2	metab_13309	neg_5620	neg	47.7	4.996	0.3321	4.437	0.2934
Urobilin	0.03206	0.2425	1.8222	1.73	1.1628	0.2176	yes	up	B(i)	C05794	-	-	map00860	Porphyrin metabolism	Metabolism	Metabolism of cofactors and vitamins	HMDB0004160	Organoheterocyclic compounds	Tetrapyrroles and derivatives	Bilirubins	1856-98-0	591.316	5.58673	M+H	C33H42N4O6	70.6	0	metab_1968	pos_2029	pos	52.3	4.985	0.6382	4.287	0.5717
Formononetin 7-O-Glucuronide	0.001016	0.02006	1.8184	1.7723	1.1383	0.1868	yes	up	B(ii)	-	-	-	-	-	-	-	HMDB0041735	Phenylpropanoids and polyketides	Isoflavonoids	Isoflavonoid O-glycosides	-	486.135	2.81412	M+ACN+H	C22H20O10	0	55.8	metab_6890	pos_7162	pos	46.8	4.355	0.3	3.826	0.2377
Glu Tyr Ile	0.03064	0.2363	1.8139	1.8179	0.8374	-0.256	yes	down	B(i)	-	-	-	-	-	-	-	-	-	-	-	-	424.207	3.80372	M+H	C20H29N3O7	80.3	0	metab_6501	pos_6764	pos	54.2	3.915	0.4182	4.675	0.7613
Methionyl-Tryptophan	0.01269	0.1405	1.8117	1.8404	0.8659	-0.2077	yes	down	B(ii)	-	-	-	-	-	-	-	HMDB0028984	Organic acids and derivatives	Carboxylic acids and derivatives	Amino acids, peptides, and analogues	-	336.136	6.36672	M+H	C16H21N3O3S	0	48.5	metab_2766	pos_2869	pos	46.4	4.495	0.5427	5.191	0.4668
3-Hydroxy-3-(3-Hydroxyphenyl)Propanoic Acid-O-Sulphate	0.01226	0.1369	1.8058	1.7611	0.8544	-0.227	yes	down	B(ii)	-	-	-	-	-	-	-	HMDB0059967	Organic acids and derivatives	Hydroxy acids and derivatives	Beta hydroxy acids and derivatives	-	242.997	3.94232	M-H2O-H	C9H10O7S	0	43.4	metab_8932	neg_1118	neg	46.7	3.809	0.08438	4.458	0.5932
Cer(D18:2(4E,14Z)/18:3(9,11,15)-Oh(13))	0.009263	0.1146	1.7873	1.8573	1.1612	0.2156	yes	up	B(ii)	-	-	-	-	-	-	-	HMDB0290090	Not Available	Not Available	Not Available	-	618.478	6.7594	M+FA-H	C36H63NO4	0	82.1	metab_10492	neg_2720	neg	51	4.712	0.3723	4.058	0.4865
Propionic Acid, 2-Methyl-2-((Piperidinomethyl)Thio)-	0.009463	0.1161	1.7856	1.7679	1.1137	0.1553	yes	up	B(ii)	-	-	-	-	-	-	-	HMDB0249401	Lipids and lipid-like molecules	Fatty Acyls	Fatty acids and conjugates	-	238.09	3.48348	M+Na-2H	C10H19NO2S	0	41.3	metab_8767	neg_946	neg	45.5	6.054	0.4422	5.436	0.4076
Mandelic Acid Sulfate	0.002013	0.0361	1.7854	1.7162	0.9092	-0.1373	yes	down	B(i)	-	-	-	-	-	-	-	-	-	-	-	-	230.997	3.65048	M-H	C8H8O6S	82.4	0	metab_13252	neg_5563	neg	55.4	5.33	0.1683	5.862	0.3476
Validene 4,5-Dihydrophthalide	0.03954	0.276	1.782	1.8302	0.8186	-0.2887	yes	down	B(ii)	-	-	-	-	-	-	-	HMDB0302723	Organoheterocyclic compounds	Isobenzofurans	Not Available	-	203.108	6.1282	M-H	C13H16O2	0	50.7	metab_9749	neg_1953	neg	49.3	3.629	0.718	4.433	0.7279
9,10-Epoxy-18-Hydroxy-Octadecanoic Acid	0.0001199	0.003216	1.7736	1.7474	0.9115	-0.1336	yes	down	B(ii)	C19620	-	-	-	-	-	-	HMDB0302107	Lipids and lipid-like molecules	Fatty Acyls	Fatty acids and conjugates	-	627.484	6.42873	2M-H	C18H34O4	0	78.8	metab_10146	neg_2358	neg	53.9	4.935	0.2077	5.414	0.1749
Fa(18:3+1O)	0.004619	0.06902	1.7723	1.7305	0.9111	-0.1342	yes	down	B(i)	-	-	-	-	-	-	-	-	-	-	-	-	295.226	6.34095	M+H	C18H30O3	88.8	0	metab_5029	pos_5238	pos	56.6	5.835	0.4266	6.404	0.2822
Pgb3	0.03534	0.2576	1.772	1.7105	0.8732	-0.1956	yes	down	B(i)	-	-	-	-	-	-	-	LMFA03010141	-	-	-	--	333.206	7.0566	M+H	C20H28O4	75.6	0	metab_4395	pos_4568	pos	52.8	4.836	0.8453	5.538	0.3938
(3A,5B,7A,12A)-24-[(Carboxymethyl)Amino]-1,12-Dihydroxy-24-Oxocholan-3-Yl-B-D-Glucopyranosiduronic Acid	0.003184	0.05205	1.7695	1.6858	1.141	0.1903	yes	up	B(ii)	-	-	-	-	-	-	-	HMDB0002472	Organic nitrogen compounds	Organonitrogen compounds	Oximes	99794-78-2	642.347	5.91005	M+H	C32H51NO12	0	54.9	metab_2204	pos_2276	pos	47.2	4.225	0.4767	3.703	0.0245
4',6-Dihydroxyflavone	0.003156	0.05176	1.7583	1.7415	0.8885	-0.1705	yes	down	B(i)	C14344	-	-	-	-	-	-	-	-	-	-	63046-09-3	253.05	5.64368	M-H	C15H10O4	74.7	0	metab_9289	neg_1481	neg	53.6	4.463	0.142	5.023	0.4015
3-Hydroxycinnamic Acid	0.002196	0.03875	1.7486	1.6913	0.8693	-0.202	yes	down	B(i)	C12621	-	-	map01100;map00360	Metabolic pathways;Phenylalanine metabolism	Metabolism;Metabolism	Global and overview maps;Amino acid metabolism	HMDB0001713	Phenylpropanoids and polyketides	Cinnamic acids and derivatives	Hydroxycinnamic acids and derivatives	14755-02-3	147.044	3.72207	M+H-H2O	C9H8O3	36.5	0	metab_1234	pos_1267	pos	46.6	3.446	0.18	3.964	0.3371
Guanine	0.0005069	0.01116	1.746	1.6329	0.9098	-0.1363	yes	down	B(ii)	C00242	Nucleic acids	Bases	map01100;map01232;map00230	Metabolic pathways;Nucleotide metabolism;Purine metabolism	Metabolism;Metabolism;Metabolism	Global and overview maps;Global and overview maps;Nucleotide metabolism	HMDB0000132	Organoheterocyclic compounds	Imidazopyrimidines	Purines and purine derivatives	73-40-5	303.105	3.41913	2M+H	C5H5N5O	0	45	metab_6682	pos_6946	pos	47.3	4.48	0.03155	4.924	0.2622
Perillic Acid	0.009578	0.1171	1.7451	1.6571	0.8641	-0.2107	yes	down	B(ii)	C11924	-	-	-	-	-	-	HMDB0004586	Lipids and lipid-like molecules	Prenol lipids	Monoterpenoids	7694-45-3;	211.099	4.50347	M+FA-H	C10H14O2	0	60.2	metab_13021	neg_5328	neg	49.7	3.523	0.3597	4.077	0.3912
Nandrolone Decanoate	0.004878	0.07219	1.7435	1.6655	1.1403	0.1894	yes	up	B(ii)	C08154	-	-	-	-	-	-	HMDB0015694	Lipids and lipid-like molecules	Steroids and steroid derivatives	Steroid esters	360-70-3	409.311	6.74232	M-H2O-H	C28H44O3	0	73.9	metab_10441	neg_2669	neg	52.7	4.332	0.3828	3.799	0.286
Clerosterol 3-Glucoside	0.02266	0.1957	1.7413	1.804	0.8659	-0.2078	yes	down	B(ii)	-	-	-	-	-	-	-	HMDB0034204	Lipids and lipid-like molecules	Steroids and steroid derivatives	Stigmastanes and derivatives	123621-00-1;	595.401	7.11712	M+Na-2H	C35H58O6	0	61.3	metab_10683	neg_2917	neg	48.1	4.506	0.6941	5.204	0.4443
Ethyl (S)-3-Hydroxybutyrate Glucoside	0.001771	0.03246	1.7402	1.621	0.9022	-0.1484	yes	down	B(ii)	-	-	-	-	-	-	-	HMDB0031693	Lipids and lipid-like molecules	Fatty Acyls	Fatty acyl glycosides	-	317.12	3.77663	M+Na	C12H22O8	0	73.7	metab_6511	pos_6774	pos	52.7	4.319	0.03155	4.787	0.3222
7-Dehydrocholesterol	0.01686	0.1658	1.7293	1.7311	0.8864	-0.174	yes	down	B(i)	C01164	Steroids	27-Carbon atoms	map01100;map00100	Metabolic pathways;Steroid biosynthesis	Metabolism;Metabolism	Global and overview maps;Lipid metabolism	HMDB0000032;LMST01010069;PW_C000022	Lipids and lipid-like molecules	Steroids and steroid derivatives	Cholestane steroids	434-16-2;	385.347	7.07395	M+H	C27H44O	51.4	0	metab_4389	pos_4560	pos	48.3	5.095	0.7579	5.748	0.1478
(24S)-7Alpha,24-Dihydroxycholesterol	0.001849	0.0338	1.7241	1.6873	0.9184	-0.1228	yes	down	B(ii)	C15518	-	-	map00120	Primary bile acid biosynthesis	Metabolism	Lipid metabolism	HMDB0060136	Lipids and lipid-like molecules	Steroids and steroid derivatives	Bile acids, alcohols and derivatives	-	383.33	6.77347	M+H-2H2O	C27H46O3	0	61.7	metab_3145	pos_3270	pos	50.3	5.729	0.3831	6.238	0.1653
Altenuene	0.003079	0.05069	1.7229	1.6702	0.9022	-0.1485	yes	down	B(i)	-	-	-	-	-	-	-	-	-	-	-	-	275.093	1.90882	M+H-H2O	C15H16O6	74	0	metab_746	pos_766	pos	51.7	4.684	0.2661	5.192	0.3092
Cep33779	0.03947	0.2759	1.7211	1.7549	0.8472	-0.2391	yes	down	B(i)	-	-	-	-	-	-	-	-	-	-	-	-	463.193	5.85482	M+H	C24H26N6O2S	68.2	0	metab_2133	pos_2200	pos	49.2	3.988	0.7814	4.707	0.5393
Leu Gln Lys Ser Leu	0.002235	0.03938	1.7193	1.7	0.9119	-0.1331	yes	down	B(i)	-	-	-	-	-	-	-	-	-	-	-	-	588.365	6.31545	M+H	C26H49N7O8	38.3	0	metab_2698	pos_2797	pos	44.1	5.34	0.349	5.856	0.2323
N-Methyl-4-(2-Methylpropyl)-N-(Oxan-4-Ylmethyl)Benzenesulfonamide	0.0003963	0.009038	1.7169	1.6055	0.923	-0.1156	yes	down	B(i)	-	-	-	-	-	-	-	-	-	-	-	-	326.18	3.41913	M+H	C17H27NO3S	65.3	0	metab_1086	pos_1118	pos	49	5.071	0.03155	5.494	0.2436
4-Methoxy-5-[Methoxy-(3-Phenyloxiran-2-Yl)Methylidene]Furan-2-One	0.006774	0.0912	1.7166	1.653	0.9083	-0.1387	yes	down	B(i)	-	-	-	-	-	-	-	-	-	-	-	-	275.093	3.27672	M+H	C15H14O5	35.9	0	metab_1042	pos_1072	pos	44.3	5.223	0.3302	5.75	0.3473
Nitrofurazone	0.0488	0.304	1.7155	1.7675	0.7867	-0.3462	yes	down	B(i)	C08042	-	-	-	-	-	-	HMDB0014480	Organoheterocyclic compounds	Furans	Nitrofurans	59-87-0	231.072	1.72505	M+CH3OH+H	C6H6N4O4	48	0	metab_696	pos_716	pos	48.3	2.928	0.9017	3.722	0.6319
Asn Pro Lys	0.0004435	0.009923	1.7103	1.5959	0.9125	-0.1321	yes	down	B(i)	-	-	-	-	-	-	-	-	-	-	-	-	358.207	3.25825	M+H	C15H27N5O5	64.3	0	metab_1033	pos_1063	pos	49.7	4.389	0.03155	4.81	0.2448
Peg N7	7.527e-06	0.0002926	1.6916	1.645	0.9166	-0.1256	yes	down	B(i)	-	-	-	-	-	-	-	-	-	-	-	-	327.201	3.26733	M+H	C14H30O8	36.9	0	metab_6733	pos_6998	pos	45.3	4.276	0.1349	4.665	0.1061
Ethyl 3-Hydroxyoctanoate O-[Glucosyl-(1->6)-Glucoside]	0.02001	0.1839	1.6828	1.6091	1.1566	0.2099	yes	up	B(ii)	-	-	-	-	-	-	-	HMDB0038738	Lipids and lipid-like molecules	Fatty Acyls	Fatty acyl glycosides	-	493.231	4.54863	M-H2O-H	C22H40O13	0	52	metab_13004	neg_5311	neg	47.4	4.254	0.4744	3.678	0.431
Asperuloside	0.00622	0.08601	1.6816	1.6578	0.8896	-0.1688	yes	down	B(ii)	C09769;_	-	-	-	-	-	-	HMDB0248667	Organic oxygen compounds	Organooxygen compounds	Carbohydrates and carbohydrate conjugates	14259-45-1;_	473.128	6.11028	M+Hac-H	C18H22O11	0	77.8	metab_9735	neg_1939	neg	50.7	4.319	0.4096	4.855	0.2887
6-Methoxy-Alpha-Pyrufuran	0.01716	0.168	1.681	1.6705	1.1687	0.2249	yes	up	B(ii)	C08761	-	-	-	-	-	-	HMDB0041294	Organoheterocyclic compounds	Benzofurans	Dibenzofurans	167278-44-6	359.109	1.90882	M+CH3OH+Na	C16H16O6	0	44.2	metab_7016	pos_7292	pos	46.8	4.191	0.3914	3.586	0.498
Lysops(18:2(9Z,12Z)/0:0)	0.001441	0.02719	1.6787	1.6179	1.0958	0.132	yes	up	B(ii)	-	-	-	-	-	-	-	HMDB0240604	Lipids and lipid-like molecules	Glycerophospholipids	Glycerophosphoserines	1218913-82-6	520.268	7.45115	M-H	C24H44NO9P	0	55.8	metab_11228	neg_3467	neg	48.9	5.274	0.167	4.813	0.2788
(Z)-3-Oxo-2-(2-Pentenyl)-1-Cyclopenteneacetic Acid	0.007467	0.09778	1.6772	1.7067	0.8869	-0.1732	yes	down	B(ii)	-	-	-	-	-	-	-	HMDB0030197	Organic oxygen compounds	Organooxygen compounds	Carbonyl compounds	120282-76-0	209.117	5.82697	M+H	C12H16O3	0	63.7	metab_5684	pos_5930	pos	50.8	4.398	0.5117	4.959	0.2272
7-Methylthioheptyl Glucosinolate	0.004487	0.06737	1.675	1.6679	0.8865	-0.1738	yes	down	B(i)	C17252;_	-	-	map01210	2-Oxocarboxylic acid metabolism	Metabolism	Global and overview maps	-;HMDB0304242	Organic oxygen compounds	Organooxygen compounds	Carbohydrates and carbohydrate conjugates	-;_	498.067	6.07403	M+Cl	C15H29NO9S3	45.9	0	metab_12427	neg_4718	neg	44.6	4.094	0.3603	4.618	0.287
(5R,6S)-3-(Aminomethyl)-6-[(1R)-1-Hydroxyethyl]-7-Oxo-4-Thia-1-Azabicyclo[3.2.0]Hept-2-Ene-2-Carboxylic Acid	0.04823	0.3032	1.6738	1.7364	0.8266	-0.2747	yes	down	B(ii)	-	-	-	-	-	-	-	HMDB0248479	Organic acids and derivatives	Carboxylic acids and derivatives	Amino acids, peptides, and analogues	-	308.068	5.81812	M+ACN+Na	C9H12N2O4S	0	49.5	metab_5692	pos_5938	pos	47.4	3.543	0.7006	4.286	0.7014
6(Alpha)-Fluorotestosterone	0.00759	0.09918	1.6698	1.6881	0.8821	-0.181	yes	down	B(i)	-	-	-	-	-	-	-	-	-	-	-	-	307.206	6.3079	M+H	C19H27FO2	68.2	0	metab_2674	pos_2772	pos	51	4.153	0.4149	4.708	0.3287
N-Arachidonoyl Glutamine	0.007395	0.09704	1.6675	1.5275	0.8931	-0.1631	yes	down	B(ii)	-	-	-	-	-	-	-	HMDB0241994	Organic acids and derivatives	Carboxylic acids and derivatives	Amino acids, peptides, and analogues	_;	453.271	5.91625	M+Na-2H	C25H40N2O4	0	70	metab_9467	neg_1665	neg	49.7	3.809	0.03267	4.265	0.385
Triaziquone	0.02479	0.207	1.6644	1.5542	0.839	-0.2533	yes	down	B(ii)	C19542	-	-	-	-	-	-	HMDB0259153	Organic oxygen compounds	Organooxygen compounds	Carbonyl compounds	68-76-8;_	212.083	5.13627	M-H2O-H	C12H13N3O2	0	64.8	metab_12885	neg_5190	neg	51.2	2.86	0.2201	3.409	0.5482
N-(2-Hydroxy-3-Methoxy-2-Methylpropyl)-2-(3-Methylphenyl)Acetamide	0.003234	0.05241	1.6627	1.658	1.1008	0.1385	yes	up	B(i)	-	-	-	-	-	-	-	-	-	-	-	-	252.159	4.63072	M+H	C14H21NO3	37.2	0	metab_6156	pos_6412	pos	46.4	5.199	0.4132	4.723	0.1143
5-Methyldeoxycytidine	0.04364	0.2885	1.659	1.633	0.8359	-0.2586	yes	down	B(ii)	C03592	-	-	-	-	-	-	HMDB0002224	Nucleosides, nucleotides, and analogues	Pyrimidine nucleosides	Pyrimidine 2''-deoxyribonucleosides	838-07-3	283.14	1.07257	M+ACN+H	C10H15N3O4	0	53.7	metab_7117	pos_7394	pos	49.5	3.388	0.5423	4.053	0.6549
1,4-Dihydro-1-Methyl-4-Oxo-3-Pyridinecarboxamide	0.02489	0.2077	1.6577	1.6288	0.8621	-0.214	yes	down	B(i)	C05843	-	-	map01100;map00760	Metabolic pathways;Nicotinate and nicotinamide metabolism	Metabolism;Metabolism	Global and overview maps;Metabolism of cofactors and vitamins	HMDB0004194	Organoheterocyclic compounds	Pyridines and derivatives	Pyridinecarboxylic acids and derivatives	769-49-3	153.066	0.6643	M+H	C7H8N2O2	50.6	0	metab_7166	pos_7445	pos	48	3.821	0.3433	4.432	0.5777
Dg(I-21:0/0:0/20:5(5Z,8Z,11Z,14Z,16E)-Oh(18R))	0.01469	0.1545	1.6551	1.6738	0.8823	-0.1807	yes	down	B(ii)	-	-	-	-	-	-	-	HMDB0300300	Not Available	Not Available	Not Available	-	739.524	7.31837	M+K	C44H76O6	0	57.3	metab_3529	pos_3667	pos	47.3	4.49	0.5946	5.089	0.297
Gemcitabine Diphosphate	0.04668	0.2981	1.6544	1.722	0.8487	-0.2367	yes	down	B(ii)	-	-	-	-	-	-	-	HMDB0060639	Organic oxygen compounds	Organic oxoanionic compounds	Organic pyrophosphates	-	443.978	6.0186	M+Na-2H	C9H13F2N3O10P2	0	66.1	metab_12507	neg_4799	neg	50.8	4.005	0.7056	4.719	0.6419
Methyl 6-O-Galloyl-Beta-D-Glucopyranoside	0.01093	0.1274	1.6543	1.6269	1.1417	0.1912	yes	up	B(ii)	-	-	-	-	-	-	-	HMDB0039354	Benzenoids	Benzene and substituted derivatives	Benzoic acids and derivatives	88647-06-7	364.121	2.88695	M+NH4	C14H18O10	0	47.2	metab_901	pos_926	pos	45.4	4.366	0.2308	3.824	0.4512
Vomifoliol	0.01928	0.1793	1.6501	1.7057	0.8708	-0.1996	yes	down	B(ii)	C04166	-	-	-	-	-	-	HMDB0303570	Lipids and lipid-like molecules	Prenol lipids	Sesquiterpenoids	-;_	205.123	6.183	M-H2O-H	C13H20O3	0	41.9	metab_9822	neg_2029	neg	47.3	4.238	0.5958	4.867	0.3973
N-[1-(3-Methoxypyrazin-2-Yl)Pyrrolidin-3-Yl]Thiophene-3-Carboxamide	0.006147	0.08532	1.6439	1.5861	0.9111	-0.1344	yes	down	B(i)	-	-	-	-	-	-	-	-	-	-	-	-	305.104	3.45653	M+H	C14H16N4O2S	49.8	0	metab_1104	pos_1137	pos	46	4.968	0.1871	5.453	0.3685
D-Xylono-1,5-Lactone	9.659e-06	0.0003621	1.6428	1.5588	0.9253	-0.112	yes	down	B(ii)	C02266	-	-	map01100;map00040	Metabolic pathways;Pentose and glucuronate interconversions	Metabolism;Metabolism	Global and overview maps;Carbohydrate metabolism	HMDB0011676	Organoheterocyclic compounds	Lactones	Delta valerolactones	-;_	147.03	1.95187	M-H	C5H8O5	0	57.3	metab_8602	neg_781	neg	50.6	4.385	0.1022	4.739	0.1149
Glu Met Lys	0.01201	0.1352	1.6381	1.5628	0.881	-0.1828	yes	down	B(i)	-	-	-	-	-	-	-	-	-	-	-	-	407.192	5.20065	M+H	C16H30N4O6S	55.1	0	metab_1805	pos_1863	pos	46.6	3.813	0.4055	4.328	0.3375
Trimethylenediaminetetraacetic Acid	0.008373	0.1067	1.6373	1.6148	0.896	-0.1584	yes	down	B(i)	-	-	-	-	-	-	-	-	-	-	-	-	305.099	0.638117	M-H	C11H18N2O8	67.7	0	metab_13626	neg_5945	neg	50.6	4.465	0.4357	4.983	0.2711
Cis-Solamin	0.00139	0.02647	1.6268	1.6093	1.1016	0.1397	yes	up	B(ii)	-	-	-	-	-	-	-	HMDB0032732	Lipids and lipid-like molecules	Fatty Acyls	Fatty alcohols	158705-59-0	623.489	6.78625	M+Hac-H	C35H64O5	0	50.7	metab_10516	neg_2745	neg	45.4	4.758	0.2669	4.319	0.1971
Lithospermoside	0.002628	0.04476	1.6241	1.5634	1.1464	0.1971	yes	up	B(i)	C17771	-	-	-	-	-	-	-	-	-	-	63492-69-3	330.115	5.4849	M+H	C14H19NO8	49.9	0	metab_1937	pos_1998	pos	47.4	3.437	0.3897	2.998	0.02448
Ergocristine	0.01156	0.1315	1.6206	1.6282	0.8929	-0.1634	yes	down	B(ii)	C09164;_	-	-	-	-	-	-	HMDB0251908	Alkaloids and derivatives	Ergoline and derivatives	Lysergic acids and derivatives	511-08-0;_	642.334	3.25825	M+CH3OH+H	C35H39N5O5	0	82.4	metab_1036	pos_1066	pos	51.2	4.428	0.5601	4.959	0.1566
Dg(18:0/Pgf1Alpha/0:0)	0.01923	0.1789	1.619	1.6118	0.9075	-0.14	yes	down	B(ii)	-	-	-	-	-	-	-	HMDB0296007	Not Available	Not Available	Not Available	-	731.525	7.04295	M+Cl	C41H76O8	0	63	metab_11460	neg_3707	neg	49.6	5.663	0.6762	6.24	0.164
Lichenin	7.395e-07	3.576e-05	1.612	1.5528	0.9314	-0.1025	yes	down	B(ii)	C00478;_	-	-	-	-	-	-	HMDB0302349	Organic oxygen compounds	Organooxygen compounds	Alcohols and polyols	1402-10-4;_	221.066	3.26465	M+Hac-H	C6H10O5	0	46.9	metab_13399	neg_5711	neg	48.7	4.536	0.08716	4.87	0.08132
1-[[1-(4-Methoxyphenyl)Sulfonylpiperidin-4-Yl]Methyl]-4-Methylpiperidine	0.0182	0.1736	1.605	1.6161	0.9036	-0.1462	yes	down	B(i)	-	-	-	-	-	-	-	-	-	-	-	-	367.209	5.99103	M+H	C19H30N2O3S	54.5	0	metab_5466	pos_5702	pos	46.4	5.214	0.5589	5.77	0.3079
Ps(14:1(9Z)/24:0)	0.04734	0.2998	1.6034	1.6581	0.8784	-0.1871	yes	down	B(ii)	_;C02737	-;Lipids	-;Phospholipids	map01100;map00564;map05146;map05322;map00260;map05140	Metabolic pathways;Glycerophospholipid metabolism;Amoebiasis;Systemic lupus erythematosus;Glycine, serine and threonine metabolism;Leishmaniasis	Metabolism;Metabolism;Human Diseases;Human Diseases;Metabolism;Human Diseases	Global and overview maps;Lipid metabolism;Infectious disease: parasitic;Immune disease;Amino acid metabolism;Infectious disease: parasitic	HMDB0112319	Lipids and lipid-like molecules	Glycerophospholipids	Glycerophosphoserines	-	818.59	7.25708	M+H	C44H84NO10P	0	54.8	metab_3481	pos_3616	pos	47.9	4.831	0.6566	5.5	0.608
Hymenoxon	0.0229	0.1971	1.5998	1.6752	0.8889	-0.1699	yes	down	B(ii)	C09482;_	-	-	-	-	-	-	HMDB0253305	Organoheterocyclic compounds	Oxanes	Not Available	57377-32-9;_	263.129	6.0277	M-H2O-H	C15H22O5	0	51.6	metab_9603	neg_1803	neg	49	4.817	0.6672	5.419	0.3021
2,3-Dimethyl-2-Cyclohexen-1-One	0.01232	0.1373	1.5991	1.6472	0.8665	-0.2067	yes	down	B(ii)	-	-	-	-	-	-	-	HMDB0031414	Organic oxygen compounds	Organooxygen compounds	Carbonyl compounds	1122-20-9	169.087	7.24723	M+FA-H	C8H12O	0	42	metab_10766	neg_3002	neg	47.5	3.602	0.5192	4.157	0.2848
Cholest-4-En-3-One	0.02139	0.1896	1.5943	1.6441	0.8915	-0.1656	yes	down	B(i)	C00599	-	-	-	-	-	-	HMDB0000921;LMST01010015	Lipids and lipid-like molecules	Steroids and steroid derivatives	Cholestane steroids	601-57-0;	385.347	7.44997	M+H	C27H44O	63.1	0	metab_3612	pos_3757	pos	50.6	4.858	0.6871	5.449	0.222
Cabergoline	0.000146	0.003775	1.5921	1.5127	0.9184	-0.1228	yes	down	B(ii)	C08187	-	-	-	-	-	-	HMDB0014393	Alkaloids and derivatives	Ergoline and derivatives	Lysergic acids and derivatives	81409-90-7	416.285	3.56617	M+H-2H2O	C26H37N5O2	0	68.7	metab_6609	pos_6872	pos	48.2	4.053	0.1024	4.413	0.1672
Levoglucosan	0.02812	0.2239	1.5913	1.5616	0.8733	-0.1954	yes	down	B(i)	C22350;_	-	-	-	-	-	-	-;HMDB0000640	Organoheterocyclic compounds	Oxepanes	Not Available	498-07-7	221.066	0.777967	M+Hac-H	C6H10O5	41.8	0	metab_13588	neg_5903	neg	46.5	3.791	0.3253	4.341	0.5307
10-Alpha-Methoxy-9,10-Dihydrolysergol	0.01486	0.1551	1.5901	1.4679	0.9058	-0.1427	yes	down	B(ii)	-	-	-	-	-	-	-	HMDB0060995	Phenylpropanoids and polyketides	Linear 1,3-diarylpropanoids	Cinnamylphenols	-	571.334	5.8514	2M-H	C17H22N2O2	0	78.7	metab_12686	neg_4987	neg	53	4.31	0.03268	4.758	0.4255
Pgk2	0.01041	0.1239	1.5793	1.5626	0.9061	-0.1422	yes	down	B(i)	-	-	-	-	-	-	-	LMFA03010023	-	-	-	--	333.205	7.42393	M+H-H2O	C20H30O5	83.1	0	metab_4176	pos_4339	pos	53.6	4.893	0.5217	5.4	0.1552
6B-Hydroxy-8A-Methoxy-7(11)-Eremophilen-12,8-Olide	0.01575	0.16	1.5735	1.6217	0.8923	-0.1645	yes	down	B(ii)	-	-	-	-	-	-	-	HMDB0036979	Lipids and lipid-like molecules	Prenol lipids	Terpene lactones	58848-45-6	261.149	6.15608	M-H2O-H	C16H24O4	0	42.8	metab_12302	neg_4587	neg	47.6	4.638	0.4706	5.198	0.3782
3'-O-Methyl-(-)-Epicatechin-7-O-Sulphate	0.024	0.2027	1.573	1.513	0.8895	-0.1689	yes	down	B(ii)	-	-	-	-	-	-	-	HMDB0029177	Phenylpropanoids and polyketides	Flavonoids	Flavans	-	367.051	3.6454	M-H	C16H16O8S	0	49.7	metab_13255	neg_5566	neg	45.4	4.081	0.5174	4.588	0.3183
Procurcumadiol	0.04033	0.2781	1.5725	1.6477	0.8603	-0.2171	yes	down	B(ii)	-	-	-	-	-	-	-	HMDB0034721	Lipids and lipid-like molecules	Prenol lipids	Sesquiterpenoids	129673-90-1	268.19	6.34095	M+NH4	C15H22O3	0	52.8	metab_5030	pos_5239	pos	48.5	3.911	0.6421	4.546	0.5232
Ginkgolide A	0.03355	0.2485	1.571	1.5588	0.8849	-0.1764	yes	down	B(ii)	C07601;_	-	-	-	-	-	-	HMDB0036862	Lipids and lipid-like molecules	Prenol lipids	Sesquiterpenoids	15291-75-5;	443.114	6.34255	M+Cl	C20H24O9	0	55.2	metab_10049	neg_2260	neg	49	4.474	0.3404	5.056	0.5892
Val Ala His	0.002592	0.0444	1.5633	1.4509	0.9342	-0.0983	yes	down	B(i)	-	-	-	-	-	-	-	-	-	-	-	-	326.18	3.24912	M+H	C14H23N5O4	40.5	0	metab_1026	pos_1056	pos	45.3	5.448	0.03155	5.832	0.2781
6-Methoxy-3-Methyl-2-All-Trans-Hexaprenyl-1,4-Benzoquinol	0.03545	0.2581	1.562	1.6209	0.9025	-0.148	yes	down	B(ii)	-	-	-	-	-	-	-	HMDB0304230	Lipids and lipid-like molecules	Prenol lipids	Polyprenylphenols	-	607.437	7.26583	M+FA-H	C38H58O3	0	49.7	metab_11339	neg_3583	neg	49.4	5.676	0.6012	6.289	0.4919
Pentaethylene Glycol	2.175e-06	9.929e-05	1.5605	1.5021	0.9404	-0.0887	yes	down	B(i)	-	-	-	-	-	-	-	HMDB0256256	Organic oxygen compounds	Organooxygen compounds	Ethers	-	239.148	2.92812	M+H	C10H22O6	55.5	0	metab_6851	pos_7122	pos	49.1	4.986	0.07109	5.302	0.09547
Geosmin	2.465e-05	0.0008183	1.557	1.5716	0.9298	-0.105	yes	down	B(ii)	C16286	-	-	-	-	-	-	HMDB0036461	Organic oxygen compounds	Organooxygen compounds	Alcohols and polyols	19700-21-1	227.165	6.3077	M+FA-H	C12H22O	0	54.1	metab_10004	neg_2214	neg	49.7	4.767	0.07965	5.127	0.1437
Illudin M	0.01068	0.1262	1.5565	1.6017	0.8964	-0.1578	yes	down	B(i)	C09687	-	-	-	-	-	-	-	-	-	-	1146-04-9	247.134	6.17395	M-H	C15H20O3	46.1	0	metab_9814	neg_2019	neg	47.6	4.439	0.5218	4.952	0.1759
Octaethylene Glycol	1.546e-05	0.0005568	1.5522	1.4944	0.9381	-0.0922	yes	down	B(i)	-	-	-	-	-	-	-	HMDB0094680	Organic oxygen compounds	Organooxygen compounds	Ethers	-	388.254	3.56617	M+NH4	C16H34O9	74.8	0	metab_1158	pos_1191	pos	53.3	4.942	0.1047	5.268	0.1061
Confertifoline	0.000429	0.009633	1.5472	1.5087	1.0723	0.1007	yes	up	B(i)	-	-	-	-	-	-	-	-	-	-	-	-	279.16	6.25437	M+FA-H	C15H22O2	75.9	0	metab_9937	neg_2146	neg	53.7	5.46	0.2371	5.092	0.09237
(1S)-1,5-Anhydro-1-[4,5,10-Trihydroxy-2-(Hydroxymethyl)-9-Anthryl]-D-Glucitol	0.04664	0.2981	1.5383	1.592	1.132	0.1789	yes	up	B(i)	-	-	-	-	-	-	-	-	-	-	-	-	401.119	3.24912	M+H-H2O	C21H22O9	54.7	0	metab_6743	pos_7008	pos	47.8	5.264	0.5161	4.65	0.6096
Ubiquinol-7	0.03003	0.2327	1.5336	1.5207	0.9128	-0.1316	yes	down	B(ii)	-	-	-	-	-	-	-	HMDB0259380	Lipids and lipid-like molecules	Prenol lipids	Quinone and hydroquinone lipids	-	715.526	6.98858	M+CH3OH+Na	C44H68O4	0	40.2	metab_4508	pos_4687	pos	45.1	5.687	0.6256	6.23	0.3034
25-Hydroxytachysterol3	0.0139	0.1491	1.5288	1.527	0.9209	-0.1189	yes	down	B(ii)	-	-	-	-	-	-	-	HMDB0006722	Lipids and lipid-like molecules	Steroids and steroid derivatives	Vitamin D and derivatives	39932-44-0	383.33	6.40922	M+H-H2O	C27H44O2	0	42	metab_4930	pos_5132	pos	46.4	5.808	0.5577	6.307	0.1143
Phosphatidylinositol(18:0-22:6)	7.052e-05	0.002005	1.5066	1.4556	0.9468	-0.0789	yes	down	B(i)	-	-	-	-	-	-	-	-	-	-	-	-	909.548	7.41442	M-H	C49H83O13P	55.1	0	metab_10844	neg_3080	neg	49	5.801	0.1386	6.127	0.1094
Armillatin	0.02353	0.2004	1.5022	1.5653	0.9117	-0.1333	yes	down	B(ii)	-	-	-	-	-	-	-	HMDB0038743	Lipids and lipid-like molecules	Prenol lipids	Sesquiterpenoids	139051-17-5	609.416	7.14477	M-H	C38H58O6	0	64.7	metab_10698	neg_2933	neg	51.7	5.422	0.5698	5.947	0.2848
7-Dehydrodesmosterol	0.004799	0.0711	1.4986	1.5227	0.9383	-0.0918	yes	down	B(ii)	C05107	-	-	map01100;map00100	Metabolic pathways;Steroid biosynthesis	Metabolism;Metabolism	Global and overview maps;Lipid metabolism	HMDB0003896	Lipids and lipid-like molecules	Steroids and steroid derivatives	Cholestane steroids	1715-86-2	383.33	7.04795	M+H	C27H42O	0	71.1	metab_4405	pos_4579	pos	52.8	6.65	0.3913	7.087	0.133
Tryptophylhydroxyproline	0.04311	0.2866	1.4978	1.5324	0.8538	-0.228	yes	down	B(ii)	-	-	-	-	-	-	-	HMDB0029084	Organic acids and derivatives	Carboxylic acids and derivatives	Amino acids, peptides, and analogues	844640-75-1	376.155	4.16127	M+Hac-H	C16H19N3O4	0	70.8	metab_13099	neg_5407	neg	50.4	3.352	0.337	3.926	0.6219
3-Deoxy-D-Glycero-D-Galacto-2-Nonulosonic Acid	0.001925	0.03492	1.4962	1.4391	1.0874	0.1208	yes	up	B(ii)	-	-	-	-	-	-	-	HMDB0000425	Organic oxygen compounds	Organooxygen compounds	Carbohydrates and carbohydrate conjugates	22594-61-2	267.07	6.1191	M-H	C9H16O9	0	40.4	metab_12360	neg_4648	neg	44.7	4.63	0.1398	4.258	0.2331
(10Z,14E,16E)-10,14,16-Octadecatrien-12-Ynoic Acid	0.04574	0.2952	1.4892	1.4366	0.8854	-0.1756	yes	down	B(ii)	-	-	-	-	-	-	-	HMDB0035963	Lipids and lipid-like molecules	Fatty Acyls	Fatty acids and conjugates	_;	275.2	7.0566	M+H	C18H26O2	0	41.2	metab_4397	pos_4570	pos	44.3	3.916	0.573	4.423	0.3908
Phenacylamine	0.01118	0.1287	1.4859	1.4698	1.1032	0.1417	yes	up	B(i)	-	-	-	-	-	-	-	HMDB0032628	Organic oxygen compounds	Organooxygen compounds	Carbonyl compounds	613-89-8	136.075	0.64135	M+H	C8H9NO	70.8	0	metab_591	pos_608	pos	51.9	4.448	0.3627	4.032	0.2331
Cycloheximide	0.04283	0.2865	1.4835	1.5792	0.8637	-0.2114	yes	down	B(ii)	C06685;_	Antibiotics;-	Others;-	-	-	-	-	HMDB0250657	Organoheterocyclic compounds	Piperidines	Piperidinones	66-81-9;_	264.159	5.3657	M+H-H2O	C15H23NO4	0	42.1	metab_5886	pos_6135	pos	46.7	3.65	0.687	4.226	0.3882
Pc(2:0/18:1(9Z)-O(12,13))	0.001059	0.02084	1.4807	1.4062	1.0711	0.0991	yes	up	B(ii)	-	-	-	-	-	-	-	HMDB0288860	Not Available	Not Available	Not Available	-	542.321	7.52078	M+H-2H2O	C28H52NO9P	0	64.3	metab_4086	pos_4242	pos	48.6	5.168	0.2467	4.825	0.09305
Fa(13:3+1O)	0.01741	0.1691	1.4745	1.5255	0.9117	-0.1334	yes	down	B(i)	-	-	-	-	-	-	-	-	-	-	-	-	223.134	6.11028	M-H	C13H20O3	40.2	0	metab_12371	neg_4660	neg	47.1	5.12	0.48	5.616	0.2875
2,4-Dimethylbenzenesulfonic Acid	0.0314	0.2397	1.4648	1.4516	1.1187	0.1618	yes	up	B(i)	-	-	-	-	-	-	-	-	-	-	-	-	185.028	4.96612	M-H	C8H10O3S	40.9	0	metab_9190	neg_1379	neg	46.2	4.704	0.3829	4.205	0.4526
Vernolic Acid	0.002848	0.04746	1.4566	1.3908	0.9333	-0.0996	yes	down	B(i)	C08368;C14826	-	-	map01100;map00591	Metabolic pathways;Linoleic acid metabolism	Metabolism;Metabolism	Global and overview maps;Lipid metabolism	-;HMDB0004702	Lipids and lipid-like molecules	Fatty Acyls	Fatty acids and conjugates	503-07-1;_	297.242	6.34095	M+H	C18H32O3	64	0	metab_2729	pos_2828	pos	50.7	5.007	0.1485	5.365	0.2335
Glu Phe	0.01519	0.1567	1.4542	1.4395	1.1098	0.1503	yes	up	B(i)	-	-	-	-	-	-	-	-	-	-	-	-	277.118	2.85953	M+H-H2O	C14H18N2O5	65.1	0	metab_6879	pos_7150	pos	49.5	4.448	0.2149	4.008	0.3819
N-Acetyl-Asp-Glu-Val-Asp-Cho	0.002704	0.04555	1.4514	1.3866	1.0793	0.1101	yes	up	B(ii)	-	-	-	-	-	-	-	HMDB0247925	Organic acids and derivatives	Peptidomimetics	Hybrid peptides	-	529.18	3.43753	M-H	C21H30N4O12	0	58.5	metab_13355	neg_5666	neg	50	4.763	0.2114	4.413	0.1886
2-Aminoindan-2-Carboxylic Acid	0.04241	0.285	1.4499	1.5004	1.1063	0.1458	yes	up	B(i)	-	-	-	-	-	-	-	-	-	-	-	-	160.075	1.90882	M+H-H2O	C10H11NO2	68.1	0	metab_7042	pos_7319	pos	51.5	5.504	0.5401	4.975	0.4427
Dicyclomine	6e-05	0.001738	1.4442	1.4056	1.0699	0.0974	yes	up	B(ii)	C06951	-	-	-	-	-	-	HMDB0014942	Organic acids and derivatives	Carboxylic acids and derivatives	Carboxylic acid derivatives	77-19-0	292.263	6.01925	M+H-H2O	C19H35NO2	0	43.7	metab_5411	pos_5643	pos	46.2	4.61	0.1731	4.309	0.0245
Asp Ile Met	0.03975	0.2768	1.4393	1.4509	0.8632	-0.2122	yes	down	B(i)	-	-	-	-	-	-	-	-	-	-	-	-	378.168	3.59363	M+H	C15H27N3O6S	86.4	0	metab_1177	pos_1210	pos	53.9	3.275	0.1861	3.794	0.5846
12-Opda	0.02127	0.1895	1.4366	1.3917	0.9246	-0.1132	yes	down	B(i)	C01226	-	-	map01100;map00592	Metabolic pathways;alpha-Linolenic acid metabolism	Metabolism;Metabolism	Global and overview maps;Lipid metabolism	HMDB0301804	Lipids and lipid-like molecules	Fatty Acyls	Eicosanoids	-	293.211	7.0566	M+H	C18H28O3	85.6	0	metab_3359	pos_3492	pos	55	5.208	0.4497	5.633	0.2296
Ce(Pgj2)	0.04197	0.2844	1.4349	1.5109	0.9155	-0.1274	yes	down	B(ii)	-	-	-	-	-	-	-	HMDB0290217	Not Available	Not Available	Not Available	-	703.564	6.56917	M+H	C47H74O4	0	54.1	metab_2985	pos_3101	pos	46.1	5.297	0.5853	5.786	0.32
Melleolide H	0.04502	0.2927	1.4236	1.4784	0.9057	-0.1429	yes	down	B(ii)	-	-	-	-	-	-	-	HMDB0038788	Lipids and lipid-like molecules	Prenol lipids	Sesquiterpenoids	117240-47-8	431.203	6.07693	M+H	C24H30O7	0	62.7	metab_2419	pos_2502	pos	48.7	5.004	0.6269	5.525	0.3581
Taisho	0.0212	0.1895	1.4129	1.3613	0.9066	-0.1414	yes	down	B(ii)	-	-	-	-	-	-	-	HMDB0258681	Organic acids and derivatives	Carboxylic acids and derivatives	Amino acids, peptides, and analogues	-	390.122	1.90882	M+H	C17H19N5O4S	0	72.1	metab_7013	pos_7288	pos	51.2	4.05	0.2455	4.467	0.3741
Dg(I-13:0/20:4(6E,8Z,11Z,13E)-2Oh(5S,15S)/0:0)	0.025	0.2084	1.398	1.4389	0.9084	-0.1386	yes	down	B(ii)	-	-	-	-	-	-	-	HMDB0298661	Not Available	Not Available	Not Available	-	627.426	7.11712	M+Na-2H	C36H62O7	0	92.9	metab_11432	neg_3678	neg	55.5	4.423	0.4155	4.869	0.3238
2-(Acetylamino)-4-Phenylbutanoic Acid	0.04829	0.3033	1.3933	1.3305	1.139	0.1877	yes	up	B(i)	-	-	-	-	-	-	-	-	-	-	-	-	220.098	5.8514	M-H	C12H15NO3	50.9	0	metab_9410	neg_1606	neg	49.5	3.614	0.5521	3.173	0.2908
His Phe Met	0.007018	0.0936	1.3921	1.3596	1.0771	0.1071	yes	up	B(i)	-	-	-	-	-	-	-	-	-	-	-	-	434.183	4.7043	M+H	C20H27N5O4S	46.7	0	metab_1645	pos_1693	pos	44.7	4.932	0.2722	4.579	0.1958
His His	0.03766	0.2671	1.3913	1.4203	0.8839	-0.178	yes	down	B(i)	-	-	-	-	-	-	-	-	-	-	-	-	293.136	5.84555	M+H	C12H16N6O3	36.7	0	metab_5652	pos_5897	pos	45.7	3.572	0.4865	4.041	0.3646
Tyr-Pro	0.04722	0.2994	1.3858	1.3585	0.8871	-0.1728	yes	down	B(i)	-	-	-	-	-	-	-	HMDB0029113	Organic acids and derivatives	Carboxylic acids and derivatives	Amino acids, peptides, and analogues	-	279.133	4.01885	M+H	C14H18N2O4	37.9	0	metab_1364	pos_1406	pos	45.9	3.702	0.3837	4.173	0.476
Phe Thr Arg	0.03832	0.2704	1.3842	1.3212	1.1193	0.1625	yes	up	B(i)	-	-	-	-	-	-	-	-	-	-	-	-	423.234	1.90882	M+H	C19H30N6O5	58.9	0	metab_7012	pos_7287	pos	49.1	3.998	0.5435	3.572	0.2109
(3B,24R,25X)-26-Benzoyloxystigmast-5-Ene-3-Ol	0.02387	0.2022	1.3803	1.4351	0.9293	-0.1057	yes	down	B(ii)	-	-	-	-	-	-	-	HMDB0034553	Lipids and lipid-like molecules	Steroids and steroid derivatives	Stigmastanes and derivatives	234429-47-1	593.421	7.20048	M+Hac-H	C36H54O3	0	72.6	metab_10736	neg_2972	neg	54.2	5.893	0.4524	6.341	0.2854
Cerivastatin	0.02909	0.2281	1.3756	1.3754	1.1158	0.158	yes	up	B(i)	C07966	-	-	map04976	Bile secretion	Organismal Systems	Digestive system	-;PW_C040724	-	-	-	145599-86-6	460.251	5.98227	M+H	C26H34FNO5	85.8	0	metab_2286	pos_2359	pos	55.4	3.923	0.5411	3.516	0.02393
Leucyl-Leucine	0.04052	0.2791	1.3692	1.3294	1.0911	0.1258	yes	up	B(ii)	C11332	-	-	-	-	-	-	HMDB0254039	Organic acids and derivatives	Carboxylic acids and derivatives	Amino acids, peptides, and analogues	2883-36-5;3303-31-9;_	243.171	4.369	M-H	C12H24N2O3	0	50.9	metab_13055	neg_5363	neg	49	5.172	0.4814	4.74	0.3181
Adrenic Acid	0.0008122	0.01668	1.3615	1.3241	1.0593	0.0832	yes	up	B(ii)	C16527;_	-	-	map01040;map04216	Biosynthesis of unsaturated fatty acids;Ferroptosis	Metabolism;Cellular Processes	Lipid metabolism;Cell growth and death	HMDB0002226	Lipids and lipid-like molecules	Fatty Acyls	Fatty acids and conjugates	28874-58-0;	377.27	6.42092	M+FA-H	C22H36O2	0	68.1	metab_11973	neg_4251	neg	52.1	5.266	0.1396	4.971	0.1455
8-(3-Oxo-2-(Pent-2-Enyl) Cyclopentenyl)Octanoic Acid	0.04762	0.3004	1.3615	1.3683	0.9223	-0.1167	yes	down	B(i)	-	-	-	-	-	-	-	-	-	-	-	-	293.211	6.3495	M+H	C18H28O3	79.2	0	metab_2741	pos_2841	pos	54.5	5.401	0.4148	5.856	0.4374
2-Hexaprenyl-3-Methyl-5-Hydroxy-6-Methoxy-1,4-Benzoquinone	0.03181	0.2409	1.3587	1.4106	0.9131	-0.1312	yes	down	B(ii)	C05805	-	-	-	-	-	-	HMDB0006820	Lipids and lipid-like molecules	Prenol lipids	Sesterterpenoids	-;_	621.416	7.08933	M+FA-H	C38H56O4	0	44.8	metab_11444	neg_3691	neg	46.5	4.697	0.5228	5.144	0.249
4-(2,7-Dihydroxy-6-Methylheptan-2-Yl)-3-Hydroxybenzoic Acid	0.04328	0.2869	1.3556	1.4428	0.9152	-0.1279	yes	down	B(i)	-	-	-	-	-	-	-	-	-	-	-	-	281.139	6.03698	M-H	C15H22O5	60.3	0	metab_12483	neg_4775	neg	51.2	5.156	0.5872	5.634	0.3025
15-Methylprostaglandin E1	0.009283	0.1146	1.3553	1.2881	1.0721	0.1005	yes	up	B(i)	-	-	-	-	-	-	-	-	-	-	-	-	349.238	6.34255	M-H2O-H	C21H36O5	45.6	0	metab_12055	neg_4337	neg	46.6	5.054	0.2505	4.714	0.2177
2,6-Di-Tert-Butyl-4-Nitrophenol	4.217e-06	0.0001799	1.345	1.2916	1.0462	0.0651	yes	up	B(i)	-	-	-	-	-	-	-	-	-	-	-	-	250.145	6.37738	M-H	C14H21NO3	52.6	0	metab_12031	neg_4312	neg	49.6	5.395	0.07649	5.157	0.0633
Cholesterol	0.000843	0.0172	1.3448	1.3142	0.9611	-0.0572	yes	down	B(i)	C00187	Steroids	27-Carbon atoms	map01100;map05217;map00140;map04979;map05200;map04976;map00120;map04975;map04977;map04925;map04927;map00100;map05417;map04934;map04913	Metabolic pathways;Basal cell carcinoma;Steroid hormone biosynthesis;Cholesterol metabolism;Pathways in cancer;Bile secretion;Primary bile acid biosynthesis;Fat digestion and absorption;Vitamin digestion and absorption;Aldosterone synthesis and secretion;Cortisol synthesis and secretion;Steroid biosynthesis;Lipid and atherosclerosis;Cushing syndrome;Ovarian steroidogenesis	Metabolism;Human Diseases;Metabolism;Organismal Systems;Human Diseases;Organismal Systems;Metabolism;Organismal Systems;Organismal Systems;Organismal Systems;Organismal Systems;Metabolism;Human Diseases;Human Diseases;Organismal Systems	Global and overview maps;Cancer: specific types;Lipid metabolism;Digestive system;Cancer: overview;Digestive system;Lipid metabolism;Digestive system;Digestive system;Endocrine system;Endocrine system;Lipid metabolism;Cardiovascular disease;Endocrine and metabolic disease;Endocrine system	HMDB0000067;LMST01010001;PW_C000047	Lipids and lipid-like molecules	Steroids and steroid derivatives	Cholestane steroids	57-88-5;	369.351	7.40678	M+H-H2O	C27H46O	61.9	0	metab_3569	pos_3710	pos	51.1	7.215	0.2162	7.507	0.05298
Cholesta-4,6-Dien-3-One	0.01238	0.1375	1.3405	1.3169	0.9465	-0.0794	yes	down	B(i)	-	-	-	-	-	-	-	HMDB0002394;LMST01010059	Lipids and lipid-like molecules	Steroids and steroid derivatives	Cholestane steroids	566-93-8;	383.33	7.39815	M+H	C27H42O	85.9	0	metab_3564	pos_3705	pos	55.8	6.435	0.3882	6.799	0.109
P-Sulfoxy-Cinnamic Acid	0.0224	0.1943	1.3272	1.2935	0.9138	-0.13	yes	down	B(i)	-	-	-	-	-	-	-	-	-	-	-	-	242.997	4.63393	M-H	C9H8O6S	83.6	0	metab_9129	neg_1318	neg	54.8	3.998	0.03267	4.375	0.3876
3-[1-(2-Carboxyethyl)-1H-Benzo[D]Imidazol-2-Yl]Propanoic Acid	0.02871	0.2268	1.3264	1.2899	0.9216	-0.1178	yes	down	B(i)	-	-	-	-	-	-	-	-	-	-	-	-	263.102	3.57503	M+H	C13H14N2O4	39.4	0	metab_1163	pos_1196	pos	46.3	4.607	0.2132	4.999	0.3867
Galaxolidone	0.009191	0.1143	1.3227	1.3006	0.9281	-0.1077	yes	down	B(i)	-	-	-	-	-	-	-	-	-	-	-	-	295.165	3.1852	M+Na	C18H24O2	35.2	0	metab_6770	pos_7035	pos	44.3	4.387	0.2059	4.727	0.2458
Norcholic Acid	0.04423	0.2904	1.3196	1.2719	1.1125	0.1538	yes	up	B(i)	-	-	-	-	-	-	-	HMDB0255727;LMST04060019	Lipids and lipid-like molecules	Steroids and steroid derivatives	Bile acids, alcohols and derivatives	_;	393.264	6.1467	M-H	C23H38O5	35.9	0	metab_12315	neg_4600	neg	45.7	4.035	0.509	3.627	0.2522
4-Methyl-3,4-Dihydro-1H-1,4-Benzodiazepine-2,5-Dione	0.04375	0.2891	1.3189	1.3526	1.1116	0.1526	yes	up	B(i)	-	-	-	-	-	-	-	-	-	-	-	-	191.081	1.90882	M+H	C10H10N2O2	79.2	0	metab_7037	pos_7314	pos	54	4.264	0.4021	3.836	0.3896
Indole-3-Acetylglycine	0.02322	0.1986	1.3157	1.2628	0.9288	-0.1066	yes	down	B(ii)	-	-	-	-	-	-	-	HMDB0240661	Organic acids and derivatives	Carboxylic acids and derivatives	Amino acids, peptides, and analogues	13113-08-1	233.092	4.39195	M+H	C12H12N2O3	0	40.6	metab_6254	pos_6511	pos	46.9	4.734	0.1079	5.097	0.3652
Glycocholenate Sulfate	0.01138	0.1302	1.3155	1.2863	1.0783	0.1088	yes	up	B(ii)	-	-	-	-	-	-	-	HMDB0242178	Lipids and lipid-like molecules	Steroids and steroid derivatives	Bile acids, alcohols and derivatives	-	598.264	7.64452	M+CH3OH+Na	C26H41NO9S	0	66.4	metab_3774	pos_3923	pos	48	4.722	0.1541	4.379	0.2847
3-[(2R)-2-Aminopropyl]Indole-1-Carboxylic Acid	0.01646	0.1643	1.3099	1.252	0.9018	-0.1492	yes	down	B(ii)	-	-	-	-	-	-	-	HMDB0257916	Organoheterocyclic compounds	Indoles and derivatives	Indolecarboxylic acids and derivatives	-	183.091	3.90277	M+H-2H2O	C12H14N2O2	0	56.2	metab_1303	pos_1343	pos	48.2	3.14	0.3112	3.482	0.214
N-[(4-Fluorophenyl)Methyl]-6-Pyrazol-1-Ylpyrimidin-4-Amine	0.02535	0.2106	1.2993	1.2267	1.0952	0.1312	yes	up	B(i)	-	-	-	-	-	-	-	-	-	-	-	-	270.115	5.06212	M+H	C14H12FN5	79.3	0	metab_1758	pos_1815	pos	54.1	3.946	0.2725	3.603	0.2865
Panatellin	0.03768	0.2671	1.2948	1.341	0.9311	-0.103	yes	down	B(ii)	-	-	-	-	-	-	-	HMDB0032094	Lipids and lipid-like molecules	Fatty Acyls	Fatty alcohols	205439-32-3	603.437	7.02995	M+K	C35H64O5	0	47.3	metab_4422	pos_4599	pos	47.9	5.582	0.4878	5.995	0.2581
Agarotetrol	0.03179	0.2409	1.2907	1.2169	0.9402	-0.089	yes	down	B(i)	-	-	-	-	-	-	-	-	-	-	-	-	319.12	3.66758	M+H	C17H18O6	81.7	0	metab_6550	pos_6813	pos	53.7	5.486	0.2093	5.835	0.346
Paclobutrazol	0.0182	0.1736	1.2899	1.2675	1.0759	0.1056	yes	up	B(ii)	C18479;_	-	-	-	-	-	-	HMDB0256072	Benzenoids	Benzene and substituted derivatives	Phenethylamines	76738-62-0;_	258.115	5.40257	M+H-2H2O	C15H20ClN3O	0	44.5	metab_1890	pos_1951	pos	44	4.989	0.1924	4.637	0.3108
Cimifugin 4'-O-Beta-D-Glucopyranoside	0.03753	0.2666	1.2842	1.2258	0.9281	-0.1077	yes	down	B(i)	-	-	-	-	-	-	-	-	-	-	-	-	451.162	2.76815	M+H-H2O	C22H28O11	38.4	0	metab_859	pos_882	pos	44.8	4.618	0.2506	4.976	0.3563
4'-Azidocytidine	0.01164	0.132	1.2757	1.2874	1.0882	0.1219	yes	up	B(ii)	-	-	-	-	-	-	-	HMDB0246625	Organic oxygen compounds	Organooxygen compounds	Carbohydrates and carbohydrate conjugates	-	307.075	4.12802	M+Na	C9H12N6O5	0	51.7	metab_6346	pos_6604	pos	48.2	4.146	0.1101	3.81	0.2935
Angiotensin Iv	0.01281	0.1414	1.2737	1.2684	0.945	-0.0816	yes	down	B(ii)	C15849	Hormones and transmitters	Peptide hormones	map04614	Renin-angiotensin system	Organismal Systems	Endocrine system	HMDB0001038	Organic acids and derivatives	Carboxylic acids and derivatives	Amino acids, peptides, and analogues	12676-15-2	757.397	3.25825	M+H-H2O	C40H54N8O8	0	65.2	metab_6734	pos_6999	pos	49.1	5.788	0.36	6.125	0.107
Ps(14:1(9Z)/18:1(11Z))	0.04437	0.2908	1.2663	1.2357	1.0827	0.1147	yes	up	B(ii)	_;C02737	-;Lipids	-;Phospholipids	map01100;map00564;map05146;map05322;map00260;map05140	Metabolic pathways;Glycerophospholipid metabolism;Amoebiasis;Systemic lupus erythematosus;Glycine, serine and threonine metabolism;Leishmaniasis	Metabolism;Metabolism;Human Diseases;Human Diseases;Metabolism;Human Diseases	Global and overview maps;Lipid metabolism;Infectious disease: parasitic;Immune disease;Amino acid metabolism;Infectious disease: parasitic	HMDB0112276	Lipids and lipid-like molecules	Glycerophospholipids	Glycerophosphoserines	-	714.475	6.27207	M+H-H2O	C38H70NO10P	0	62.3	metab_5113	pos_5327	pos	48.7	4.856	0.3558	4.485	0.3352
Cer(D18:2(4E,14Z)/18:2(9Z,11E)+=O(13))	0.04954	0.3071	1.2641	1.2609	1.0937	0.1292	yes	up	B(ii)	-	-	-	-	-	-	-	HMDB0290071	Not Available	Not Available	Not Available	-	618.478	6.93287	M+FA-H	C36H63NO4	0	62.7	metab_11513	neg_3765	neg	48.2	4.787	0.4029	4.377	0.3809
6-N,4-Diphenyl-1,4-Dihydro-1,3,5-Triazine-2,6-Diamine	0.01424	0.1518	1.2629	1.2424	0.924	-0.1141	yes	down	B(i)	-	-	-	-	-	-	-	-	-	-	-	-	266.138	4.8322	M+H	C15H15N5	48.4	0	metab_1670	pos_1722	pos	46.1	3.865	0.2896	4.183	0.186
Dg(18:1(9Z)/14:0/0:0)	0.01998	0.1838	1.2575	1.2589	1.0747	0.1039	yes	up	B(ii)	_;C00165	-	-	map05214;map05167;map05143;map05163;map05146;map04915;map04015;map04014;map04659;map04658;map04270;map04012;map05231;map04650;map04370;map04371;map04072;map04071;map05235;map04921;map05415;map04750;map04919;map04933;map04961;map05012;map04920;map04923;map04925;map05017;map04926;map05171;map04726;map04725;map04724;map04723;map04728;map05223;map04720;map04666;map05170;map04664;map04540;map04662;map…	Glioma;Kaposi sarcoma-associated herpesvirus infection;African trypanosomiasis;Human cytomegalovirus infection;Amoebiasis;Estrogen signaling pathway;Rap1 signaling pathway;Ras signaling pathway;Th17 cell differentiation;Th1 and Th2 cell differentiation;Vascular smooth muscle contraction;ErbB signaling pathway;Choline metabolism in cancer;Natural killer cell mediated cytotoxicity;VEGF signaling pa…	Human Diseases;Human Diseases;Human Diseases;Human Diseases;Human Diseases;Organismal Systems;Environmental Information Processing;Environmental Information Processing;Organismal Systems;Organismal Systems;Organismal Systems;Environmental Information Processing;Human Diseases;Organismal Systems;Environmental Information Processing;Environmental Information Processing;Environmental Information Pro…	Cancer: specific types;Infectious disease: viral;Infectious disease: parasitic;Infectious disease: viral;Infectious disease: parasitic;Endocrine system;Signal transduction;Signal transduction;Immune system;Immune system;Circulatory system;Signal transduction;Cancer: overview;Immune system;Signal transduction;Signal transduction;Signal transduction;Signal transduction;Cancer: overview;Endocrine sy…	HMDB0007211	Lipids and lipid-like molecules	Glycerolipids	Diradylglycerols	-	587.468	6.92353	M+Na-2H	C35H66O5	0	53.2	metab_10573	neg_2805	neg	43.1	4.791	0.3129	4.458	0.216
Citramalic Acid	0.00467	0.06953	1.2558	1.1754	0.9526	-0.07	yes	down	B(i)	C00815	-	-	-	-	-	-	HMDB0000426	Lipids and lipid-like molecules	Fatty Acyls	Fatty acids and conjugates	2306-22-1;597-44-4	147.03	0.791517	M-H	C5H8O5	84	0	metab_13584	neg_5899	neg	55.3	5.307	0.1074	5.571	0.1891
4-Hydroxycinnamic Acid	0.01666	0.1647	1.2546	1.2007	0.9204	-0.1197	yes	down	B(i)	C00811	-	-	map01100;map00130;map00350	Metabolic pathways;Ubiquinone and other terpenoid-quinone biosynthesis;Tyrosine metabolism	Metabolism;Metabolism;Metabolism	Global and overview maps;Metabolism of cofactors and vitamins;Amino acid metabolism	HMDB0002035	Phenylpropanoids and polyketides	Cinnamic acids and derivatives	Hydroxycinnamic acids and derivatives	7400-08-0;501-98-4;501-98-4	147.044	3.45653	M+H-H2O	C9H8O3	49.6	0	metab_6663	pos_6927	pos	48.5	3.64	0.07911	3.955	0.2993
Homocapsaicin	0.03175	0.2408	1.2516	1.2384	1.0944	0.1302	yes	up	B(ii)	C20215;_	-	-	-	-	-	-	HMDB0036329	Benzenoids	Phenols	Methoxyphenols	58493-48-4	364.213	6.25437	M+FA-H	C19H29NO3	0	70.2	metab_12163	neg_4446	neg	53.3	3.999	0.2835	3.654	0.3025
3,4-Dihydroxybenzenesulfonic Acid	0.01356	0.1472	1.2364	1.2147	1.0462	0.0652	yes	up	B(i)	-	-	-	-	-	-	-	-	-	-	-	-	188.986	3.51147	M-H	C6H6O5S	86.6	0	metab_13329	neg_5640	neg	55.9	7.013	0.1319	6.703	0.2695
Lathosterol	0.007781	0.101	1.2303	1.2188	0.9584	-0.0613	yes	down	B(i)	C01189	-	-	map01100;map00100	Metabolic pathways;Steroid biosynthesis	Metabolism;Metabolism	Global and overview maps;Lipid metabolism	HMDB0001170;LMST01010089;PW_C000908	Lipids and lipid-like molecules	Steroids and steroid derivatives	Cholestane steroids	80-99-9;	369.351	6.42538	M+H-H2O	C27H46O	46.2	0	metab_2847	pos_2953	pos	47.7	6.66	0.2618	6.949	0.1239
Imperatorin	0.04801	0.3024	1.2293	1.168	0.9404	-0.0887	yes	down	B(ii)	C09269	-	-	-	-	-	-	HMDB0034376	Phenylpropanoids and polyketides	Coumarins and derivatives	Furanocoumarins	482-44-0	271.098	3.9578	M+H	C16H14O4	0	76.4	metab_1336	pos_1377	pos	52	5.297	0.2677	5.633	0.3452
Liquiritigenin	0.0416	0.2832	1.2218	1.159	0.9555	-0.0656	yes	down	B(ii)	C09762	-	-	map01100	Metabolic pathways	Metabolism	Global and overview maps	HMDB0029519	Phenylpropanoids and polyketides	Flavonoids	Flavans	578-86-9;	289.109	3.9578	M+CH3OH+H	C15H12O4	0	76.8	metab_6431	pos_6693	pos	52.9	6.963	0.2481	7.287	0.3227
4-Hydroxyhexadecanedioylcarnitine	0.02639	0.2159	1.2217	1.2607	1.0808	0.1121	yes	up	B(ii)	-	-	-	-	-	-	-	HMDB0241507	Lipids and lipid-like molecules	Fatty Acyls	Fatty acid esters	-	410.289	5.98227	M+H-2H2O	C23H43NO7	0	42	metab_2284	pos_2357	pos	45.6	4.522	0.2738	4.184	0.2821
Dec-7-Enedioylcarnitine	0.02033	0.1858	1.2187	1.1984	0.9361	-0.0952	yes	down	B(ii)	-	-	-	-	-	-	-	HMDB0241085	Lipids and lipid-like molecules	Fatty Acyls	Fatty acid esters	-	344.206	4.15547	M+H	C17H29NO6	0	56.3	metab_1438	pos_1483	pos	49.4	4.677	0.2676	4.996	0.2364
Beta-Eudesmol	0.02397	0.2026	1.2166	1.1851	1.0647	0.0905	yes	up	B(i)	C09664;_	-	-	-	-	-	-	-;HMDB0249127	Lipids and lipid-like molecules	Prenol lipids	Sesquiterpenoids	473-15-4;_	245.186	3.63052	M+Na	C15H26O	43.6	0	metab_1195	pos_1228	pos	45.4	5.279	0.3239	4.958	0.2066
Pe(22:6(4Z,7Z,10Z,13Z,16Z,19Z)/P-18:0)	0.0001376	0.003603	1.2152	1.1641	1.0335	0.0476	yes	up	B(ii)	-	-	-	-	-	-	-	HMDB0009709	Lipids and lipid-like molecules	Glycerophospholipids	Glycerophosphoethanolamines	-	776.557	7.11695	M+H	C45H78NO7P	0	41.4	metab_4351	pos_4522	pos	46.7	6.595	0.07458	6.381	0.09203
15-Oxoede	0.0323	0.2436	1.2048	1.1474	1.0646	0.0903	yes	up	B(i)	-	-	-	-	-	-	-	-	-	-	-	-	367.249	6.33413	M+FA-H	C20H34O3	52.9	0	metab_10040	neg_2251	neg	48.8	5.127	0.3557	4.816	0.1871
Coprostanone	0.009718	0.1183	1.2004	1.1963	0.9563	-0.0645	yes	down	B(i)	C03238	-	-	-	-	-	-	HMDB0000871	Lipids and lipid-like molecules	Steroids and steroid derivatives	Cholestane steroids	566-88-1	369.351	6.5939	M+H-H2O	C27H46O	39	0	metab_4739	pos_4937	pos	45.8	6.036	0.2184	6.312	0.166
4'-O-Methyl-(-)-Epicatechin-3'-O-Beta-Glucuronide	0.04578	0.2952	1.1976	1.1484	0.9233	-0.1151	yes	down	B(ii)	-	-	-	-	-	-	-	HMDB0029180	Phenylpropanoids and polyketides	Flavonoids	Flavonoid glycosides	-	495.152	4.93285	M+H	C23H26O12	0	43.2	metab_6049	pos_6303	pos	44.9	4.044	0.2884	4.38	0.3278
7-Epi-12-Hydroxyjasmonic Acid	0.04299	0.2865	1.1952	1.2639	0.9344	-0.0979	yes	down	B(ii)	-	-	-	-	-	-	-	HMDB0303749	Lipids and lipid-like molecules	Fatty Acyls	Lineolic acids and derivatives	-	225.113	6.0277	M-H	C12H18O4	0	63.5	metab_12501	neg_4793	neg	51.7	5.171	0.4788	5.534	0.1776
1-Methylnicotinamide	0.02681	0.2179	1.1674	1.1241	0.9403	-0.0888	yes	down	B(i)	C02918	-	-	map01100;map04976;map00760	Metabolic pathways;Bile secretion;Nicotinate and nicotinamide metabolism	Metabolism;Organismal Systems;Metabolism	Global and overview maps;Digestive system;Metabolism of cofactors and vitamins	HMDB0000699;PW_C000551	Organoheterocyclic compounds	Pyridines and derivatives	Pyridinecarboxylic acids and derivatives	3106-60-3	137.071	0.585417	M+	C7H9N2O+	76.6	0	metab_535	pos_550	pos	53	4.536	0.1783	4.824	0.2713
Sitostanol-Beta	0.03588	0.2595	1.1659	1.1507	1.0879	0.1216	yes	up	B(ii)	-	-	-	-	-	-	-	HMDB0304734	Organic acids and derivatives	Carboxylic acids and derivatives	Amino acids, peptides, and analogues	-	357.094	3.37805	M+Hac-H	C12H14N2O7	0	45.7	metab_8730	neg_909	neg	47.2	3.959	0.2688	3.639	0.289
Arg Ala Lys	0.03291	0.2459	1.1641	1.1749	0.9255	-0.1117	yes	down	B(i)	-	-	-	-	-	-	-	-	-	-	-	-	374.253	5.75377	M+H	C15H31N7O4	60.5	0	metab_5745	pos_5993	pos	49.4	4.061	0.3705	4.388	0.204
3-Ethyl-4-(9-Hydroxy-4,6,8,10-Tetramethyl-7-Oxododec-4-En-2-Yl)Oxetan-2-One	0.02167	0.1912	1.1595	1.1081	1.0573	0.0803	yes	up	B(ii)	-	-	-	-	-	-	-	HMDB0251673	Lipids and lipid-like molecules	Prenol lipids	Terpene lactones	-	351.254	6.41237	M-H	C21H36O4	0	73.2	metab_11986	neg_4265	neg	53	5.114	0.2542	4.837	0.1922
Glyceryl Monolinoleate	0.03039	0.2345	1.1507	1.1827	1.0609	0.0853	yes	up	B(i)	-	-	-	-	-	-	-	HMDB0242115	Lipids and lipid-like molecules	Fatty Acyls	Lineolic acids and derivatives	-	337.273	6.14543	M+H-H2O	C21H38O4	45.7	0	metab_5257	pos_5478	pos	46.7	5.608	0.1158	5.286	0.34
Ha-1077	0.01042	0.1239	1.1491	1.1653	1.0546	0.0767	yes	up	B(i)	-	-	-	-	-	-	-	-	-	-	-	-	292.109	5.7632	M+H	C14H17N3O2S	71.4	0	metab_5741	pos_5989	pos	50.1	5.294	0.1494	5.02	0.2129
Sphingosine-1-Phosphocholine	0.04747	0.3002	1.1475	1.22	0.9343	-0.098	yes	down	B(i)	C03640	-	-	map00600	Sphingolipid metabolism	Metabolism	Lipid metabolism	HMDB0006482;LMSP01060001	Lipids and lipid-like molecules	Sphingolipids	Phosphosphingolipids	-;	465.344	6.09365	M+H	C23H49N2O5P	66.7	0	metab_5326	pos_5550	pos	51.6	4.967	0.4457	5.316	0.2171
Dodecanedioic Acid	0.007713	0.1003	1.1472	1.1208	1.0495	0.0697	yes	up	B(i)	C02678	-	-	-	-	-	-	HMDB0000623;LMFA01170009	Lipids and lipid-like molecules	Fatty Acyls	Fatty acids and conjugates	693-23-2;	229.144	6.10132	M-H	C12H22O4	78.8	0	metab_9714	neg_1917	neg	54.5	5.15	0.2043	4.907	0.1234
Proline Betaine	0.03932	0.2753	1.1405	1.1133	0.9432	-0.0843	yes	down	B(i)	C10172	-	-	-	-	-	-	HMDB0004827	Organic acids and derivatives	Carboxylic acids and derivatives	Amino acids, peptides, and analogues	471-87-4	144.102	0.618383	M+H	C7H13NO2	42.6	0	metab_576	pos_592	pos	46.6	5.068	0.2614	5.373	0.2812
(Z)-7-[(1R,2R,3R)-3-Hydroxy-2-[(E,3R)-3-Hydroxy-4-Phenoxybut-1-Enyl]-5-Oxocyclopentyl]-N-Methylsulfonylhept-5-Enamide	0.04111	0.282	1.1388	1.2165	1.0857	0.1187	yes	up	B(ii)	-	-	-	-	-	-	-	HMDB0247124	Lipids and lipid-like molecules	Fatty Acyls	Eicosanoids	-	448.182	2.7507	M+H-H2O	C23H31NO7S	0	47.9	metab_6915	pos_7187	pos	45.1	4.546	0.3546	4.187	0.3059
Dezocine	0.02789	0.2229	1.136	1.0993	1.0787	0.1093	yes	up	B(ii)	C08010	-	-	-	-	-	-	HMDB0015340	Benzenoids	Tetralins	Not Available	53648-55-8	300.195	5.53135	M+CH3OH+Na	C16H23NO	0	40.6	metab_1950	pos_2011	pos	45.5	3.879	0.3078	3.596	0.1714
Citrinin Hydrate	0.01899	0.1773	1.1316	1.0886	0.941	-0.0878	yes	down	B(i)	-	-	-	-	-	-	-	-	-	-	-	-	267.088	3.36868	M-H	C13H16O6	44.4	0	metab_8724	neg_903	neg	46.5	4.129	0.1313	4.388	0.2358
Annomuricatin B	0.04116	0.282	1.1237	1.1383	0.9486	-0.0761	yes	down	B(ii)	-	-	-	-	-	-	-	HMDB0303182	Organic acids and derivatives	Carboxylic acids and derivatives	Amino acids, peptides, and analogues	-	757.397	2.99897	M+NH4	C35H49N9O9	0	90.9	metab_940	pos_967	pos	55.1	5.836	0.3957	6.152	0.1806
N-[(2,5-Difluorophenyl)Methyl]-2-Methyl-7-Oxoazepane-2-Carboxamide	0.04845	0.3036	1.1233	1.13	0.9265	-0.1101	yes	down	B(i)	-	-	-	-	-	-	-	-	-	-	-	-	297.144	4.36512	M+H	C15H18F2N2O2	36.9	0	metab_1501	pos_1547	pos	44	4.122	0.2728	4.449	0.331
N-[(4-Methylphenyl)Methyl]-6-Pyrazol-1-Ylpyrimidin-4-Amine	0.02202	0.1925	1.1195	1.1493	0.9385	-0.0916	yes	down	B(i)	-	-	-	-	-	-	-	-	-	-	-	-	266.138	5.68903	M+H	C15H15N5	41.4	0	metab_1995	pos_2056	pos	46.1	4.348	0.2748	4.633	0.1874
Phenyl Hydrogen Sulfate	0.02016	0.1849	1.1067	1.0822	1.0403	0.057	yes	up	B(i)	C02180	-	-	-	-	-	-	HMDB0060015	Organic acids and derivatives	Organic sulfuric acids and derivatives	Arylsulfates	937-34-8	172.991	3.55765	M-H	C6H6O4S	87	0	metab_13302	neg_5613	neg	56	6.709	0.141	6.449	0.2361
Phomalone	0.01328	0.1449	1.0999	1.1184	0.9459	-0.0802	yes	down	B(i)	-	-	-	-	-	-	-	-	-	-	-	-	253.108	6.0186	M-H	C13H18O5	50.7	0	metab_12515	neg_4807	neg	49	4.478	0.2483	4.734	0.1269
2-Hydroxybenzaldehyde	0.02084	0.1883	1.0929	1.1077	0.9464	-0.0795	yes	down	B(i)	C06202	-	-	map01100	Metabolic pathways	Metabolism	Global and overview maps	HMDB0034170	Organic oxygen compounds	Organooxygen compounds	Carbonyl compounds	1990/2/8;90-02-8	121.029	4.60268	M-H	C7H6O2	72.7	0	metab_9119	neg_1308	neg	53.7	4.73	0.2627	4.998	0.1665
(3Z)-Phytochromobilin	0.02173	0.1914	1.092	1.0647	1.0556	0.0781	yes	up	B(ii)	C05913;_	-	-	map00860	Porphyrin metabolism	Metabolism	Metabolism of cofactors and vitamins	HMDB0303975	Organoheterocyclic compounds	Tetrapyrroles and derivatives	Bilirubins	-;_	581.241	6.07403	M-H	C33H34N4O6-2	0	44.9	metab_12426	neg_4717	neg	46.1	4.766	0.2605	4.515	0.144
2-(Fluoromethyl)-3-(3,4-Dihydroxyphenyl)Alanine	0.003031	0.05007	1.0902	1.0658	1.0419	0.0592	yes	up	B(ii)	-	-	-	-	-	-	-	HMDB0248213	Phenylpropanoids and polyketides	Phenylpropanoic acids	Not Available	-	210.059	3.48348	M-H2O-H	C10H12FNO4	0	57.5	metab_8765	neg_944	neg	42.1	5.199	0.1614	4.99	0.08147
Aldobiouronic Acid D3	0.04239	0.285	1.0894	1.0589	1.0462	0.0651	yes	up	B(ii)	-	-	-	-	-	-	-	HMDB0040737	Organic oxygen compounds	Organooxygen compounds	Carbohydrates and carbohydrate conjugates	17676-51-6	371.08	5.5506	M+FA-H	C11H18O11	0	68.2	metab_9272	neg_1464	neg	50.6	6.413	0.1506	6.13	0.3103
(5Z,7E)-9,10-Seco-5,7,10(19)-Cholestatriene	0.01002	0.1213	1.0858	1.0668	0.9702	-0.0437	yes	down	B(ii)	-	-	-	-	-	-	-	HMDB0245858	Lipids and lipid-like molecules	Steroids and steroid derivatives	Vitamin D and derivatives	_;	369.351	7.02995	M+H	C27H44	0	56.3	metab_3328	pos_3459	pos	50	7.285	0.2067	7.509	0.1054
Oleoyl-L-Alpha-Lysophosphatidic Acid	0.02835	0.225	1.0844	1.0969	1.063	0.0881	yes	up	B(i)	-	-	-	-	-	-	-	-	-	-	-	-	457.236	7.46023	M+Na-2H	C21H41O7P	65.3	0	metab_10902	neg_3138	neg	50	4.708	0.1279	4.429	0.2825
7-Aminonitrazepam	0.02199	0.1924	1.0792	1.0453	1.0432	0.061	yes	up	B(ii)	-	-	-	-	-	-	-	HMDB0041819	Organoheterocyclic compounds	Benzodiazepines	1,4-benzodiazepines	4928-02-03	269.139	3.05238	M+NH4	C15H13N3O	0	48.3	metab_6814	pos_7081	pos	47.5	5.632	0.1832	5.399	0.1864
Cimifugin	0.02134	0.1896	1.074	1.0399	0.9662	-0.0496	yes	down	B(ii)	C09000;_	-	-	-	-	-	-	HMDB0250254	Organoheterocyclic compounds	Benzopyrans	1-benzopyrans	37921-38-3;_	289.109	2.76815	M+H-H2O	C16H18O6	0	67.3	metab_6912	pos_7184	pos	50.9	6.835	0.1757	7.074	0.1958
5-Hexyl-3,4-Dimethyl-2-Furanundecanoic Acid	0.01182	0.1337	1.0676	1.0411	1.0448	0.0632	yes	up	B(ii)	-	-	-	-	-	-	-	HMDB0112074	Lipids and lipid-like molecules	Fatty Acyls	Fatty acids and conjugates	116627-35-1	409.296	6.42092	M+FA-H	C23H40O3	0	49.6	metab_10137	neg_2349	neg	47.7	5.246	0.1838	5.021	0.1398
N-Lauroylsarcosine	0.01279	0.1413	1.0635	1.0297	1.0532	0.0748	yes	up	B(i)	-	-	-	-	-	-	-	HMDB0255165	Organic acids and derivatives	Carboxylic acids and derivatives	Amino acids, peptides, and analogues	-	270.207	6.35907	M-H	C15H29NO3	45.6	0	metab_10062	neg_2273	neg	45.8	4.456	0.178	4.231	0.1498
Palustrine	0.01514	0.1564	1.061	1.0358	1.0447	0.0631	yes	up	B(ii)	C10608;_	-	-	-	-	-	-	HMDB0256095	Phenylpropanoids and polyketides	Macrolactams	Not Available	22324-44-3;_	617.479	6.63503	2M-H	C17H31N3O2	0	47	metab_11739	neg_4005	neg	44.8	5.19	0.1613	4.968	0.1659
Dg(18:1(9Z)/16:1(9Z)/0:0)	0.01412	0.1509	1.0598	1.0417	0.9612	-0.0571	yes	down	B(ii)	_;C00165	-	-	map05214;map05167;map05143;map05163;map05146;map04915;map04015;map04014;map04659;map04658;map04270;map04012;map05231;map04650;map04370;map04371;map04072;map04071;map05235;map04921;map05415;map04750;map04919;map04933;map04961;map05012;map04920;map04923;map04925;map05017;map04926;map05171;map04726;map04725;map04724;map04723;map04728;map05223;map04720;map04666;map05170;map04664;map04540;map04662;map…	Glioma;Kaposi sarcoma-associated herpesvirus infection;African trypanosomiasis;Human cytomegalovirus infection;Amoebiasis;Estrogen signaling pathway;Rap1 signaling pathway;Ras signaling pathway;Th17 cell differentiation;Th1 and Th2 cell differentiation;Vascular smooth muscle contraction;ErbB signaling pathway;Choline metabolism in cancer;Natural killer cell mediated cytotoxicity;VEGF signaling pa…	Human Diseases;Human Diseases;Human Diseases;Human Diseases;Human Diseases;Organismal Systems;Environmental Information Processing;Environmental Information Processing;Organismal Systems;Organismal Systems;Organismal Systems;Environmental Information Processing;Human Diseases;Organismal Systems;Environmental Information Processing;Environmental Information Processing;Environmental Information Pro…	Cancer: specific types;Infectious disease: viral;Infectious disease: parasitic;Infectious disease: viral;Infectious disease: parasitic;Endocrine system;Signal transduction;Signal transduction;Immune system;Immune system;Circulatory system;Signal transduction;Cancer: overview;Immune system;Signal transduction;Signal transduction;Signal transduction;Signal transduction;Cancer: overview;Endocrine sy…	HMDB0007215	Lipids and lipid-like molecules	Glycerolipids	Diradylglycerols	-	615.496	7.4155	M+Na	C37H68O5	0	45.1	metab_4182	pos_4345	pos	46.3	5.773	0.1925	6.006	0.1539
Thymol Sulfate	0.01952	0.1809	1.0501	1.0499	0.9641	-0.0528	yes	down	B(ii)	-	-	-	-	-	-	-	HMDB0062720	Organic acids and derivatives	Organic sulfuric acids and derivatives	Arylsulfates	-	229.054	7.46938	M-H	C10H14O4S	0	60.8	metab_10911	neg_3147	neg	51.5	6.575	0.2256	6.82	0.1624
Semagacestat	0.03349	0.2484	1.0497	1.0028	1.0388	0.0549	yes	up	B(ii)	-	-	-	-	-	-	-	HMDB0258218	Organic acids and derivatives	Carboxylic acids and derivatives	Amino acids, peptides, and analogues	-	406.198	5.14823	M+FA-H	C19H27N3O4	0	62.2	metab_12882	neg_5187	neg	51.9	6.396	0.2367	6.157	0.1846
Desmethylofloxacin	0.01973	0.1824	1.0455	1.0038	0.9583	-0.0614	yes	down	B(ii)	-	-	-	-	-	-	-	HMDB0251059	Organoheterocyclic compounds	Quinolines and derivatives	Quinoline carboxylic acids	-	365.161	5.09007	M+NH4	C17H18FN3O4	0	43.7	metab_1767	pos_1824	pos	46.5	5.082	0.1146	5.303	0.2007
11(R)-Hede	0.02544	0.2109	1.0411	1.0043	1.0442	0.0624	yes	up	B(i)	-	-	-	-	-	-	-	-	-	-	-	-	323.259	6.62632	M-H	C20H36O3	57.2	0	metab_11766	neg_4034	neg	50.2	5.455	0.1921	5.224	0.187
Arg-Pro-Pro-Gly-Phe-Ser-Pro	0.0409	0.2813	1.0398	1.0834	0.9522	-0.0706	yes	down	B(ii)	-	-	-	-	-	-	-	HMDB0248578	Organic acids and derivatives	Carboxylic acids and derivatives	Amino acids, peptides, and analogues	-	755.384	3.8507	M-H	C35H52N10O9	0	82.1	metab_8901	neg_1085	neg	54.4	5.681	0.3546	5.966	0.166
5-Hydroxytryptophan	0.03645	0.2613	1.038	1.05	0.9444	-0.0825	yes	down	B(i)	C01017	-	-	-	-	-	-	-	-	-	-	56-69-9	221.092	1.90882	M+H	C11H12N2O3	43.6	0	metab_735	pos_755	pos	46.8	4.3	0.2458	4.553	0.207
2-Hydroxyundecanoate	0.001532	0.02878	1.0314	0.9745	0.9655	-0.0506	yes	down	B(ii)	-	-	-	-	-	-	-	HMDB0059736	Lipids and lipid-like molecules	Fatty Acyls	Fatty acids and conjugates	-	244.19	6.11137	M+ACN+H	C11H22O3	0	49.5	metab_2452	pos_2539	pos	48.2	4.677	0.114	4.844	0.06527
Palmitoleic Acid	0.0002605	0.006286	1.0263	0.9859	1.0318	0.0452	yes	up	B(ii)	C08362	Lipids	Fatty acids	map01100;map00061	Metabolic pathways;Fatty acid biosynthesis	Metabolism;Metabolism	Global and overview maps;Lipid metabolism	HMDB0003229	Lipids and lipid-like molecules	Fatty Acyls	Fatty acids and conjugates	373-49-9	299.223	6.40375	M+FA-H	C16H30O2	0	48.8	metab_12007	neg_4288	neg	48.3	5.024	0.08466	4.869	0.05101
Uridine 5'-Diphosphate	0.0009994	0.0198	1.0195	0.9691	1.03	0.0427	yes	up	B(ii)	C00015	Nucleic acids	Nucleotides	map01100;map00240;map04080;map01232;map01240	Metabolic pathways;Pyrimidine metabolism;Neuroactive ligand-receptor interaction;Nucleotide metabolism;Biosynthesis of cofactors	Metabolism;Metabolism;Environmental Information Processing;Metabolism;Metabolism	Global and overview maps;Nucleotide metabolism;Signaling molecules and interaction;Global and overview maps;Global and overview maps	HMDB0000295	Nucleosides, nucleotides, and analogues	Pyrimidine nucleotides	Pyrimidine ribonucleotides	58-98-0	448.999	0.5948	M+FA-H	C9H14N2O12P2	0	46.1	metab_13666	neg_5985	neg	46.2	5.523	0.04262	5.362	0.09793
(3R, 6'Z)-3,4-Dihydro-8-Hydroxy-3-(6-Pentadecenyl)-1H-2-Benzopyran-1-One	0.03231	0.2436	1.0097	1.0084	1.0521	0.0732	yes	up	B(ii)	-	-	-	-	-	-	-	HMDB0041301	Organoheterocyclic compounds	Benzopyrans	2-benzopyrans	158627-94-2	431.28	6.28985	M+Hac-H	C24H36O3	0	43.8	metab_12123	neg_4406	neg	46.9	4.789	0.2223	4.552	0.1902
Hydroxyvalerenic Acid	0.005385	0.07828	1.0072	0.9762	1.0354	0.0502	yes	up	B(i)	-	-	-	-	-	-	-	HMDB0036563	Lipids and lipid-like molecules	Prenol lipids	Sesquiterpenoids	1619-16-5	249.149	6.23592	M-H	C15H22O3	35.9	0	metab_9911	neg_2120	neg	45.7	5.142	0.1158	4.966	0.106
Undecanedioic Acid	0.01869	0.1761	1.0065	1.0271	0.9555	-0.0656	yes	down	B(i)	-	-	-	-	-	-	-	HMDB0000888;LMFA01170007	Lipids and lipid-like molecules	Fatty Acyls	Fatty acids and conjugates	1852-04-6;	215.129	6.0463	M-H	C11H20O4	89.4	0	metab_12474	neg_4766	neg	57	4.898	0.216	5.126	0.1421
Pe(P-18:0/22:6)	0.01764	0.1705	1.0052	0.9692	1.0295	0.042	yes	up	B(i)	-	-	-	-	-	-	-	LMGP02030005	-	-	-	--	774.544	6.64297	M-H	C45H78NO7P	92	0	metab_11721	neg_3986	neg	57.9	7.012	0.1515	6.811	0.1551
10-Hydroxy-2E-Decenoic Acid	0.01851	0.1752	1.0044	0.9567	1.0388	0.0549	yes	up	B(i)	-	-	-	-	-	-	-	LMFA01050157	-	-	-	--	185.118	6.1646	M-H	C10H18O3	69.4	0	metab_9804	neg_2009	neg	53.2	5.249	0.1965	5.053	0.1089

## Sheet: colon
Metabolite	P_value	FDR	VIP_pred_OPLS-DA	VIP_PLS-DA	FC(HC/ASD)	Log2FC(HC/ASD)	Significant	Regulate	level	KEGG Compound ID	KEGG Compound First Category	KEGG Compound Second Category	KEGG Pathway ID	KEGG Pathway Description	KEGG Pathway First Category	KEGG Pathway Second Category	Library ID	HMDB Superclass	HMDB Class	HMDB Subclass	CAS ID	M/Z	Retention time	Adducts	Formula	Fragmentation Score	Theoretical Fragmentation Score	Metab ID	ID	Mode	Score	hc_mean	hc_SD	asd_mean	asd_SD
Soyasaponin Gamma-A	8.55e-13	2.43e-08	6.7293	6.3396	10.8863	3.4444	yes	up	B(ii)	-	-	-	-	-	-	-	HMDB0302656	Lipids and lipid-like molecules	Prenol lipids	Terpene glycosides	-	891.474	6.20237	M-H	C47H72O16	0	81	metab_30060	neg_10795	neg	54.8	6.24	0.3372	0.5732	0.6201
Lamiidoside	1.5e-06	0.0008522	4.8106	4.4303	0.4153	-1.2678	yes	down	B(i)	-	-	-	-	-	-	-	-	-	-	-	-	567.172	5.61107	M-H	C26H32O14	41.6	0	metab_26187	neg_6615	neg	47.8	2.334	1.209	5.62	0.5416
4'-O-Methyl-(-)-Epicatechin-5-O-Beta-Glucuronide	6.09e-09	1.33e-05	4.7938	4.211	0.3402	-1.5554	yes	down	B(ii)	-	-	-	-	-	-	-	HMDB0029181	Phenylpropanoids and polyketides	Flavonoids	Flavonoid glycosides	-	537.161	5.82712	M+Hac-H	C23H26O11	0	84.5	metab_26536	neg_6984	neg	55.5	1.527	0.3734	4.488	0.5885
Astragaloside Iii	1.06e-06	0.0006862	4.76	4.2974	1.8504	0.8878	yes	up	B(ii)	C08924;_	-	-	-	-	-	-	HMDB0248674	Lipids and lipid-like molecules	Steroids and steroid derivatives	Steroidal glycosides	84687-42-3;_	765.442	6.16582	M-H2O-H	C41H68O14	0	44.3	metab_27152	neg_7634	neg	48	6.789	0.3629	3.669	0.9962
Maysin 3'-Methyl Ether	1.03e-08	1.95e-05	4.7287	4.1063	0.4273	-1.2267	yes	down	B(ii)	-	-	-	-	-	-	-	HMDB0037420	Phenylpropanoids and polyketides	Flavonoids	Flavonoid glycosides	74158-05-7	591.167	5.21598	M+H	C28H30O14	0	76.1	metab_6913	pos_7429	pos	52	2.169	0.2014	5.076	0.656
Avicularin	0.0001282	0.02398	4.5168	4.1501	0.3127	-1.677	yes	down	B(ii)	C22608;_	-	-	-	-	-	-	HMDB0030860	Phenylpropanoids and polyketides	Flavonoids	Flavonoid glycosides	572-30-5;	493.099	4.804	M+Hac-H	C20H18O11	0	46.1	metab_25098	neg_5486	neg	48.4	1.432	1.79	4.579	0.6846
Soyasaponin Iii	3.7e-10	1.75e-06	4.4205	4.1409	1.5457	0.6283	yes	up	B(ii)	C19865;_	-	-	-	-	-	-	HMDB0034651	Lipids and lipid-like molecules	Prenol lipids	Terpene glycosides	55304-02-4	795.453	6.14827	M-H	C42H68O14	0	90.4	metab_27131	neg_7611	neg	57.5	7.155	0.3482	4.629	0.3638
Piceatannol 3,4'-Diglucoside	0.00059	0.06282	4.2779	3.4471	0.0919	-3.4435	yes	down	B(ii)	-	-	-	-	-	-	-	HMDB0039384	Phenylpropanoids and polyketides	Stilbenes	Stilbene glycosides	282736-93-0	567.172	5.37583	M-H	C26H32O14	0	46.1	metab_25961	neg_6379	neg	46	0.3004	0.452	3.268	1.755
(6R)-Folinic Acid	0.0001443	0.02548	4.1463	4.0436	0.4686	-1.0935	yes	down	B(ii)	C03479	-	-	map01100;map00670	Metabolic pathways;One carbon pool by folate	Metabolism;Metabolism	Global and overview maps;Metabolism of cofactors and vitamins	HMDB0247218	Organoheterocyclic compounds	Pteridines and derivatives	Pterins and derivatives	-	472.159	3.42993	M-H	C20H23N7O7	0	51.2	metab_34844	neg_15740	neg	49.1	2.428	1.643	5.181	0.4921
Maitansine	0.0002955	0.04275	4.1231	3.1029	0.3014	-1.7304	yes	down	B(ii)	-	-	-	-	-	-	-	HMDB0254306	Phenylpropanoids and polyketides	Macrolactams	Not Available	-	736.288	4.35233	M+FA-H	C34H46ClN3O10	0	57.2	metab_24345	neg_4710	neg	43.5	1.131	0.05999	3.753	1.467
Leu Arg Pro Thr Leu	1.97e-07	0.0001804	4.0676	3.6981	1.576	0.6563	yes	up	B(i)	-	-	-	-	-	-	-	-	-	-	-	-	599.393	6.22838	M+H	C27H50N8O7	67.8	0	metab_11374	pos_12252	pos	50.6	6.126	0.3707	3.887	0.577
Azd8931	4.96e-06	0.002168	3.9502	3.687	0.5816	-0.782	yes	down	B(i)	-	-	-	-	-	-	-	-	-	-	-	-	474.173	2.81015	M+H	C23H25ClFN5O3	48.6	0	metab_2456	pos_2605	pos	42.4	3.066	0.7985	5.272	0.5235
Cis-Mulberroside A	0.0003538	0.0466	3.9036	3.1195	0.3686	-1.4398	yes	down	B(ii)	-	-	-	-	-	-	-	HMDB0031726	Phenylpropanoids and polyketides	Stilbenes	Stilbene glycosides	166734-06-1	567.172	5.1967	M-H	C26H32O14	0	61.1	metab_31554	neg_12375	neg	49.9	1.407	0.0623	3.817	1.375
N-(3,4-Dimethylphenyl)-2-Oxo-1,3,4,5-Tetrahydro-1-Benzazepine-7-Sulfonamide	0.002482	0.1391	3.8373	3.385	0.3674	-1.4447	yes	down	B(i)	-	-	-	-	-	-	-	-	-	-	-	-	345.13	2.8383	M+H	C18H20N2O3S	53	0	metab_2543	pos_2695	pos	43.7	1.554	1.783	4.23	1.271
Vicenin 2	0.001152	0.09252	3.8351	3.7247	4.8876	2.2891	yes	up	B(i)	C10195;_	-	-	-	-	-	-	HMDB0030708;LMPK12110218	Phenylpropanoids and polyketides	Flavonoids	Flavonoid glycosides	23666-13-9;	593.151	4.48427	M-H	C27H30O15	79.3	0	metab_32693	neg_13547	neg	52.3	3.26	2.01	0.667	0.4294
Diboa Dihexose	0.002353	0.1352	3.8196	3.2253	0.4286	-1.2222	yes	down	B(ii)	-	-	-	-	-	-	-	HMDB0304550	Organoheterocyclic compounds	Benzoxazines	Benzoxazinones	-	534.152	3.48622	M-H	C21H29NO15	0	69.2	metab_34675	neg_15570	neg	50	1.94	1.293	4.526	1.525
Kukoamine D	5.82e-06	0.002431	3.8107	3.8807	1.4479	0.5339	yes	up	B(ii)	C17618	-	-	-	-	-	-	HMDB0060527	Benzenoids	Phenols	Benzenediols	-;_	495.296	3.275	M+H-2H2O	C28H42N4O6	0	69.6	metab_3588	pos_3831	pos	52.6	6.679	0.5644	4.613	0.6463
Kudzusaponin Sa1	7.7e-11	4.38e-07	3.8055	3.6484	1.4612	0.5471	yes	up	B(ii)	-	-	-	-	-	-	-	HMDB0041240	Lipids and lipid-like molecules	Prenol lipids	Terpene glycosides	168288-04-8	833.43	6.16582	M+Na-2H	C42H68O15	0	68.6	metab_30118	neg_10860	neg	52.1	5.887	0.3233	4.029	0.1505
Glochidone	1.61e-06	0.0008657	3.7025	3.6243	1.4123	0.4981	yes	up	B(i)	-	-	-	-	-	-	-	-	-	-	-	-	423.361	6.23602	M+H	C30H46O	68.7	0	metab_11355	pos_12233	pos	52.4	6.587	0.3108	4.664	0.6122
25-Cinnamoyl-Vulgaroside	0.005563	0.1861	3.667	2.6688	0.0129	-6.2787	yes	down	B(ii)	-	-	-	-	-	-	-	HMDB0041367	Lipids and lipid-like molecules	Prenol lipids	Sesterterpenoids	172616-90-9	587.305	4.21078	M+Na-2H	C34H46O7	0	58.7	metab_24086	neg_4449	neg	46	0.03318	0.08731	2.576	2.059
Pyrazofurin	2e-05	0.006541	3.6662	3.4464	1.7888	0.839	yes	up	B(ii)	C22195;_	-	-	-	-	-	-	HMDB0256946	Nucleosides, nucleotides, and analogues	Nucleoside and nucleotide analogues	3-ribofuranosylpyrazoles	-;_	563.162	3.98452	2M+FA-H	C9H13N3O6	0	55.5	metab_23680	neg_4032	neg	47.1	4.388	0.9996	2.453	0.15
3-[3-(Sulfooxy)Phenyl]Propanoic Acid	5.03e-06	0.002168	3.6279	3.8724	0.4697	-1.0903	yes	down	B(ii)	-	-	-	-	-	-	-	HMDB0094710	Organic acids and derivatives	Organic sulfuric acids and derivatives	Arylsulfates	-	266.994	4.239	M+Na-2H	C9H10O6S	0	61.6	metab_24127	neg_4491	neg	50.2	1.642	0.08833	3.496	0.6998
Gly-Pro-Arg-Pro	0.0001317	0.02433	3.6066	3.0932	0.5109	-0.969	yes	down	B(ii)	-	-	-	-	-	-	-	HMDB0252829	Organic acids and derivatives	Carboxylic acids and derivatives	Amino acids, peptides, and analogues	-	443.272	4.01912	M+NH4	C18H31N7O5	0	92.8	metab_14544	pos_15672	pos	55	2.069	0.6522	4.05	0.8681
Pgp(20:4(8Z,11Z,14Z,17Z)-2Oh(5S,6R)/I-12:0)	0.007692	0.2062	3.5684	2.6018	0.3899	-1.3588	yes	down	B(ii)	-	-	-	-	-	-	-	HMDB0274860	Not Available	Not Available	Not Available	-	871.405	5.92032	M+FA-H	C38H68O15P2	0	49.2	metab_26751	neg_7206	neg	48.2	1.578	0.06315	4.047	2.103
N-[[3-(B-D-Glucopyranosyloxy)-2,3-Dihydro-2-Oxo-1H-Indol-3-Yl]Acetyl]Aspartic Acid	3e-06	0.001444	3.5253	3.1666	0.6615	-0.5962	yes	down	B(ii)	-	-	-	-	-	-	-	HMDB0039409	Organic acids and derivatives	Carboxylic acids and derivatives	Amino acids, peptides, and analogues	99694-85-6	483.126	3.17648	M-H	C20H24N2O12	0	41.7	metab_21870	neg_2162	neg	47.1	3.42	0.5824	5.17	0.4212
2-(1-Ethoxyethoxy)Propanoic Acid	3.59e-06	0.001644	3.5098	3.0146	0.63	-0.6665	yes	down	B(ii)	-	-	-	-	-	-	-	HMDB0059918	Organic acids and derivatives	Carboxylic acids and derivatives	Carboxylic acids	-	161.082	3.78648	M-H	C7H14O4	0	41.6	metab_33999	neg_14877	neg	47.7	2.946	0.4657	4.676	0.5117
Genistein 7-Sulfate	7.93e-07	0.0005496	3.4836	3.458	0.6641	-0.5905	yes	down	B(ii)	-	-	-	-	-	-	-	HMDB0240522	Phenylpropanoids and polyketides	Isoflavonoids	Isoflav-2-enes	-	349.002	5.7713	M-H	C15H10O8S	0	69.5	metab_26388	neg_6825	neg	52.4	3.318	0.5371	4.996	0.3253
Sordarin	8.17e-06	0.003227	3.4787	3.1652	0.7288	-0.4564	yes	down	B(ii)	-	-	-	-	-	-	-	HMDB0242737	Lipids and lipid-like molecules	Prenol lipids	Terpene glycosides	-	493.28	3.551	M+H	C27H40O8	0	42.1	metab_4208	pos_4507	pos	47.6	4.708	0.6601	6.46	0.4367
Azukisaponin Iii	4.11e-07	0.000334	3.468	3.2929	1.4574	0.5434	yes	up	B(ii)	C08930;_	-	-	-	-	-	-	HMDB0039352	Phenylpropanoids and polyketides	Diarylheptanoids	Cyclic diarylheptanoids	82801-38-5	809.432	6.03175	M-H	C42H66O15	0	66.5	metab_30326	neg_11080	neg	50.3	5.267	0.597	3.614	0.1505
4-Hydroxy-3-Methoxyphenylglycol Sulfate	3.53e-08	5.28e-05	3.4442	3.2235	0.6899	-0.5356	yes	down	B(i)	-	-	-	-	-	-	-	HMDB0000559	Organic acids and derivatives	Organic sulfuric acids and derivatives	Arylsulfates	3415-67-6	245.012	4.239	M-H2O-H	C9H12O7S	84.3	0	metab_24126	neg_4490	neg	55.7	3.461	0.1707	5.017	0.3716
Alpha-D-Galpnac-(1->3)-[Alpha-L-Fucp-(1->2)]-D-Galp	0.002102	0.1275	3.4214	2.6582	0.5793	-0.7876	yes	down	B(ii)	-	-	-	-	-	-	-	HMDB0247725	Organic oxygen compounds	Organooxygen compounds	Carbohydrates and carbohydrate conjugates	-	588.216	4.19197	M+Hac-H	C20H35NO15	0	57.5	metab_24052	neg_4415	neg	50	2.882	1.6	4.975	0.6937
(3R,4R)-4-Amino-1-[[4-[(3-Methoxyphenyl)Amino]Pyrrolo[2,1-F][1,2,4]Triazin-5-Yl]Methyl]Piperidin-3-Ol	0.007925	0.2095	3.3984	2.5095	0.2389	-2.0654	yes	down	B(ii)	-	-	-	-	-	-	-	HMDB0247527	Organoheterocyclic compounds	Pyrrolotriazines	Pyrrolo[2,1-f][1,2,4]triazines	-	351.194	2.66237	M+H-H2O	C19H24N6O2	0	63	metab_17586	pos_19032	pos	47.4	0.7275	1.009	3.045	1.805
S-4-Hydroxymephenytoin	2.73e-06	0.001361	3.3957	2.7907	0.6596	-0.6004	yes	down	B(ii)	-	-	-	-	-	-	-	HMDB0013894	Organoheterocyclic compounds	Azolidines	Imidazolidines	-	235.107	4.76152	M+H	C12H14N2O3	0	42.4	metab_13232	pos_14285	pos	47.4	3.065	0.04341	4.647	0.5689
Germine	0.001226	0.09549	3.3941	2.5942	0.4925	-1.0218	yes	down	B(i)	C10807	-	-	-	-	-	-	-	-	-	-	508-65-6	564.318	4.03787	M+CH3OH+Na	C27H43NO8	68.5	0	metab_5101	pos_5491	pos	49.3	1.936	0.8652	3.931	1.11
Phenylalanyl-Prolyl-Arginine Nitrile	0.004014	0.1633	3.389	2.4966	0.3703	-1.4334	yes	down	B(ii)	-	-	-	-	-	-	-	HMDB0256435	Organic acids and derivatives	Carboxylic acids and derivatives	Amino acids, peptides, and analogues	-	434.204	4.38058	M+Cl	C20H29N7O2	0	49.2	metab_24385	neg_4751	neg	46.5	1.28	0.7886	3.457	1.553
Pgp(22:5(4Z,7Z,10Z,13Z,16Z)/20:4(5Z,8Z,11Z,14Z))	3.96e-08	5.36e-05	3.3536	3.2218	1.4012	0.4866	yes	up	B(ii)	_;C03892	-	-	map01100;map00564	Metabolic pathways;Glycerophospholipid metabolism	Metabolism;Metabolism	Global and overview maps;Lipid metabolism	HMDB0116748	Lipids and lipid-like molecules	Glycerophospholipids	Glycerophosphoglycerophosphates	-	959.461	6.19312	M+Cl	C48H78O13P2	0	55.7	metab_30073	neg_10809	neg	48.5	5.225	0.4341	3.729	0.1505
(1E,4Z,6A,8B,10A)-8-Angeloyloxy-10,15-Dihydroxy-3-Oxo-1,4,11(13)-Germacratrien-12,6-Olide	0.01588	0.2521	3.3308	3.4243	3.0418	1.6049	yes	up	B(ii)	-	-	-	-	-	-	-	HMDB0032731	Lipids and lipid-like molecules	Prenol lipids	Terpene lactones	84588-88-5	357.134	5.92032	M-H2O-H	C20H24O7	0	47.9	metab_26740	neg_7195	neg	47.9	3.489	1.628	1.147	1.824
Dg(8:0/Pgj2/0:0)	2.71e-05	0.008215	3.3299	2.8345	0.6667	-0.585	yes	down	B(ii)	-	-	-	-	-	-	-	HMDB0297127	Not Available	Not Available	Not Available	-	555.33	6.17472	M+Na-2H	C31H50O7	0	80.3	metab_30100	neg_10840	neg	54.3	3.23	0.5829	4.845	0.53
Lys Asp Leu Glu	0.0228	0.2718	3.3236	2.5714	0.0502	-4.3171	yes	down	B(i)	-	-	-	-	-	-	-	-	-	-	-	-	502.252	4.96413	M-H	C21H37N5O9	56.1	0	metab_25347	neg_5744	neg	50.7	0.1335	0.3031	2.661	2.599
5-Phenylvaleric Acid	1.56e-07	0.0001532	3.2993	3.0697	1.5239	0.6078	yes	up	B(i)	-	-	-	-	-	-	-	HMDB0002043	Lipids and lipid-like molecules	Fatty Acyls	Fatty acids and conjugates	2270-20-4	179.106	4.556	M+H	C11H14O2	42	0	metab_13576	pos_14651	pos	46.3	4.232	0.4908	2.777	0.112
Moreollin	0.007673	0.2062	3.2932	2.4268	0.3987	-1.3266	yes	down	B(ii)	-	-	-	-	-	-	-	HMDB0030795	Organoheterocyclic compounds	Benzopyrans	1-benzopyrans	55221-73-3	589.283	3.21435	M-H	C35H42O8	0	42.3	metab_35290	neg_16209	neg	44	1.407	0.06231	3.529	1.805
Garcinol	0.0006083	0.06334	3.2927	2.6982	0.6219	-0.6852	yes	down	B(ii)	C09929;_	-	-	-	-	-	-	HMDB0252641	Lipids and lipid-like molecules	Prenol lipids	Monoterpenoids	78824-30-3;_	623.341	4.48427	M+Na-2H	C38H50O6	0	43.2	metab_24571	neg_4940	neg	44	2.961	1.214	4.761	0.4571
Pi(Pgd2/20:4(8Z,11Z,14Z,17Z))	1.6e-09	4.36e-06	3.2848	3.1878	1.3183	0.3987	yes	up	B(ii)	-	-	-	-	-	-	-	HMDB0277614	Not Available	Not Available	Not Available	-	989.471	6.19312	M+Cl	C49H79O16P	0	86.7	metab_27206	neg_7689	neg	53.4	5.798	0.2953	4.398	0.1505
Biochanin A	6.75e-07	0.0004794	3.2731	2.9921	0.6809	-0.5546	yes	down	B(i)	C00814	-	-	map01100	Metabolic pathways	Metabolism	Global and overview maps	HMDB0002338;LMPK12050229	Phenylpropanoids and polyketides	Isoflavonoids	O-methylated isoflavonoids	491-80-5;	283.061	6.12208	M-H	C16H12O5	86.3	0	metab_30194	neg_10938	neg	54.8	3.087	0.3663	4.534	0.3555
Parylene C	8.46e-07	0.0005723	3.2471	3.0429	1.3721	0.4564	yes	up	B(ii)	-	-	-	-	-	-	-	HMDB0256138	Benzenoids	Not Available	Not Available	-	321.044	5.92967	M+FA-H	C16H14Cl2	0	50.1	metab_30511	neg_11281	neg	40	5.465	0.3402	3.983	0.3971
Ganoderic Acid H	0.01659	0.2537	3.2326	2.3651	0.2646	-1.918	yes	down	B(ii)	-	-	-	-	-	-	-	HMDB0035987	Lipids and lipid-like molecules	Prenol lipids	Triterpenoids	98665-19-1	593.271	5.41343	M+Na-2H	C32H44O9	0	78.9	metab_31266	neg_12077	neg	50.6	0.7695	1.241	2.908	1.814
Cynarasaponin F	6.95e-05	0.01619	3.2181	3.0874	1.5436	0.6263	yes	up	B(ii)	-	-	-	-	-	-	-	HMDB0039561	Lipids and lipid-like molecules	Prenol lipids	Terpene glycosides	117804-12-3	779.422	6.04093	M-H	C41H64O14	0	88.9	metab_26967	neg_7430	neg	55.2	4.603	0.9401	2.982	0.1504
Blood Platelet Activating Factor-Acether	0.002568	0.1405	3.192	3.4887	1.7509	0.8081	yes	up	B(ii)	-	-	-	-	-	-	-	HMDB0248060	Lipids and lipid-like molecules	Glycerophospholipids	Glycerophosphocholines	-	360.18	3.35863	M+CH3OH+H	C12H26NO7P	0	44.8	metab_15844	pos_17114	pos	46.5	4.302	1.288	2.457	0.828
Glu Phe Asp Glu	0.000978	0.08335	3.1894	3.1648	0.576	-0.796	yes	down	B(i)	-	-	-	-	-	-	-	-	-	-	-	-	537.184	4.76633	M-H	C23H30N4O11	71.2	0	metab_32223	neg_13064	neg	51.9	2.415	1.252	4.193	0.5059
Soyasaponin Ba	1.35e-07	0.0001423	3.1757	3.0802	1.3154	0.3955	yes	up	B(i)	-	-	-	-	-	-	-	HMDB0039517	Lipids and lipid-like molecules	Prenol lipids	Terpene glycosides	114590-20-4	957.505	6.11327	M-H	C48H78O19	51.9	0	metab_30197	neg_10941	neg	48.7	5.718	0.438	4.347	0.1499
Licoricesaponin C2	0.009096	0.2181	3.1714	2.3669	0.5195	-0.9449	yes	down	B(ii)	-	-	-	-	-	-	-	HMDB0038759	Lipids and lipid-like molecules	Prenol lipids	Terpene glycosides	118525-49-8	787.392	5.23428	M-H2O-H	C42H62O15	0	49	metab_31504	neg_12321	neg	47.6	2.215	0.0645	4.264	1.792
Lysope(0:0/18:2(9Z,12Z))	3.74e-05	0.01033	3.15	2.7161	0.7674	-0.3819	yes	down	B(ii)	-	-	-	-	-	-	-	HMDB0011477	Lipids and lipid-like molecules	Glycerophospholipids	Glycerophosphoethanolamines	-	442.269	3.88668	M+H-2H2O	C23H44NO7P	0	44.7	metab_4882	pos_5246	pos	47.3	4.913	0.6107	6.402	0.4576
3-(3-Sulfooxyphenyl)Propanoic Acid	0.0003486	0.04634	3.1491	3.2053	0.7243	-0.4653	yes	down	B(i)	-	-	-	-	-	-	-	-	-	-	-	-	245.012	4.46548	M-H	C9H10O6S	93.7	0	metab_32723	neg_13578	neg	57.8	4.309	1.012	5.949	0.4361
Helenalin	2.46e-06	0.001294	3.1279	2.9864	1.4691	0.5549	yes	up	B(ii)	C09473;_	-	-	-	-	-	-	HMDB0253066	Lipids and lipid-like molecules	Prenol lipids	Terpene lactones	6754-13-8;_	283.097	5.84585	M+Na-2H	C15H18O4	0	74.8	metab_30689	neg_11470	neg	52.4	4.325	0.5751	2.944	0.1504
(S)-5,7-Dihydroxy-6,8-Dimethylflavanone	0.0005967	0.06293	3.0758	2.8427	1.5276	0.6113	yes	up	B(ii)	-	-	-	-	-	-	-	HMDB0030694	Phenylpropanoids and polyketides	Flavonoids	Flavans	56297-79-1	285.112	4.19347	M+H	C17H16O4	0	43	metab_14204	pos_15321	pos	47.4	4.476	1.132	2.93	0.1433
Aconine	0.003147	0.1514	3.0356	2.2245	0.6085	-0.7166	yes	down	B(ii)	C19990;_	-	-	-	-	-	-	HMDB0247960	Lipids and lipid-like molecules	Prenol lipids	Diterpenoids	509-20-6;_	558.289	4.00338	M+Hac-H	C25H41NO9	0	47.8	metab_23719	neg_4072	neg	46.9	2.613	0.3269	4.294	1.225
Pitheduloside A	5.11e-05	0.01275	3.0319	3.1104	1.3425	0.4249	yes	up	B(ii)	-	-	-	-	-	-	-	HMDB0031357	Lipids and lipid-like molecules	Prenol lipids	Terpene glycosides	78285-89-9	811.447	5.98573	M+FA-H	C41H66O13	0	48.6	metab_30397	neg_11160	neg	47.6	5.456	0.6244	4.064	0.406
Pa(Pgf1Alpha/13:0)	0.005872	0.1903	3.0296	2.21	0.5871	-0.7682	yes	down	B(ii)	-	-	-	-	-	-	-	HMDB0262947	Not Available	Not Available	Not Available	-	741.415	3.80527	M+Cl	C36H67O11P	0	65.4	metab_23334	neg_3673	neg	50.1	2.446	0.3962	4.166	1.367
Quercetin 7-Glucoside	0.0002491	0.0389	3.0295	2.502	0.7092	-0.4957	yes	down	B(ii)	C12639	-	-	-	-	-	-	HMDB0302151	Phenylpropanoids and polyketides	Flavonoids	Flavonoid glycosides	-	509.094	4.04135	M+FA-H	C21H20O12	0	60.5	metab_33469	neg_14341	neg	51.4	3.485	0.5575	4.914	0.6394
3-[4-(Sulfooxy)Phenyl]Propanoic Acid	0.0002259	0.03607	3.0278	3.2893	0.6857	-0.5443	yes	down	B(ii)	-	-	-	-	-	-	-	HMDB0125171	Organic acids and derivatives	Organic sulfuric acids and derivatives	Arylsulfates	-	266.994	4.46548	M+Na-2H	C9H10O6S	0	43	metab_32722	neg_13577	neg	47.2	3.242	0.7077	4.728	0.5648
Pgp(I-16:0/Pgj2)	4.57e-07	0.0003512	3.0275	2.9603	1.3415	0.4238	yes	up	B(ii)	-	-	-	-	-	-	-	HMDB0275232	Not Available	Not Available	Not Available	-	901.417	6.16582	M+Na-2H	C42H74O15P2	0	41.4	metab_27153	neg_7635	neg	43.1	5.005	0.4494	3.731	0.1505
Pgb3	0.0002784	0.04121	3.0273	2.7303	0.6949	-0.5252	yes	down	B(i)	-	-	-	-	-	-	-	LMFA03010141	-	-	-	--	377.197	5.81775	M+FA-H	C20H28O4	55.1	0	metab_26506	neg_6950	neg	50.4	3.416	0.9337	4.916	0.3373
Stercobilinogen	0.02577	0.2826	3.0174	2.3269	0.2289	-2.1273	yes	down	B(ii)	C05789	-	-	map00860	Porphyrin metabolism	Metabolism	Metabolism of cofactors and vitamins	HMDB0004157	Organoheterocyclic compounds	Tetrapyrroles and derivatives	Bilirubins	-;17095-63-5	641.351	5.89273	M+FA-H	C33H48N4O6	0	73.2	metab_30574	neg_11348	neg	49.7	0.6182	0.049	2.701	2.205
6Beta-Hydroxycortisol	3.86e-08	5.36e-05	3.0168	2.6196	0.7381	-0.438	yes	down	B(i)	-	-	-	-	-	-	-	-	-	-	-	-	379.211	5.54477	M+H	C21H30O6	57.6	0	metab_7262	pos_7808	pos	49.6	3.374	0.1587	4.571	0.279
Indolapril	0.03423	0.2997	3.0121	2.3871	0.3463	-1.5301	yes	down	B(ii)	-	-	-	-	-	-	-	HMDB0253467	Organic acids and derivatives	Carboxylic acids and derivatives	Amino acids, peptides, and analogues	-	429.236	4.88878	M-H	C24H34N2O5	0	58.8	metab_25251	neg_5643	neg	44.2	1.125	1.175	3.249	2.188
Soyasaponin Iv	1.3e-06	0.0007878	3.0025	2.8218	1.2934	0.3711	yes	up	B(ii)	-	-	-	-	-	-	-	HMDB0039518	Lipids and lipid-like molecules	Prenol lipids	Terpene glycosides	108906-97-4	767.456	6.24527	M+H	C41H66O13	0	69.4	metab_8242	pos_8860	pos	51	5.524	0.4873	4.271	0.1476
N-[3-[(5-Phenyl-1,3,4-Oxadiazol-2-Yl)Methoxy]Phenyl]Pyridine-2-Carboxamide	3.7e-05	0.01031	2.9999	2.5048	0.7041	-0.5062	yes	down	B(i)	-	-	-	-	-	-	-	-	-	-	-	-	373.127	5.444	M+H	C21H16N4O3	61.4	0	metab_12388	pos_13379	pos	49.3	3.148	0.04473	4.471	0.5995
(3S)-4-[[(1S)-1-Carboxy-2-Phenylethyl]Amino]-3-[8-(Diaminomethylideneamino)Octanoylamino]-4-Oxobutanoic Acid	1.12e-05	0.004086	2.9732	2.5024	0.761	-0.3941	yes	down	B(ii)	-	-	-	-	-	-	-	HMDB0257534	Organic acids and derivatives	Carboxylic acids and derivatives	Amino acids, peptides, and analogues	-	464.249	3.88668	M+H	C22H33N5O6	0	57.1	metab_4884	pos_5248	pos	50.3	4.072	0.4307	5.351	0.3839
Davercin	0.003071	0.1506	2.9696	2.5052	0.6488	-0.6242	yes	down	B(ii)	-	-	-	-	-	-	-	HMDB0242528	Organic oxygen compounds	Organooxygen compounds	Carbohydrates and carbohydrate conjugates	-	764.415	5.73827	M+Na-H2O	C38H65NO14	0	75.1	metab_12148	pos_13114	pos	50.7	3.098	1.315	4.775	0.6337
1-Oleoyl-Sn-Glycero-3-Phospho-D-Myo-Inositol(1-)	0.00779	0.2077	2.9696	2.1657	0.2923	-1.7746	yes	down	B(ii)	-	-	-	-	-	-	-	HMDB0242160	Lipids and lipid-like molecules	Glycerophospholipids	Glycerophosphoinositols	-	578.285	4.60627	M-H2O-H	C27H50O12P-	0	71.8	metab_24760	neg_5136	neg	51.7	0.7035	0.1089	2.407	1.451
Armillarinin	0.000938	0.0813	2.9595	2.9951	0.6956	-0.5236	yes	down	B(ii)	-	-	-	-	-	-	-	HMDB0031674	Lipids and lipid-like molecules	Prenol lipids	Sesquiterpenoids	127486-63-9	509.16	5.30042	M+FA-H	C24H29ClO7	0	68.5	metab_25868	neg_6285	neg	47.4	3.321	0.9544	4.774	0.5025
Pc(22:6(4Z,7Z,10Z,12E,16Z,19Z)-Oh(14)/2:0)	0.007306	0.2042	2.9543	2.199	0.5229	-0.9355	yes	down	B(ii)	-	-	-	-	-	-	-	HMDB0288883	Not Available	Not Available	Not Available	-	670.342	4.03193	M+FA-H	C32H52NO9P	0	67.9	metab_33480	neg_14352	neg	50.2	1.91	0.3378	3.653	1.446
2-(4-(3-(4-Acetyl-3-Hydroxy-2-Propylphenoxy)Propoxy)Phenoxy)Acetic Acid	0.0006251	0.0643	2.9472	2.167	0.7299	-0.4542	yes	down	B(ii)	-	-	-	-	-	-	-	HMDB0247399	Organic oxygen compounds	Organooxygen compounds	Carbonyl compounds	-	803.325	3.47683	2M-H	C22H26O7	0	68.9	metab_22566	neg_2881	neg	49.8	3.892	0.5075	5.332	0.7727
Quercetagitrin	0.0001495	0.02623	2.9454	2.3555	0.7237	-0.4665	yes	down	B(ii)	-	-	-	-	-	-	-	HMDB0030624	Phenylpropanoids and polyketides	Flavonoids	Flavonoid glycosides	548-75-4	539.105	3.99393	M+Hac-H	C21H20O13	0	51.5	metab_23698	neg_4051	neg	49.4	3.458	0.2908	4.778	0.6451
Acetyl Citrate	0.0007222	0.07075	2.9452	2.218	0.7446	-0.4255	yes	down	B(ii)	-	-	-	-	-	-	-	HMDB0059808	Organic acids and derivatives	Carboxylic acids and derivatives	Tetracarboxylic acids and derivatives	-	252.072	1.21688	M+NH4	C8H10O8	0	57.9	metab_18450	pos_19917	pos	49.4	4.122	0.341	5.536	0.8295
1,2-Dihydrodehydroguaiaretic Acid	0.02869	0.2892	2.9416	2.33	0.0012	-9.6556	yes	down	B(ii)	-	-	-	-	-	-	-	HMDB0036409	Benzenoids	Naphthalenes	Naphthols and derivatives	135962-21-9	651.3	5.32858	2M-H	C20H22O4	0	69.2	metab_25901	neg_6318	neg	51	0.002507	0.0003669	2.022	2.186
Enterolactone 3'-Sulfate	0.0001332	0.02443	2.9215	2.8621	1.4764	0.562	yes	up	B(ii)	-	-	-	-	-	-	-	HMDB0240505	Lignans, neolignans and related compounds	Furanoid lignans	Tetrahydrofuran lignans	-	423.075	5.72413	M+FA-H	C18H18O7S	0	63.5	metab_26316	neg_6749	neg	51	4.06	0.805	2.75	0.1503
2-({4-[5-(3,4-Diethoxyphenyl)-1,2,4-Oxadiazol-3-Yl]-2,3-Dihydro-1H-Inden-1-Yl}Amino)Ethan-1-Ol	0.002961	0.1479	2.9178	2.7053	1.8441	0.8829	yes	up	B(ii)	-	-	-	-	-	-	-	HMDB0244335	Organoheterocyclic compounds	Azoles	Oxadiazoles	-	454.199	4.18257	M+FA-H	C23H27N3O4	0	73.2	metab_24040	neg_4402	neg	49.8	3.347	1.298	1.815	0.4019
25-O-Deacetylrifabutin	7.24e-09	1.47e-05	2.9114	2.871	1.2228	0.2902	yes	up	B(ii)	-	-	-	-	-	-	-	HMDB0254133	Phenylpropanoids and polyketides	Macrolactams	Not Available	-	863.44	6.14827	M+Hac-H	C44H60N4O10	0	80	metab_27132	neg_7612	neg	52.3	6.136	0.2498	5.018	0.1505
Versetamide	0.003341	0.1533	2.9087	2.1294	0.6484	-0.6251	yes	down	B(ii)	-	-	-	-	-	-	-	HMDB0259796	Organic acids and derivatives	Carboxylic acids and derivatives	Amino acids, peptides, and analogues	-	488.236	3.68275	M-H2O-H	C20H37N5O10	0	41.5	metab_23056	neg_3390	neg	45.5	2.871	0.7312	4.428	1.008
(2S,3R,4S,5R)-3,4,5-Trihydroxy-6-Oxopiperidine-2-Carboxylic Acid	0.0005877	0.0628	2.8952	2.2485	0.7593	-0.3972	yes	down	B(ii)	-	-	-	-	-	-	-	HMDB0242545	Organic acids and derivatives	Carboxylic acids and derivatives	Amino acids, peptides, and analogues	-	250.058	1.86945	M+Hac-H	C6H9NO6	0	55.8	metab_21307	neg_1595	neg	49.7	4.253	0.5351	5.601	0.6871
Betavulgaroside X	3.09e-08	4.88e-05	2.8738	2.8448	1.27	0.3448	yes	up	B(ii)	-	-	-	-	-	-	-	HMDB0034817	Lipids and lipid-like molecules	Prenol lipids	Terpene glycosides	219805-92-2	931.427	6.15672	M+Na-2H	C46H70O18	0	67.4	metab_27139	neg_7620	neg	48.4	5.203	0.288	4.097	0.1505
Z-Gly-Gly-Arg-Amc	0.002386	0.1357	2.8641	2.0965	0.6361	-0.6528	yes	down	B(ii)	-	-	-	-	-	-	-	HMDB0259965	Organic acids and derivatives	Carboxylic acids and derivatives	Amino acids, peptides, and analogues	-	643.255	5.49852	M+ACN+Na	C28H33N7O7	0	65.5	metab_12343	pos_13331	pos	49.1	2.59	0.04333	4.072	1.064
Antcin B	0.01543	0.2512	2.83	2.1161	0.3646	-1.4554	yes	down	B(ii)	-	-	-	-	-	-	-	HMDB0248458	Lipids and lipid-like molecules	Steroids and steroid derivatives	Ergostane steroids	-	473.271	3.85887	M+Na-H2O	C29H40O5	0	64.5	metab_14796	pos_15958	pos	47.3	1.017	0.0394	2.789	1.699
Albafuran A	0.001076	0.08888	2.8233	2.1075	0.6723	-0.5728	yes	down	B(ii)	C08732	-	-	-	-	-	-	HMDB0030071	Phenylpropanoids and polyketides	2-arylbenzofuran flavonoids	Not Available	84323-14-8	755.357	4.1447	2M-H	C24H26O4	0	57.8	metab_33279	neg_14147	neg	49.9	2.817	0.681	4.19	0.6956
Kaempferol 3-Sulfate	5.81e-06	0.002431	2.8218	2.8982	0.7455	-0.4236	yes	down	B(ii)	-	-	-	-	-	-	-	HMDB0240539	Phenylpropanoids and polyketides	Flavonoids	Flavones	-	364.997	6.00362	M-H	C15H10O9S	0	65.6	metab_26908	neg_7368	neg	50.6	3.267	0.06487	4.382	0.425
O-Acetylcyclocalopin A	0.004406	0.1693	2.8131	2.0663	0.6694	-0.5792	yes	down	B(ii)	-	-	-	-	-	-	-	HMDB0039824	Organoheterocyclic compounds	Furopyrans	Not Available	-	721.265	3.758	2M+FA-H	C17H22O7	0	41.2	metab_34035	neg_14914	neg	43.7	2.988	0.6815	4.464	1.011
6A-Hydrox-Ypaclitaxel	0.009165	0.2181	2.8047	2.0682	0.5904	-0.7602	yes	down	B(ii)	-	-	-	-	-	-	-	HMDB0060794	Lipids and lipid-like molecules	Prenol lipids	Diterpenoids	-	917.372	5.47977	M+ACN+H	C[13]6C[12]41H51NO15	0	57.4	metab_7216	pos_7759	pos	43.9	2.259	0.8991	3.826	1.16
1-(2-Methoxypyridine-3-Carbonyl)-N-(1,3-Thiazol-2-Yl)Piperidine-4-Carboxamide	3.28e-05	0.009412	2.8021	2.6478	1.4138	0.4996	yes	up	B(i)	-	-	-	-	-	-	-	-	-	-	-	-	347.121	4.05618	M+H	C16H18N4O3S	94.2	0	metab_5141	pos_5531	pos	54.4	3.97	0.6197	2.808	0.1264
Betavulgaroside Ii	0.01939	0.2625	2.7881	2.1227	0.5108	-0.9693	yes	down	B(ii)	-	-	-	-	-	-	-	HMDB0040771	Lipids and lipid-like molecules	Prenol lipids	Triterpenoids	168010-05-7	773.382	4.96413	M-H2O-H	C41H60O15	0	55.6	metab_31909	neg_12740	neg	47.9	1.828	1.204	3.579	1.45
Tirbanibulin	0.03808	0.3047	2.777	2.2309	0.3071	-1.7034	yes	down	B(ii)	-	-	-	-	-	-	-	HMDB0304857	Organoheterocyclic compounds	Pyridines and derivatives	Phenylpyridines	-	476.219	4.20138	M+FA-H	C26H29N3O3	0	48.5	metab_33189	neg_14056	neg	46.7	0.8392	0.8376	2.733	2.072
8-O-Methylrabelomycin	0.03067	0.2937	2.7739	2.6289	0.5863	-0.7702	yes	down	B(i)	-	-	-	-	-	-	-	-	-	-	-	-	353.101	5.45333	M+H	C20H16O6	40.8	0	metab_7190	pos_7733	pos	46.4	2.445	1.694	4.17	1.295
O-Galactosyl-5-Hydroxylysine	1.91e-07	0.0001804	2.7734	2.7024	0.7921	-0.3362	yes	down	B(ii)	-	-	-	-	-	-	-	HMDB0260392	Organic acids and derivatives	Carboxylic acids and derivatives	Amino acids, peptides, and analogues	-	323.146	0.600983	M-H	C12H24N2O8	0	70	metab_36960	neg_17938	neg	50.8	3.936	0.1867	4.969	0.2581
Triferuloyl Spermidine	0.002608	0.1411	2.7724	2.0591	0.7043	-0.5058	yes	down	B(ii)	-	-	-	-	-	-	-	HMDB0304519	Phenylpropanoids and polyketides	Cinnamic acids and derivatives	Hydroxycinnamic acids and derivatives	-	694.272	5.1685	M+Na-2H	C37H43N3O9	0	74.1	metab_25671	neg_6079	neg	50.3	3.184	0.7984	4.521	0.7211
4-(4-Methylcyclohexyl)-4-Oxobutanoic Acid	1.72e-05	0.005951	2.7702	2.6523	1.3504	0.4334	yes	up	B(ii)	-	-	-	-	-	-	-	HMDB0253742	Organic acids and derivatives	Keto acids and derivatives	Gamma-keto acids and derivatives	-	243.124	5.2437	M+FA-H	C11H18O3	0	52.4	metab_31497	neg_12314	neg	49.8	4.351	0.4598	3.222	0.2947
5-Hydroxy-1,7-Bis(4-Hydroxyphenyl)-1,4,6-Heptatrien-3-One	0.002695	0.1424	2.7594	2.1422	0.7064	-0.5015	yes	down	B(i)	-	-	-	-	-	-	-	-	-	-	-	-	353.1	5.2437	M+FA-H	C19H16O4	35.6	0	metab_31490	neg_12307	neg	44.4	3.236	0.2279	4.581	0.964
6,7,4'-Trihydroxyisoflavone	0.002401	0.1363	2.7548	2.2007	0.7236	-0.4668	yes	down	B(i)	C14314	-	-	-	-	-	-	HMDB0031715	Phenylpropanoids and polyketides	Isoflavonoids	Isoflav-2-enes	17817-31-1	271.06	5.5541	M+H	C15H10O5	94.3	0	metab_12297	pos_13279	pos	57.7	3.513	0.597	4.855	0.8335
O-Oxalylhomoserine	0.002861	0.145	2.7534	2.0489	0.7302	-0.4536	yes	down	B(ii)	C08294;_	-	-	-	-	-	-	HMDB0302143	Organic acids and derivatives	Carboxylic acids and derivatives	Amino acids, peptides, and analogues	4096-48-4;_	250.058	1.37752	M+Hac-H	C6H9NO6	0	66.5	metab_36135	neg_17070	neg	51.9	3.613	0.529	4.948	0.8828
3,4-Methylenedioxybenzoic Acid	0.0002225	0.03607	2.7471	2.1293	0.7114	-0.4913	yes	down	B(ii)	-	-	-	-	-	-	-	HMDB0032613	Organoheterocyclic compounds	Benzodioxoles	Not Available	94-53-1	211.025	4.42752	M+FA-H	C8H6O4	0	51.6	metab_24469	neg_4836	neg	49.4	2.891	0.1727	4.064	0.6211
Benfuracarb	0.0001587	0.02751	2.7419	2.091	0.7107	-0.4927	yes	down	B(ii)	C11073	-	-	-	-	-	-	HMDB0248952	Organoheterocyclic compounds	Coumarans	Not Available	82560-54-1;_	409.183	3.8807	M-H	C20H30N2O5S	0	53.3	metab_33795	neg_14670	neg	45.6	2.83	0.06481	3.982	0.6017
Pgp(5-Iso Pgf2Vi/22:6(4Z,7Z,10Z,13Z,16Z,19Z))	0.006589	0.1972	2.7382	2.0018	0.6411	-0.6415	yes	down	B(ii)	-	-	-	-	-	-	-	HMDB0274207	Not Available	Not Available	Not Available	-	965.424	5.87407	M+Na-2H	C46H74O16P2	0	75	metab_26664	neg_7117	neg	47.9	2.57	0.1382	4.009	1.191
Geldanamycin	0.00265	0.1418	2.7376	2.0324	0.6939	-0.5272	yes	down	B(ii)	C11222;_	Antibiotics;-	Polyketides and nonribosomal peptides;-	-	-	-	-	HMDB0252665	Phenylpropanoids and polyketides	Macrolactams	Not Available	30562-34-6;_	619.284	3.70157	M+Hac-H	C29H40N2O9	0	77.9	metab_34173	neg_15056	neg	52.7	3.16	0.7087	4.554	0.8347
3-(2-Hydroxy-4-Methoxy-6-Methylphenoxy)-5-Methylcatechol	0.0003261	0.04466	2.7362	2.5475	1.448	0.5341	yes	up	B(i)	-	-	-	-	-	-	-	-	-	-	-	-	259.096	5.39765	M+H-H2O	C15H16O5	40.3	0	metab_12445	pos_13438	pos	46.3	3.872	0.7518	2.674	0.2875
Ethyl Cellulose	0.0003128	0.0438	2.7347	2.4415	0.7748	-0.3681	yes	down	B(ii)	-	-	-	-	-	-	-	HMDB0033370	Organic oxygen compounds	Organooxygen compounds	Carbohydrates and carbohydrate conjugates	9004-57-3	472.28	4.05618	M+NH4	C20H38O11	0	61.1	metab_5144	pos_5534	pos	49.4	4.149	0.6507	5.355	0.4228
Arlatin	0.01693	0.2543	2.7233	2.2647	0.5182	-0.9483	yes	down	B(ii)	-	-	-	-	-	-	-	HMDB0035740	Lipids and lipid-like molecules	Prenol lipids	Terpene lactones	93552-69-3	287.125	4.41813	M+Na-2H	C15H22O4	0	49.3	metab_24451	neg_4818	neg	46	1.662	1.204	3.207	1.143
Phenylbutazone	0.01395	0.2465	2.7226	1.9985	0.6161	-0.6988	yes	down	B(ii)	C07440	-	-	-	-	-	-	HMDB0014950	Benzenoids	Benzene and substituted derivatives	Not Available	50-33-9	615.299	4.44662	2M-H	C19H20N2O2	0	49	metab_24519	neg_4886	neg	38.5	2.513	1.14	4.079	1.144
Cinncassiol D1 Glucoside	0.001324	0.09986	2.7214	1.9692	0.6996	-0.5154	yes	down	B(ii)	-	-	-	-	-	-	-	HMDB0034677	Lipids and lipid-like molecules	Prenol lipids	Terpene glycosides	-	559.273	3.80527	M+FA-H	C26H42O10	0	55	metab_23331	neg_3670	neg	47.1	2.93	0.1715	4.188	0.8255
Araliasaponin Ii	0.0009167	0.08043	2.7037	3.1113	1.2564	0.3293	yes	up	B(ii)	-	-	-	-	-	-	-	HMDB0036968	Lipids and lipid-like molecules	Prenol lipids	Terpene glycosides	289649-65-6	945.503	5.88685	M+H	C47H76O19	0	59	metab_11880	pos_12812	pos	50.6	6.14	0.5538	4.887	0.657
Ethylmorphine	0.02876	0.2893	2.7026	2.0805	0.6101	-0.7129	yes	down	B(ii)	C07537	-	-	-	-	-	-	HMDB0015509	Alkaloids and derivatives	Morphinans	Not Available	76-58-4	671.337	4.39933	2M+FA-H	C19H23NO3	0	71	metab_24428	neg_4795	neg	50.4	2.585	1.051	4.237	1.571
2,6-Dimethoxy-4-Propylphenol	0.0001006	0.02043	2.7025	2.8263	1.2617	0.3354	yes	up	B(ii)	-	-	-	-	-	-	-	HMDB0036226	Benzenoids	Phenols	Methoxyphenols	6766-82-1	241.108	5.046	M+FA-H	C11H16O3	0	58	metab_31809	neg_12634	neg	51	5.443	0.4786	4.314	0.4079
Phenol A	0.0003475	0.04634	2.6988	2.2562	0.7388	-0.4367	yes	down	B(ii)	-	-	-	-	-	-	-	HMDB0256407	Benzenoids	Benzene and substituted derivatives	Phenylpropanes	-	241.108	3.85252	M+FA-H	C11H16O3	0	59	metab_33856	neg_14731	neg	51.1	3.273	0.4856	4.43	0.5265
Genistein	0.0001254	0.02386	2.6902	2.4488	0.8056	-0.3118	yes	down	B(i)	C06563	-	-	map01100	Metabolic pathways	Metabolism	Global and overview maps	HMDB0003217;LMPK12050218	Phenylpropanoids and polyketides	Isoflavonoids	Isoflav-2-enes	446-72-0;	271.059	6.00642	M+H	C15H10O5	96.5	0	metab_11722	pos_12629	pos	57.8	4.597	0.4753	5.706	0.4132
Prolyl-Phenylalanyl-Arginine-4-Nitroanilide	0.0007186	0.07069	2.6664	1.951	0.708	-0.4982	yes	down	B(ii)	-	-	-	-	-	-	-	HMDB0259666	Organic acids and derivatives	Carboxylic acids and derivatives	Amino acids, peptides, and analogues	-	539.278	3.57905	M+H	C26H34N8O5	0	48.9	metab_15357	pos_16564	pos	43.2	2.81	0.5858	3.969	0.534
Tetrahydroneopterin	0.001884	0.1196	2.6612	1.9754	0.7324	-0.4492	yes	down	B(ii)	-	-	-	-	-	-	-	HMDB0000942	Organoheterocyclic compounds	Pteridines and derivatives	Pterins and derivatives	25976-00-5	559.226	4.68155	2M+FA-H	C9H15N5O4	0	50.6	metab_32380	neg_13224	neg	46	3.452	0.2422	4.713	0.8555
N(4)-Acetylsulfamethazine	0.001533	0.1061	2.6588	2.1716	0.6734	-0.5705	yes	down	B(i)	-	-	-	-	-	-	-	HMDB0244280	Benzenoids	Benzene and substituted derivatives	Benzenesulfonamides	-	319.085	5.64863	M-H	C14H16N4O3S	44.7	0	metab_26224	neg_6653	neg	44.9	2.48	0.573	3.683	0.6687
Nemifitide	0.01488	0.2486	2.6566	1.977	0.642	-0.6394	yes	down	B(ii)	-	-	-	-	-	-	-	HMDB0255508	Organic acids and derivatives	Carboxylic acids and derivatives	Amino acids, peptides, and analogues	-	753.342	3.9751	M+Hac-H	C33H43FN10O6	0	73.8	metab_33595	neg_14468	neg	51.7	2.636	0.6291	4.106	1.303
N(G)-Nitroarginine-4-Nitroanilide	0.006429	0.1961	2.6532	1.9409	0.7083	-0.4976	yes	down	B(ii)	-	-	-	-	-	-	-	HMDB0247526	Organic acids and derivatives	Carboxylic acids and derivatives	Amino acids, peptides, and analogues	-	677.252	3.58912	2M-H	C12H17N7O5	0	46.9	metab_34385	neg_15274	neg	47.6	3.159	0.2727	4.46	1.054
Geneticin	0.005117	0.1812	2.6482	1.9462	0.6951	-0.5248	yes	down	B(ii)	C17703;_	-	-	map00524	Neomycin, kanamycin and gentamicin biosynthesis	Metabolism	Biosynthesis of other secondary metabolites	HMDB0242565	Organic oxygen compounds	Organooxygen compounds	Carbohydrates and carbohydrate conjugates	49863-47-0;_	560.291	4.53293	M+ACN+Na	C20H40N4O10	0	45.7	metab_13605	pos_14682	pos	48	3.027	0.2317	4.355	1.045
N-Arachidonoyl Glutamine	0.0248	0.2788	2.6458	2.0675	0.3078	-1.7	yes	down	B(ii)	-	-	-	-	-	-	-	HMDB0241994	Organic acids and derivatives	Carboxylic acids and derivatives	Amino acids, peptides, and analogues	_;	413.277	5.70527	M-H2O-H	C25H40N2O4	0	41.8	metab_26286	neg_6719	neg	43.6	0.7162	0.2732	2.327	1.677
Metabolite M6	0.01408	0.2469	2.6353	2.0702	0.6556	-0.6091	yes	down	B(ii)	-	-	-	-	-	-	-	HMDB0061034	Benzenoids	Indanes	Not Available	-	557.294	4.38058	M+Cl	C30H42N4O4	0	71.5	metab_24393	neg_4759	neg	50.2	2.924	1.649	4.46	0.535
(Z)-3-Oxo-2-(2-Pentenyl)-1-Cyclopenteneacetic Acid	0.001602	0.1098	2.6215	2.1367	0.7543	-0.4068	yes	down	B(ii)	-	-	-	-	-	-	-	HMDB0030197	Organic oxygen compounds	Organooxygen compounds	Carbonyl compounds	120282-76-0	253.108	5.11212	M+FA-H	C12H16O3	0	68.5	metab_31692	neg_12515	neg	53	3.662	0.4636	4.855	0.7203
Decarboxylated 8,5'-Diferulic Acid	0.004863	0.1766	2.6187	2.2322	0.702	-0.5106	yes	down	B(i)	-	-	-	-	-	-	-	-	-	-	-	-	341.103	5.131	M-H	C19H18O6	88.2	0	metab_31664	neg_12486	neg	56.1	3.017	0.7309	4.298	0.8237
Etazolate	0.01757	0.257	2.6175	1.9747	0.532	-0.9106	yes	down	B(ii)	-	-	-	-	-	-	-	HMDB0251990	Organoheterocyclic compounds	Pyrazolopyridines	Not Available	-	623.306	4.42752	2M+FA-H	C14H19N5O2	0	40.6	metab_24483	neg_4850	neg	47	1.698	0.6593	3.192	1.364
1,4-Benzothiazine-O-Quinonimine	0.0008455	0.07655	2.6166	2.0707	0.7396	-0.4351	yes	down	B(ii)	-	-	-	-	-	-	-	HMDB0012491	Organoheterocyclic compounds	Benzothiazines	Not Available	-	360.064	3.17762	M+ACN+Na	C12H12N2O5S	0	52.4	metab_16232	pos_17545	pos	47.7	3.196	0.2627	4.321	0.676
Asp Phe Glu Lys	0.01397	0.2465	2.6164	1.9148	0.6347	-0.6557	yes	down	B(i)	-	-	-	-	-	-	-	-	-	-	-	-	536.236	3.42055	M-H	C24H35N5O9	63.1	0	metab_34873	neg_15769	neg	51.2	2.466	1.206	3.885	0.9032
Ps(5-Iso Pgf2Vi/15:0)	0.00228	0.1328	2.6119	2.0027	0.7511	-0.4128	yes	down	B(ii)	-	-	-	-	-	-	-	HMDB0281051	Not Available	Not Available	Not Available	-	855.469	5.79433	M+ACN+Na	C39H70NO13P	0	62.4	metab_12046	pos_13001	pos	47.5	3.776	0.8313	5.027	0.5806
Isocolumbin	0.01316	0.2426	2.6077	3.3523	1.5303	0.6138	yes	up	B(ii)	C17508	-	-	-	-	-	-	HMDB0036837	Organoheterocyclic compounds	Naphthopyrans	Not Available	-;471-54-5	403.14	5.7713	M+FA-H	C20H22O6	0	67.3	metab_26391	neg_6828	neg	52.7	4.213	0.6465	2.753	1.254
Pa(8:0/18:3(9,11,15)-Oh(13))	0.01685	0.2538	2.606	1.9732	0.5774	-0.7924	yes	down	B(ii)	-	-	-	-	-	-	-	HMDB0266677	Not Available	Not Available	Not Available	-	573.325	3.71095	M-H	C29H51O9P	0	45.9	metab_23119	neg_3453	neg	44.9	2.044	0.8983	3.54	1.259
Cdp-Dg(22:6(4Z,7Z,11E,13Z,15E,19Z)-2Oh(10S,17)/I-15:0)	0.01037	0.227	2.6012	1.9546	0.6905	-0.5344	yes	down	B(ii)	-	-	-	-	-	-	-	HMDB0293655	Not Available	Not Available	Not Available	-	1048.47	5.47977	M+Na-H2O	C49H79N3O17P2	0	56.3	metab_12349	pos_13338	pos	46.5	3.105	0.5664	4.497	1.156
Dg(2:0/0:0/Lte4)	0.01962	0.2633	2.5967	2.0413	0.6368	-0.6511	yes	down	B(ii)	-	-	-	-	-	-	-	HMDB0296925	Not Available	Not Available	Not Available	-	554.283	4.10712	M-H	C28H45NO8S	0	62.4	metab_33350	neg_14221	neg	47.6	2.537	0.8745	3.984	1.263
Histidylthreonine	4.46e-05	0.01142	2.5933	2.39	0.8039	-0.3149	yes	down	B(ii)	-	-	-	-	-	-	-	HMDB0028895	Organic acids and derivatives	Carboxylic acids and derivatives	Amino acids, peptides, and analogues	142879-28-5	289.15	1.1548	M+CH3OH+H	C10H16N4O4	0	55.8	metab_1136	pos_1196	pos	48	4.054	0.3922	5.043	0.3263
[4-[4-(4-Hydroxyphenyl)Hex-3-En-3-Yl]Phenyl] Phosphono Hydrogen Phosphate	0.0002711	0.04071	2.5911	2.5189	1.3768	0.4613	yes	up	B(ii)	-	-	-	-	-	-	-	HMDB0258154	Phenylpropanoids and polyketides	Stilbenes	Not Available	-	409.059	4.64392	M-H2O-H	C18H22O8P2	0	64.2	metab_24811	neg_5189	neg	49.8	3.939	0.7085	2.861	0.1503
Ps(20:5(5Z,8Z,11Z,14Z,17Z)/5-Iso Pgf2Vi)	0.02223	0.2704	2.5867	1.9261	0.5027	-0.9924	yes	down	B(ii)	-	-	-	-	-	-	-	HMDB0282817	Not Available	Not Available	Not Available	-	872.436	3.8995	M+Na-2H	C44H70NO13P	0	56.6	metab_23526	neg_3873	neg	49.2	1.517	0.1845	3.018	1.535
Melleolide K	6.27e-05	0.01498	2.5861	2.6192	0.7697	-0.3776	yes	down	B(ii)	-	-	-	-	-	-	-	HMDB0035001	Lipids and lipid-like molecules	Prenol lipids	Sesquiterpenoids	-	479.149	5.26275	M+FA-H	C23H27ClO6	0	66.2	metab_25813	neg_6228	neg	46.1	3.279	0.06487	4.26	0.4655
Cajanol	0.004486	0.1705	2.5854	2.8007	1.4064	0.492	yes	up	B(ii)	C10204	-	-	-	-	-	-	HMDB0033924	Phenylpropanoids and polyketides	Isoflavonoids	O-methylated isoflavonoids	61020-70-0;	299.091	4.77088	M+H-H2O	C17H16O6	0	56.6	metab_6356	pos_6830	pos	49.8	4.194	0.7897	2.982	0.6988
Pi(20:5(5Z,8Z,11Z,14Z,17Z)/0:0)	0.009473	0.2206	2.5817	1.8564	0.6976	-0.5196	yes	down	B(ii)	-	-	-	-	-	-	-	HMDB0256524	Lipids and lipid-like molecules	Glycerophospholipids	Glycerophosphoinositols	_;	617.279	3.27053	M-H	C29H47O12P	0	54	metab_35168	neg_16082	neg	46.7	2.913	1.108	4.176	0.6463
Pi(20:2(11Z,14Z)/Pge2)	0.02954	0.2918	2.5644	2.1959	0.6632	-0.5924	yes	down	B(ii)	-	-	-	-	-	-	-	HMDB0277195	Not Available	Not Available	Not Available	-	997.513	5.6635	M+K	C49H83O16P	0	58.8	metab_12221	pos_13194	pos	44.5	2.97	1.971	4.478	0.3232
2-[1-[(2S)-2-[[4-[(E)-N'-Hydroxycarbamimidoyl]Benzoyl]Amino]Propanoyl]Piperidin-4-Yl]Oxyacetic Acid	0.0243	0.2779	2.5643	1.8727	0.6054	-0.724	yes	down	B(ii)	-	-	-	-	-	-	-	HMDB0257278	Benzenoids	Benzene and substituted derivatives	Benzoic acids and derivatives	-	437.168	3.47683	M+FA-H	C18H24N4O6	0	42.8	metab_34733	neg_15628	neg	46.7	2.191	0.7855	3.619	1.348
Gentiopicrin	0.0003368	0.04538	2.564	2.446	1.3468	0.4295	yes	up	B(i)	C09782;_	-	-	-	-	-	-	-;HMDB0252696;LMPR0102070009	Organic oxygen compounds	Organooxygen compounds	Carbohydrates and carbohydrate conjugates	20831-76-9;_;	401.109	3.2988	M+FA-H	C16H20O9	43.5	0	metab_22149	neg_2451	neg	47	4.105	0.7116	3.048	0.149
(+/-)7-Epi Jasmonic Acid	0.000596	0.06293	2.5637	2.6609	1.3358	0.4177	yes	up	B(i)	-	-	-	-	-	-	-	-	-	-	-	-	211.132	4.5747	M+H	C12H18O3	69.5	0	metab_6026	pos_6485	pos	52.1	4.36	0.5782	3.264	0.4652
Naringenin Chalcone	0.002357	0.1352	2.5607	2.7204	1.2617	0.3353	yes	up	B(i)	C06561	-	-	map01100	Metabolic pathways	Metabolism	Global and overview maps	HMDB0029631;LMPK12120264	Phenylpropanoids and polyketides	Linear 1,3-diarylpropanoids	Chalcones and dihydrochalcones	25515-46-2;5071-40-9;	271.061	5.95762	M-H	C15H12O5	38.2	0	metab_26814	neg_7270	neg	46.7	5.617	0.5176	4.452	0.7209
Bisphenol B	0.01389	0.2464	2.5604	1.9443	0.6746	-0.568	yes	down	B(ii)	C14225	-	-	-	-	-	-	HMDB0245327	Benzenoids	Benzene and substituted derivatives	Diphenylmethanes	77-40-7;_	529.263	4.18257	2M+FA-H	C16H18O2	0	42.9	metab_33217	neg_14084	neg	45.8	2.879	0.1686	4.268	1.3
5-Ethynyl-2'-Deoxyuridine	0.001026	0.08602	2.5577	1.9296	0.818	-0.2898	yes	down	B(ii)	-	-	-	-	-	-	-	HMDB0246787	Nucleosides, nucleotides, and analogues	Pyrimidine nucleosides	Pyrimidine 2''-deoxyribonucleosides	-	252.072	1.75198	M+	C11H12N2O5	0	51.8	metab_18301	pos_19768	pos	47.2	4.836	0.3665	5.912	0.626
6,2'-Dihydroxyflavone	4.06e-05	0.01066	2.5574	2.3704	0.8483	-0.2373	yes	down	B(i)	-	-	-	-	-	-	-	-	-	-	-	-	253.05	5.92032	M-H	C15H10O4	42.4	0	metab_30533	neg_11303	neg	47.7	5.347	0.3005	6.303	0.3626
Kukoamine C	0.004408	0.1693	2.5506	1.8706	0.6958	-0.5233	yes	down	B(ii)	C17617	-	-	-	-	-	-	HMDB0060526	Benzenoids	Phenols	Benzenediols	-;_	529.299	3.55227	M-H	C28H42N4O6	0	74	metab_22758	neg_3078	neg	50.4	2.788	0.06632	4.007	0.9524
N1-(Alpha-D-Ribosyl)-5,6-Dimethyl-Benzimidazole	0.001669	0.1113	2.5493	2.7195	1.3723	0.4566	yes	up	B(ii)	-	-	-	-	-	-	-	HMDB0011112	Nucleosides, nucleotides, and analogues	Benzimidazole ribonucleosides and ribonucleotides	Not Available	-	323.125	4.59687	M+FA-H	C14H18N2O4	0	63.5	metab_32526	neg_13375	neg	51.6	4.246	0.7213	3.094	0.5261
Pa(20:5(7Z,9Z,11E,13E,17Z)-3Oh(5,6,15)/10:0)	0.01609	0.2521	2.5441	1.89	0.5838	-0.7764	yes	down	B(ii)	-	-	-	-	-	-	-	HMDB0262714	Not Available	Not Available	Not Available	-	657.347	4.79462	M-H	C33H55O11P	0	50.7	metab_25088	neg_5476	neg	46.5	1.926	0.5113	3.299	1.259
Virginiamycin M1	0.02173	0.2692	2.5356	1.9233	0.5864	-0.7701	yes	down	B(ii)	C11299;_	-	-	-	-	-	-	HMDB0259836	Phenylpropanoids and polyketides	Macrolide lactams	Not Available	21411-53-0;_	506.226	4.41813	M-H2O-H	C28H35N3O7	0	74.5	metab_24458	neg_4825	neg	50.9	2.016	0.06426	3.438	1.454
Daidzein	4.6e-05	0.01167	2.5326	2.3425	0.8419	-0.2482	yes	down	B(i)	C10208	-	-	map01100	Metabolic pathways	Metabolism	Global and overview maps	HMDB0003312;LMPK12050038	Phenylpropanoids and polyketides	Isoflavonoids	Isoflav-2-enes	486-66-8;	255.065	5.86828	M+H	C15H10O4	98.5	0	metab_7671	pos_8242	pos	58.7	5.039	0.3258	5.985	0.3483
Nummularine B	0.03847	0.3053	2.5178	2.056	0.4956	-1.0127	yes	down	B(ii)	-	-	-	-	-	-	-	HMDB0029334	Organic acids and derivatives	Carboxylic acids and derivatives	Amino acids, peptides, and analogues	53947-96-9	636.3	4.22958	M+FA-H	C32H41N5O6	0	54.1	metab_24120	neg_4484	neg	46.7	1.524	0.6756	3.075	1.704
7,3',4'-Trihydroxyflavone	0.0001063	0.02142	2.5056	2.2482	0.8562	-0.2239	yes	down	B(i)	-	-	-	-	-	-	-	LMPK12110042	-	-	-	--	269.045	5.99483	M-H	C15H10O5	69.4	0	metab_26880	neg_7340	neg	53.1	5.598	0.3223	6.538	0.3932
(+/-)-Hexanoylcarnitine	0.001309	0.0995	2.5053	2.1228	0.7617	-0.3927	yes	down	B(i)	-	-	-	-	-	-	-	-	-	-	-	-	260.185	3.93272	M+H	C13H25NO4	39.1	0	metab_14661	pos_15808	pos	46.4	3.494	0.7034	4.587	0.4454
3-(3,4-Dihydroxyphenyl)-1-Propanol 3'-Glucoside	0.0004987	0.05694	2.4754	1.8369	0.8106	-0.3029	yes	down	B(ii)	-	-	-	-	-	-	-	HMDB0038304	Organic oxygen compounds	Organooxygen compounds	Carbohydrates and carbohydrate conjugates	-	659.253	4.32383	2M-H	C15H22O8	0	40.3	metab_32971	neg_13834	neg	45.1	4.276	0.3551	5.275	0.5168
Arthrobactin	0.03588	0.3004	2.4725	1.9483	0.3862	-1.3726	yes	down	B(i)	-	-	-	-	-	-	-	-	-	-	-	-	457.23	5.62047	M-H2O-H	C20H36N4O9	59.7	0	metab_31069	neg_11871	neg	50.5	0.9238	0.05701	2.392	1.668
Pegdinetanib	0.009392	0.2196	2.4702	1.8217	0.6964	-0.522	yes	down	B(ii)	-	-	-	-	-	-	-	HMDB0256201	Organic acids and derivatives	Carboxylic acids and derivatives	Amino acids, peptides, and analogues	-	675.263	5.046	M-H2O-H	C27H46N6O13S	0	59	metab_25471	neg_5875	neg	48	2.723	0.2759	3.91	1.02
Zilpaterol	0.02793	0.2878	2.4638	1.9349	0.5978	-0.7422	yes	down	B(ii)	-	-	-	-	-	-	-	HMDB0260007	Organoheterocyclic compounds	Benzazepines	Not Available	-	567.29	3.11065	2M+FA-H	C14H19N3O2	0	53.9	metab_21753	neg_2043	neg	47.7	2.09	0.05779	3.496	1.513
Dispiro[1H-Perimidine-2(3H),1'-Cyclohexane-4',2(3H)-[1H]Perimidine]	0.01511	0.2486	2.4557	1.8613	0.6076	-0.7189	yes	down	B(i)	-	-	-	-	-	-	-	-	-	-	-	-	393.21	3.30287	M+H	C26H24N4	49.2	0	metab_3649	pos_3896	pos	45.8	1.994	0.04302	3.282	1.23
Cofaryloside	0.007449	0.2052	2.4537	1.8281	0.7051	-0.504	yes	down	B(ii)	-	-	-	-	-	-	-	HMDB0035096	Lipids and lipid-like molecules	Prenol lipids	Terpene glycosides	63558-43-0	559.273	3.58912	M+FA-H	C26H42O10	0	63.3	metab_22884	neg_3209	neg	48.6	2.944	0.5857	4.175	0.9272
[(1S,2S,4S,5S)-2-(6-Aminopurin-9-Yl)-5-(Hydroxymethyl)-4-Bicyclo[3.1.0]Hexanyl]Methanol	0.0246	0.2785	2.4529	1.8562	0.5747	-0.799	yes	down	B(ii)	-	-	-	-	-	-	-	HMDB0260215	Nucleosides, nucleotides, and analogues	Nucleoside and nucleotide analogues	Cyclopentyl nucleosides	-	595.274	4.0225	2M+FA-H	C13H17N5O2	0	85.7	metab_23761	neg_4115	neg	55.3	1.815	0.7763	3.158	1.258
1-[(2R,4R,5R)-5-(Aminomethyl)-4-Hydroxyoxolan-2-Yl]-5-Methylpyrimidine-2,4-Dione	0.008195	0.2116	2.4469	1.8173	0.7211	-0.4717	yes	down	B(ii)	-	-	-	-	-	-	-	HMDB0246877	Nucleosides, nucleotides, and analogues	2'',5''-dideoxyribonucleosides	Not Available	-	527.208	5.26275	2M+FA-H	C10H15N3O4	0	83.2	metab_25816	neg_6231	neg	53.7	3.056	0.1804	4.238	1.007
5-Hexadecanoylaminofluorescein	0.01337	0.2445	2.4441	1.8337	0.7135	-0.4869	yes	down	B(ii)	-	-	-	-	-	-	-	HMDB0248041	Organoheterocyclic compounds	Benzopyrans	1-benzopyrans	-	630.311	4.25785	M+FA-H	C36H43NO6	0	43.3	metab_33085	neg_13950	neg	44.7	3.131	0.6467	4.388	1.049
Dg(Pgf2Alpha/0:0/2:0)	0.01271	0.2407	2.4413	1.8358	0.6637	-0.5915	yes	down	B(ii)	-	-	-	-	-	-	-	HMDB0296918	Not Available	Not Available	Not Available	-	515.284	4.15407	M+FA-H	C25H42O8	0	47.4	metab_23993	neg_4353	neg	46.9	2.439	0.4437	3.675	1.086
Cdp-Dg(I-12:0/Pgd2)	0.0003362	0.04538	2.4406	1.8136	0.7826	-0.3537	yes	down	B(ii)	-	-	-	-	-	-	-	HMDB0293285	Not Available	Not Available	Not Available	-	974.419	4.35233	M-H2O-H	C44H73N3O18P2	0	86.3	metab_32912	neg_13774	neg	53.2	3.333	0.1624	4.259	0.5084
L-Coprine	0.005612	0.1861	2.4369	1.8155	0.7224	-0.469	yes	down	B(ii)	C08271	-	-	-	-	-	-	HMDB0034266	Organic acids and derivatives	Carboxylic acids and derivatives	Amino acids, peptides, and analogues	58919-61-2	403.183	2.90947	2M-H	C8H14N2O4	0	40	metab_21650	neg_1940	neg	46.7	3.048	0.5621	4.219	0.8314
Urofollitropin	0.03869	0.3056	2.4282	1.9334	0.7167	-0.4806	yes	down	B(ii)	-	-	-	-	-	-	-	HMDB0259726	Organic acids and derivatives	Carboxylic acids and derivatives	Amino acids, peptides, and analogues	-	1034.45	4.81745	M+CH3OH+Na	C42H65N11O12S2	0	72.5	metab_13140	pos_14189	pos	49.5	3.597	0.8281	5.019	1.499
(+)-Dca-Cc	0.003566	0.1574	2.4223	2.0089	0.7425	-0.4295	yes	down	B(i)	-	-	-	-	-	-	-	-	-	-	-	-	385.093	5.131	M-H	C20H18O8	85.4	0	metab_31660	neg_12482	neg	55.8	3.094	0.4951	4.167	0.7065
Gibberellin A3	0.001694	0.1128	2.421	1.8931	0.7639	-0.3885	yes	down	B(ii)	C01699	-	-	-	-	-	-	HMDB0003559	Lipids and lipid-like molecules	Prenol lipids	Diterpenoids	1977/6/5;77-06-5;	345.134	5.78073	M-H	C19H22O6	0	74.9	metab_30861	neg_11654	neg	53.6	3.262	0.2985	4.27	0.6479
Gln Asp Leu Glu	0.02033	0.2642	2.4154	1.8618	0.6723	-0.5728	yes	down	B(i)	-	-	-	-	-	-	-	-	-	-	-	-	502.216	3.85252	M-H	C20H33N5O10	40.8	0	metab_33852	neg_14727	neg	46.7	2.624	0.06475	3.903	1.29
7,8-Dihydro-2'-Deoxyguanosine	0.00268	0.1423	2.4154	1.8422	0.7619	-0.3924	yes	down	B(ii)	-	-	-	-	-	-	-	HMDB0247293	Nucleosides, nucleotides, and analogues	Purine nucleosides	Purine 2''-deoxyribonucleosides	-	311.146	5.50788	M+ACN+H	C10H15N5O4	0	40.4	metab_12337	pos_13324	pos	47.5	3.257	0.313	4.275	0.6972
1H-Imidazole-1-Ethanol, 2-Nitro-Alpha-((2,2,2-Trifluoro-1-(Trifluoromethyl)Ethoxy)Methyl)-	0.003891	0.1616	2.4134	1.7933	0.7594	-0.3971	yes	down	B(ii)	-	-	-	-	-	-	-	HMDB0249723	Organic 1,3-dipolar compounds	Allyl-type 1,3-dipolar organic compounds	Organic nitro compounds	-	370.085	3.64437	M+CH3OH+H	C9H9F6N3O4	0	43.9	metab_15222	pos_16415	pos	46.4	3.289	0.3586	4.331	0.7458
Oxytocin 1-8	0.03155	0.2948	2.4123	1.8334	0.6764	-0.5641	yes	down	B(ii)	-	-	-	-	-	-	-	HMDB0013033	Organic acids and derivatives	Carboxylic acids and derivatives	Amino acids, peptides, and analogues	-	978.412	5.41597	M+ACN+H	C40H60N10O12S2	0	41.4	metab_12414	pos_13406	pos	40.6	2.78	0.5285	4.11	1.405
Amphibine H	0.02063	0.2654	2.412	1.8712	0.6242	-0.6798	yes	down	B(ii)	-	-	-	-	-	-	-	HMDB0029333	Organic acids and derivatives	Carboxylic acids and derivatives	Amino acids, peptides, and analogues	52659-55-9	650.315	3.72982	M+FA-H	C33H43N5O6	0	41.9	metab_23168	neg_3502	neg	44.4	2.148	0.1401	3.441	1.304
Plazomicin	0.01203	0.237	2.4103	1.8328	0.7521	-0.411	yes	down	B(ii)	-	-	-	-	-	-	-	HMDB0256636	Organic acids and derivatives	Carboxylic acids and derivatives	Amino acids, peptides, and analogues	-	615.334	3.78542	M+Na	C25H48N6O10	0	79.6	metab_4702	pos_5051	pos	54.9	3.632	0.5874	4.829	0.9882
Corchorosol A	0.01604	0.2521	2.4097	1.7998	0.7335	-0.4472	yes	down	B(ii)	-	-	-	-	-	-	-	HMDB0041137	Lipids and lipid-like molecules	Steroids and steroid derivatives	Steroid lactones	23838-13-3	571.273	3.5711	M+Cl	C29H44O9	0	91.8	metab_34477	neg_15370	neg	51.3	3.316	0.6034	4.521	1.055
3'-O-Methyl-(-)-Epicatechin-7-O-Sulphate	0.0006619	0.06649	2.4074	2.3547	1.3578	0.4413	yes	up	B(ii)	-	-	-	-	-	-	-	HMDB0029177	Phenylpropanoids and polyketides	Flavonoids	Flavans	-	367.049	5.76185	M-H	C16H16O8S	0	74.9	metab_30890	neg_11684	neg	52.5	3.639	0.6954	2.68	0.1502
(S)-4-(2-(4-Amino-1,2,5-Oxadiazol-3-Yl)-1-Ethyl-7-(Piperidin-3-Ylmethoxy)-1H-Imidazo[4,5-C]Pyridin-4-Yl)-2-Methylbut-3-Yn-2-Ol	0.006738	0.1991	2.4017	1.7736	0.7177	-0.4785	yes	down	B(ii)	-	-	-	-	-	-	-	HMDB0247670	Organoheterocyclic compounds	Imidazopyridines	Imidazo-[4,5-c]pyridines	-	406.198	5.07423	M-H2O-H	C21H27N7O3	0	46.5	metab_31752	neg_12576	neg	46.7	2.868	0.3848	3.996	0.8867
Stallimycin	0.02446	0.2781	2.3808	1.8603	0.5242	-0.9318	yes	down	B(ii)	-	-	-	-	-	-	-	HMDB0251483	Organic nitrogen compounds	Organonitrogen compounds	N-arylamides	-	462.202	3.8995	M-H2O-H	C22H27N9O4	0	80.4	metab_33750	neg_14625	neg	51.9	1.407	0.27	2.684	1.319
2-[(1S,2S)-2-Carboxycyclopropyl]-3-(9H-Xanthen-9-Yl)-D-Alanine	7.03e-05	0.01625	2.3805	2.0295	1.2331	0.3022	yes	up	B(ii)	-	-	-	-	-	-	-	HMDB0245578	Organoheterocyclic compounds	Benzopyrans	1-benzopyrans	-	408.143	3.1128	M+CH3OH+Na	C20H19NO5	0	45.4	metab_16410	pos_17736	pos	46.1	4.566	0.3193	3.703	0.3252
Pip(18:1(9Z)/18:2(9Z,12Z))	5.5e-08	6.74e-05	2.38	2.1188	1.1276	0.1733	yes	up	B(ii)	C00626	-	-	-	-	-	-	HMDB0009976	Lipids and lipid-like molecules	Glycerophospholipids	Glycerophosphoinositol phosphates	-	921.484	6.19312	M-H2O-H	C45H82O16P2	0	43.7	metab_30074	neg_10810	neg	42.6	6.689	0.2284	5.932	0.07153
Globo-H	0.003011	0.1494	2.3794	2.0258	0.7625	-0.3913	yes	down	B(ii)	C22469;_	-	-	map01100;map00603	Metabolic pathways;Glycosphingolipid biosynthesis - globo and isoglobo series	Metabolism;Metabolism	Global and overview maps;Glycan biosynthesis and metabolism	HMDB0252749	Organic oxygen compounds	Organooxygen compounds	Carbohydrates and carbohydrate conjugates	-;_	512.195	0.92765	M+H-H2O	C20H35NO15	0	80	metab_18740	pos_20226	pos	53.3	3.274	0.04342	4.294	0.7557
Asp Trp	0.03659	0.302	2.3789	1.7237	0.7477	-0.4195	yes	down	B(i)	-	-	-	-	-	-	-	-	-	-	-	-	320.123	3.4656	M+H	C15H17N3O5	73.6	0	metab_15640	pos_16869	pos	52.6	3.867	1.283	5.172	1.059
9-O-Acetylneuraminic Acid	0.001748	0.1142	2.3775	1.8527	0.8152	-0.2948	yes	down	B(ii)	-	-	-	-	-	-	-	HMDB0255839	Organic oxygen compounds	Organooxygen compounds	Carbohydrates and carbohydrate conjugates	-	290.088	0.947533	M-H2O-H	C11H19NO9	0	52.8	metab_36450	neg_17392	neg	49.5	4.305	0.4799	5.281	0.547
Alpha-Ionol O-[Arabinosyl-(1->6)-Glucoside]	0.002105	0.1275	2.3757	1.768	0.7736	-0.3703	yes	down	B(ii)	-	-	-	-	-	-	-	HMDB0038732	Lipids and lipid-like molecules	Fatty Acyls	Fatty acyl glycosides	-	489.266	2.90375	M+H	C24H40O10	0	45.9	metab_2765	pos_2931	pos	46	3.462	0.4722	4.475	0.6034
4-(4-Butoxyphenyl)-N-Phenyl-1,3-Thiazol-2-Amine	0.003288	0.1533	2.3726	2.4148	1.3064	0.3856	yes	up	B(i)	-	-	-	-	-	-	-	-	-	-	-	-	325.139	4.06555	M+H	C19H20N2OS	59.8	0	metab_14437	pos_15562	pos	48	4.541	0.5551	3.476	0.658
Gln Pro Leu	0.02702	0.2853	2.3725	1.7693	0.6507	-0.6198	yes	down	B(i)	-	-	-	-	-	-	-	-	-	-	-	-	374.239	1.16713	M+NH4	C16H28N4O5	35.8	0	metab_1146	pos_1209	pos	45.2	2.439	0.7798	3.748	1.246
Sfrp-1 Inhibitor	0.000224	0.03607	2.3642	2.2524	1.2329	0.302	yes	up	B(i)	-	-	-	-	-	-	-	-	-	-	-	-	411.141	5.78497	M+H	C19H26N2O4S2	89.1	0	metab_12073	pos_13031	pos	54.8	4.627	0.5604	3.753	0.1265
Cinncassiol C2	0.04258	0.3097	2.364	1.8855	0.6724	-0.5726	yes	down	B(ii)	C17642	-	-	-	-	-	-	HMDB0035168	Lipids and lipid-like molecules	Prenol lipids	Sesquiterpenoids	-;73599-14-1	773.379	3.3739	2M+FA-H	C20H28O6	0	66.3	metab_22306	neg_2614	neg	50.5	2.863	0.7139	4.258	1.542
Vignafuran	0.005596	0.1861	2.3606	2.5909	1.3639	0.4478	yes	up	B(ii)	C08993	-	-	-	-	-	-	HMDB0033940	Phenylpropanoids and polyketides	2-arylbenzofuran flavonoids	Not Available	57800-41-6;	329.103	5.07423	M+Hac-H	C16H14O4	0	42.2	metab_31754	neg_12578	neg	47.4	4.115	0.7684	3.017	0.6326
Glutamylalanine	0.0004284	0.05183	2.3463	2.2619	1.2589	0.3322	yes	up	B(ii)	-	-	-	-	-	-	-	HMDB0003764	Organic acids and derivatives	Carboxylic acids and derivatives	Amino acids, peptides, and analogues	21064-18-6	263.09	5.046	M+FA-H	C8H14N2O5	0	63.1	metab_25459	neg_5861	neg	50.9	4.342	0.6104	3.449	0.1505
3-Methoxy-4-Hydroxyphenylglycol Glucuronide	0.0006851	0.06834	2.3411	2.2678	0.7749	-0.3679	yes	down	B(ii)	C03033	-	-	map01100;map00040;map04976;map00053;map01240	Metabolic pathways;Pentose and glucuronate interconversions;Bile secretion;Ascorbate and aldarate metabolism;Biosynthesis of cofactors	Metabolism;Metabolism;Organismal Systems;Metabolism;Metabolism	Global and overview maps;Carbohydrate metabolism;Digestive system;Carbohydrate metabolism;Global and overview maps	HMDB0000496	Organic oxygen compounds	Organooxygen compounds	Carbohydrates and carbohydrate conjugates	52002-41-2	341.088	4.21078	M-H2O-H	C15H20O10	0	48.4	metab_24080	neg_4443	neg	48	2.988	0.06484	3.856	0.5313
Zanamivir	0.01466	0.2486	2.3375	1.7608	0.7182	-0.4775	yes	down	B(ii)	C08095	-	-	-	-	-	-	HMDB0014698	Organic acids and derivatives	Carboxylic acids and derivatives	Carboxylic acid derivatives	139110-80-8	709.269	3.49558	2M+FA-H	C12H20N4O7	0	43.1	metab_22640	neg_2958	neg	43.1	2.977	0.2585	4.145	1.09
Phloretin Xylosyl-Galactoside	0.00108	0.08901	2.3339	1.9003	0.7892	-0.3415	yes	down	B(ii)	-	-	-	-	-	-	-	HMDB0029252	Phenylpropanoids and polyketides	Flavonoids	Flavonoid glycosides	-	533.164	5.20663	M+H-2H2O	C26H32O14	0	82.3	metab_6902	pos_7417	pos	54	3.452	0.04343	4.374	0.5973
Chembl4159192	0.03946	0.3066	2.3338	2.1592	0.6874	-0.5409	yes	down	B(ii)	-	-	-	-	-	-	-	HMDB0244663	Lipids and lipid-like molecules	Prenol lipids	Terpene lactones	-	389.124	5.46053	M+FA-H	C19H20O6	0	51	metab_26033	neg_6453	neg	49.1	2.812	1.319	4.091	1.024
Ethyl 3-Oxo-2-Azabicyclo[2.2.2]Octane-4-Carboxylate	0.001333	0.1002	2.3314	1.7528	0.8501	-0.2342	yes	down	B(i)	-	-	-	-	-	-	-	-	-	-	-	-	215.139	1.27383	M+NH4	C10H15NO3	43.1	0	metab_18431	pos_19898	pos	47.4	5.27	0.3089	6.199	0.5649
Indicine-N-Oxide	0.008233	0.2116	2.3298	1.7729	0.7619	-0.3924	yes	down	B(ii)	-	-	-	-	-	-	-	HMDB0253458	Alkaloids and derivatives	Not Available	Not Available	-	629.323	4.00338	2M-H	C15H25NO6	0	48.9	metab_23721	neg_4074	neg	44.9	3.561	0.9441	4.674	0.5696
Dg(5-Iso Pgf2Vi/2:0/0:0)	0.007562	0.2052	2.3279	1.7347	0.7821	-0.3547	yes	down	B(ii)	-	-	-	-	-	-	-	HMDB0296944	Not Available	Not Available	Not Available	-	501.268	3.83348	M+Hac-H	C23H38O8	0	64.4	metab_33882	neg_14758	neg	51.2	3.958	0.5907	5.061	0.8036
N-Acetylhistamine	0.0008266	0.07634	2.3229	1.8428	0.8031	-0.3163	yes	down	B(i)	C05135	-	-	map00340	Histidine metabolism	Metabolism	Amino acid metabolism	HMDB0013253	Organic acids and derivatives	Carboxylic acids and derivatives	Carboxylic acid derivatives	-;673-49-4	154.097	0.631567	M+H	C7H11N3O	56.2	0	metab_19120	pos_20634	pos	49.6	3.68	0.2753	4.582	0.5209
Estrone	0.04009	0.3079	2.3222	1.9407	0.5731	-0.8032	yes	down	B(ii)	C00468	Steroids;Hormones and transmitters	18-Carbon atoms;Steroid hormones	map01100;map00140;map04913;map04917	Metabolic pathways;Steroid hormone biosynthesis;Ovarian steroidogenesis;Prolactin signaling pathway	Metabolism;Metabolism;Organismal Systems;Organismal Systems	Global and overview maps;Lipid metabolism;Endocrine system;Endocrine system	HMDB0000145	Lipids and lipid-like molecules	Steroids and steroid derivatives	Estrane steroids	53-16-7;	585.325	4.38995	2M+FA-H	C18H22O2	0	50.1	metab_24409	neg_4776	neg	46.2	1.792	0.06383	3.127	1.556
Tyr Val His	0.003965	0.1619	2.3216	1.9883	0.7572	-0.4013	yes	down	B(i)	-	-	-	-	-	-	-	-	-	-	-	-	418.204	0.9369	M+H	C20H27N5O5	80.6	0	metab_902	pos_947	pos	52.4	3.068	0.7888	4.052	0.3991
L-Proline, 1-(1-L-Leucyl-L-Prolyl)-	0.0297	0.2919	2.3207	1.792	0.6419	-0.6395	yes	down	B(ii)	-	-	-	-	-	-	-	HMDB0253022	Organic acids and derivatives	Carboxylic acids and derivatives	Amino acids, peptides, and analogues	-	370.198	5.7524	M+FA-H	C16H27N3O4	0	77.6	metab_30910	neg_11705	neg	53.6	2.207	0.8146	3.438	1.166
Leuphasyl	0.03039	0.2933	2.3121	1.7299	0.6638	-0.5911	yes	down	B(ii)	-	-	-	-	-	-	-	HMDB0247171	Organic acids and derivatives	Carboxylic acids and derivatives	Amino acids, peptides, and analogues	-	628.295	3.81465	M+Hac-H	C29H39N5O7	0	49.6	metab_23353	neg_3693	neg	45.3	2.504	1.237	3.772	0.9558
Ala Pro Val	0.03291	0.2977	2.3105	1.8056	0.7211	-0.4716	yes	down	B(i)	-	-	-	-	-	-	-	-	-	-	-	-	286.176	2.07952	M+H	C13H23N3O4	91	0	metab_17890	pos_19337	pos	56.2	3.287	0.7163	4.558	1.292
Trp Trp Leu	0.01776	0.257	2.31	1.7619	0.7345	-0.4452	yes	down	B(i)	-	-	-	-	-	-	-	-	-	-	-	-	504.265	2.55898	M+H	C28H33N5O4	43.6	0	metab_1891	pos_1985	pos	45.2	3.214	0.1929	4.376	1.133
Leu Gly Asn Val Thr	0.002693	0.1424	2.3093	1.689	0.8094	-0.3051	yes	down	B(i)	-	-	-	-	-	-	-	-	-	-	-	-	503.282	3.2386	M+H	C21H38N6O8	75.4	0	metab_3515	pos_3746	pos	53.7	4.098	0.3721	5.063	0.6353
Serylglutamine	0.01836	0.2585	2.3064	1.7831	0.6886	-0.5383	yes	down	B(ii)	-	-	-	-	-	-	-	HMDB0029037	Organic acids and derivatives	Carboxylic acids and derivatives	Amino acids, peptides, and analogues	94421-66-6	465.198	3.91832	2M-H	C8H15N3O5	0	68.5	metab_23546	neg_3893	neg	50.5	2.545	0.7516	3.696	0.9597
Pgp(Txb2/I-12:0)	0.0139	0.2464	2.306	1.7025	0.7274	-0.4593	yes	down	B(ii)	-	-	-	-	-	-	-	HMDB0274824	Not Available	Not Available	Not Available	-	859.405	4.239	M-H	C38H70O17P2	0	74.1	metab_33117	neg_13983	neg	52.8	2.988	0.3441	4.108	1.016
3-Ethylphenol	0.006815	0.2004	2.2942	1.8454	0.7689	-0.3792	yes	down	B(i)	C14386	-	-	-	-	-	-	HMDB0059873	Benzenoids	Phenols	1-hydroxy-4-unsubstituted benzenoids	620-17-7;_	121.066	5.2437	M-H	C8H10O	66.1	0	metab_25763	neg_6176	neg	52.6	3.43	0.5318	4.461	0.7443
Sojagol	0.01545	0.2512	2.2929	2.3142	1.3102	0.3898	yes	up	B(ii)	C10529	-	-	-	-	-	-	HMDB0034027	Phenylpropanoids and polyketides	Isoflavonoids	Coumestans	18979-00-5;	378.137	3.88668	M+ACN+H	C20H16O5	0	67.6	metab_14734	pos_15893	pos	50.3	4.667	0.7199	3.562	0.8817
Endomorphin-2	0.01215	0.2381	2.2917	1.7331	0.7476	-0.4197	yes	down	B(ii)	C15891;_	-	-	map04080	Neuroactive ligand-receptor interaction	Environmental Information Processing	Signaling molecules and interaction	HMDB0005774	Phenylpropanoids and polyketides	Isoflavonoids	Isoflav-2-enes	-;141801-26-5	606.253	4.41813	M+Cl	C32H37N5O5	0	89.2	metab_32802	neg_13658	neg	53.6	3.213	0.2324	4.298	0.9785
Neoliquiritin 2''-Apioside	0.005243	0.1823	2.2902	1.7681	0.7772	-0.3636	yes	down	B(ii)	-	-	-	-	-	-	-	HMDB0040544	Organic acids and derivatives	Carboxylic acids and derivatives	Amino acids, peptides, and analogues	135432-48-3	551.175	5.20663	M+H	C26H30O13	0	50.2	metab_12673	pos_13684	pos	47	3.395	0.4326	4.368	0.6967
Alanylglutamic Acid	0.00328	0.1533	2.2766	2.2281	0.7805	-0.3576	yes	down	B(ii)	-	-	-	-	-	-	-	HMDB0028686	Organic acids and derivatives	Carboxylic acids and derivatives	Amino acids, peptides, and analogues	13187-90-1	263.09	5.8084	M+FA-H	C8H14N2O5	0	57.3	metab_26473	neg_6913	neg	49.6	3.264	0.439	4.182	0.5882
Chrysoeriol 7-O-Neohesperidoside	0.003837	0.1606	2.2739	2.1592	1.2947	0.3726	yes	up	B(ii)	-	-	-	-	-	-	-	HMDB0304575	Lignans, neolignans and related compounds	Furanoid lignans	Not Available	-	669.25	5.47108	M+CH3OH+Na	C32H38O12	0	92.2	metab_7202	pos_7745	pos	55.6	4.196	0.8821	3.241	0.1341
Americine	0.02163	0.2688	2.2732	1.7305	0.6741	-0.5689	yes	down	B(ii)	C09996	-	-	-	-	-	-	HMDB0034441	Organic acids and derivatives	Carboxylic acids and derivatives	Amino acids, peptides, and analogues	18867-84-0	510.291	4.7335	M+H-2H2O	C31H39N5O4	0	78.6	metab_6295	pos_6768	pos	49.9	2.443	0.04329	3.624	1.207
Estra-1,3,5,7,9-Pentaene-3,17Beta-Diol	0.007592	0.2052	2.2725	1.6812	0.7684	-0.38	yes	down	B(ii)	-	-	-	-	-	-	-	HMDB0244764	Lipids and lipid-like molecules	Steroids and steroid derivatives	Estrane steroids	-	581.294	4.59687	2M+FA-H	C18H20O2	0	65	metab_24746	neg_5121	neg	50	3.338	0.2965	4.344	0.8196
Tert-Butyl 3-((3S,6S,12As)-6-Isobutyl-9-Methoxy-1,4-Dioxo-1,2,3,4,6,7,12,12A-Octahydropyrazino[1',2':1,6]Pyrido[3,4-B]Indol-3-Yl)Propanoate	0.04938	0.3205	2.2719	1.792	0.6265	-0.6747	yes	down	B(ii)	-	-	-	-	-	-	-	HMDB0253814	Organoheterocyclic compounds	Indoles and derivatives	Pyridoindoles	-	514.252	4.13535	M+FA-H	C26H35N3O5	0	48.2	metab_33295	neg_14164	neg	41.9	2.172	0.9224	3.467	1.396
Pixantrone	0.00243	0.1373	2.2675	1.6652	0.8142	-0.2966	yes	down	B(ii)	-	-	-	-	-	-	-	HMDB0256621	Organoheterocyclic compounds	Isoquinolines and derivatives	Isoquinoline quinones	-	649.306	3.27053	2M-H	C17H19N5O2	0	44.2	metab_35166	neg_16080	neg	40.9	4.066	0.2743	4.994	0.63
Rosamicin	0.01117	0.2302	2.2569	1.6943	0.744	-0.4265	yes	down	B(ii)	-	-	-	-	-	-	-	HMDB0257306	Organic oxygen compounds	Organooxygen compounds	Carbohydrates and carbohydrate conjugates	-	616.332	3.23313	M+Cl	C31H51NO9	0	86	metab_22018	neg_2317	neg	52.5	3.058	0.08741	4.11	0.9506
1-Methyl-4-Methylidene-7-Propan-2-Yl-2,3,3A,5,6,8A-Hexahydroazulen-1-Ol	3.53e-05	0.01005	2.256	2.2282	1.187	0.2473	yes	up	B(i)	-	-	-	-	-	-	-	-	-	-	-	-	203.179	6.22838	M+H-H2O	C15H24O	77.3	0	metab_8197	pos_8806	pos	52.7	5.009	0.2843	4.22	0.2711
Epothilone C	0.02514	0.2805	2.255	1.7685	0.6956	-0.5237	yes	down	B(ii)	C15694;_	-	-	-	-	-	-	HMDB0251875	Phenylpropanoids and polyketides	Macrolides and analogues	Epothilones and analogues	-;_	522.258	4.37117	M+FA-H	C26H39NO5S	0	75.6	metab_32889	neg_13750	neg	50	2.685	0.2481	3.86	1.221
3-(2-(Benzoxazol-2-Yl)Ethyl)-5-Ethyl-6-Methylpyridin-2(1H)-One	0.01436	0.2485	2.2541	1.8912	0.7855	-0.3483	yes	down	B(ii)	-	-	-	-	-	-	-	HMDB0244561	Organoheterocyclic compounds	Benzoxazoles	Not Available	-	563.268	7.60858	2M-H	C17H18N2O2	0	46.8	metab_28569	neg_9187	neg	46.4	3.867	0.8156	4.923	0.7448
Soyasapogenol A	0.008425	0.2131	2.2501	2.1331	1.2741	0.3494	yes	up	B(ii)	C17419;_	-	-	-	-	-	-	HMDB0034505	Lipids and lipid-like molecules	Prenol lipids	Triterpenoids	508-01-0	497.357	5.90545	M+Na	C30H50O4	0	81.4	metab_11861	pos_12793	pos	53.1	4.672	0.9733	3.667	0.3513
Tyr-Ile-Gly-Ser-Arg	0.003422	0.1543	2.2477	1.6648	0.7942	-0.3323	yes	down	B(ii)	-	-	-	-	-	-	-	HMDB0259343	Organic acids and derivatives	Carboxylic acids and derivatives	Amino acids, peptides, and analogues	-	595.319	2.82892	M+H	C26H42N8O8	0	51.2	metab_17061	pos_18460	pos	46.5	3.644	0.5539	4.588	0.5504
Isofebrifugine	0.02159	0.2687	2.2445	1.7504	0.7074	-0.4993	yes	down	B(ii)	C10698;_	-	-	-	-	-	-	HMDB0253633	Organoheterocyclic compounds	Diazanaphthalenes	Benzodiazines	32434-44-9;_	601.284	3.87133	2M-H	C16H19N3O3	0	47.8	metab_23455	neg_3800	neg	46.2	2.638	0.4003	3.729	1.065
Homoeriodictyol	0.006096	0.1936	2.2429	2.5023	1.2802	0.3564	yes	up	B(i)	C09756;_	-	-	-	-	-	-	-;HMDB0253205;LMPK12140449	Phenylpropanoids and polyketides	Flavonoids	O-methylated flavonoids	446-71-9;_;	301.072	5.94825	M-H	C16H14O6	58.4	0	metab_30476	neg_11244	neg	50.2	4.532	0.6263	3.54	0.634
Glu Val Val	0.02124	0.2673	2.2417	1.6846	0.7237	-0.4665	yes	down	B(i)	-	-	-	-	-	-	-	-	-	-	-	-	346.197	2.82892	M+H	C15H27N3O6	54.9	0	metab_2506	pos_2657	pos	47.3	2.884	0.6635	3.985	0.9819
15-Oxo-21-Hydroxymabiogenin 3-[Rhamnosyl-(1->6)-Glucoside]	0.03207	0.2965	2.2401	1.7961	0.7264	-0.4612	yes	down	B(ii)	-	-	-	-	-	-	-	HMDB0040840	Organic oxygen compounds	Organooxygen compounds	Carbonyl compounds	156980-29-9	833.422	4.83617	M+Na	C42H66O15	0	52.2	metab_6465	pos_6943	pos	43.3	3.244	0.7331	4.466	1.216
Pi(18:3(9Z,12Z,15Z)/Txb2)	0.00224	0.1314	2.2366	2.2462	1.2585	0.3317	yes	up	B(ii)	-	-	-	-	-	-	-	HMDB0276897	Not Available	Not Available	Not Available	-	981.466	5.9021	M+Cl	C47H79O17P	0	86.8	metab_26715	neg_7169	neg	53.9	4.479	0.7617	3.559	0.2087
Ile Ile	0.01151	0.2324	2.2363	1.6885	0.7753	-0.3671	yes	down	B(i)	-	-	-	-	-	-	-	-	-	-	-	-	245.185	3.22323	M+H	C12H24N2O3	42.6	0	metab_3500	pos_3730	pos	47.1	3.603	0.5004	4.647	0.8584
Dibenzo-18-Crown-6	0.008988	0.2168	2.236	2.3649	1.3644	0.4483	yes	up	B(ii)	C14289	-	-	-	-	-	-	HMDB0251162	Organic oxygen compounds	Organooxygen compounds	Ethers	14187-32-7;_	405.155	5.59228	M+FA-H	C20H24O6	0	65.4	metab_26170	neg_6597	neg	51.5	3.763	0.8524	2.758	0.5364
Thr Leu Asp Glu	0.04131	0.3086	2.2343	1.8083	0.3005	-1.7345	yes	down	B(i)	-	-	-	-	-	-	-	-	-	-	-	-	475.204	4.45607	M-H	C19H32N4O10	44.1	0	metab_24529	neg_4898	neg	45.6	0.5352	0.04567	1.781	1.462
Thr Thr Val	0.02688	0.2849	2.2284	1.7419	0.6543	-0.6121	yes	down	B(i)	-	-	-	-	-	-	-	-	-	-	-	-	320.181	1.92938	M+H	C13H25N3O6	63.9	0	metab_17950	pos_19401	pos	50.6	2.163	0.08217	3.306	1.219
Lys Phe Thr Asp	0.0159	0.2521	2.2282	1.6979	0.7043	-0.5056	yes	down	B(i)	-	-	-	-	-	-	-	-	-	-	-	-	508.241	4.48427	M-H	C23H35N5O8	37	0	metab_32695	neg_13549	neg	45.9	2.511	0.0647	3.565	1.014
Hispidulin	0.001378	0.1019	2.2269	1.9516	0.8329	-0.2639	yes	down	B(i)	C10058	-	-	-	-	-	-	-;LMPK12111159	-	-	-	1447-88-7;	299.056	5.99483	M-H	C16H12O6	93.8	0	metab_26882	neg_7342	neg	57.6	4.111	0.4489	4.936	0.4125
Tramadol N-Oxide	0.01602	0.2521	2.2265	2.1994	1.328	0.4092	yes	up	B(i)	-	-	-	-	-	-	-	-	-	-	-	-	280.19	5.18798	M+H	C16H25NO3	75.5	0	metab_6884	pos_7398	pos	53.8	4.199	0.8798	3.162	0.6978
Asp Leu Ala Glu	0.0199	0.2637	2.2195	1.6853	0.689	-0.5375	yes	down	B(i)	-	-	-	-	-	-	-	-	-	-	-	-	445.192	4.10712	M-H	C18H30N4O9	46.9	0	metab_33354	neg_14225	neg	46	2.359	0.645	3.424	0.933
Serofendic Acid	0.03452	0.2997	2.2186	1.7947	0.6779	-0.5609	yes	down	B(ii)	-	-	-	-	-	-	-	HMDB0258253	Lipids and lipid-like molecules	Prenol lipids	Diterpenoids	-	441.235	5.81775	M+Hac-H	C21H34O4S	0	60.7	metab_30754	neg_11541	neg	47.7	2.58	1.407	3.806	0.7666
Vinorelbine Base	0.004495	0.1706	2.211	1.6058	0.8027	-0.3171	yes	down	B(ii)	-	-	-	-	-	-	-	HMDB0259819	Lipids and lipid-like molecules	Fatty Acyls	Fatty acid esters	-	813.363	4.28627	M+Cl	C45H54N4O8	0	47.4	metab_24237	neg_4601	neg	47	3.628	0.2833	4.52	0.6608
(2S,4S)-Pinnatanine	0.00107	0.08868	2.2085	1.6719	0.8257	-0.2762	yes	down	B(ii)	-	-	-	-	-	-	-	HMDB0029439	Organic acids and derivatives	Carboxylic acids and derivatives	Amino acids, peptides, and analogues	35214-74-5;	489.219	3.80315	2M+H	C10H16N2O5	0	43.8	metab_4718	pos_5069	pos	46	3.772	0.5188	4.568	0.2955
Isorhamnetin 3-O-[4-Hydroxy-E-Cinnamoyl-(->6)-B-D-Glucopyranosyl-(1->2)-A-L-Rhamnopyranoside]	0.003698	0.1584	2.2083	1.8953	0.7911	-0.3381	yes	down	B(ii)	-	-	-	-	-	-	-	HMDB0038252	Phenylpropanoids and polyketides	Flavonoids	Flavonoid glycosides	-	769.198	5.30042	M-H	C37H38O18	0	46.8	metab_31393	neg_12205	neg	46.6	3.351	0.301	4.236	0.6291
N1,N5,N10-Tris-Trans-P-Coumaroylspermine	0.0132	0.2426	2.2083	1.7036	0.7768	-0.3644	yes	down	B(ii)	-	-	-	-	-	-	-	HMDB0039962	Phenylpropanoids and polyketides	Cinnamic acids and derivatives	Hydroxycinnamic acids and derivatives	-	661.305	4.05077	M+Na-2H	C37H44N4O6	0	51.2	metab_33447	neg_14319	neg	45.3	3.609	0.6262	4.646	0.8198
4-[2-[2-[3-Acetamido-2,5-Dihydroxy-6-(Hydroxymethyl)Oxan-4-Yl]Oxypropanoylamino]Propanoylamino]-5-Amino-5-Oxopentanoic Acid	0.009661	0.222	2.2061	1.595	0.7551	-0.4053	yes	down	B(ii)	-	-	-	-	-	-	-	HMDB0246932	Organic acids and derivatives	Carboxylic acids and derivatives	Amino acids, peptides, and analogues	-	473.19	4.76633	M-H2O-H	C19H32N4O11	0	61.2	metab_32225	neg_13066	neg	44.2	2.96	0.1886	3.92	0.8346
Batatasin I	0.001205	0.09432	2.2025	1.8365	0.7839	-0.3513	yes	down	B(ii)	C10246	-	-	-	-	-	-	HMDB0038778	Benzenoids	Phenanthrenes and derivatives	Phenanthrols	51415-00-0	329.103	5.9021	M+FA-H	C17H16O4	0	49.5	metab_30566	neg_11339	neg	46.4	2.967	0.1447	3.785	0.5256
Cdp-Dg(18:2(9Z,11Z)/18:2(9Z,11Z))	0.03919	0.3063	2.2023	1.7389	0.6897	-0.5359	yes	down	B(ii)	_;C00269	-	-	map01100;map00564;map04070	Metabolic pathways;Glycerophospholipid metabolism;Phosphatidylinositol signaling system	Metabolism;Metabolism;Environmental Information Processing	Global and overview maps;Lipid metabolism;Signal transduction	HMDB0116046	Lipids and lipid-like molecules	Glycerophospholipids	CDP-glycerols	-	1022.48	4.2484	M+Na-2H	C48H81N3O15P2	0	71.8	metab_24161	neg_4525	neg	50.3	2.621	0.62	3.8	1.269
5-(Galactosylhydroxy)-L-Lysine	0.000458	0.05424	2.1959	2.0913	0.8427	-0.247	yes	down	B(ii)	-	-	-	-	-	-	-	HMDB0242167	Lipids and lipid-like molecules	Fatty Acyls	Fatty acyl glycosides	-	325.16	0.594567	M+H	C12H24N2O8	0	68	metab_468	pos_488	pos	50.7	4.231	0.04344	5.021	0.4631
3-(3,4-Dimethoxyphenyl)-5-(4-Piperidin-1-Ylpiperidin-1-Yl)-1,2,4-Oxadiazole	0.03978	0.3072	2.1932	1.6941	0.3623	-1.4646	yes	down	B(i)	-	-	-	-	-	-	-	-	-	-	-	-	373.226	2.9836	M+H	C20H28N4O3	61.8	0	metab_2968	pos_3150	pos	47.8	0.662	0.1897	1.827	1.347
O-Coumaric Acid Sulfate	0.01	0.2243	2.185	1.844	0.7772	-0.3636	yes	down	B(ii)	-	-	-	-	-	-	-	HMDB0240549	Phenylpropanoids and polyketides	Cinnamic acids and derivatives	Hydroxycinnamic acids and derivatives	-	264.981	5.2437	M+Na-2H	C9H8O6S	0	47.5	metab_31496	neg_12313	neg	44.8	3.402	0.6017	4.377	0.7139
Gamma-Aminobutyric Acid-Betaxanthin	0.000282	0.04154	2.1838	1.6325	0.7964	-0.3285	yes	down	B(ii)	-	-	-	-	-	-	-	HMDB0304751	Organic acids and derivatives	Carboxylic acids and derivatives	Amino acids, peptides, and analogues	-	317.078	4.07892	M+Na-2H	C13H16N2O6	0	63.7	metab_33404	neg_14275	neg	49.5	2.902	0.06482	3.644	0.4098
Gpcho(20:5/18:4)	0.03767	0.3046	2.18	1.7203	0.7908	-0.3386	yes	down	B(i)	-	-	-	-	-	-	-	HMDB0008503	Lipids and lipid-like molecules	Glycerophospholipids	Glycerophosphocholines	-	800.518	7.31162	M+H	C46H74NO8P	67	0	metab_10128	pos_10880	pos	47.7	4.139	1.252	5.234	0.7355
2-(3-Carboxy-3-(Methylammonio)Propyl)-L-Histidine	0.02712	0.2854	2.1779	1.6956	0.6985	-0.5178	yes	down	B(ii)	C04692	-	-	-	-	-	-	HMDB0011654	Organic acids and derivatives	Carboxylic acids and derivatives	Amino acids, peptides, and analogues	-	587.28	3.45815	2M+FA-H	C11H19N4O4+	0	72.6	metab_22483	neg_2797	neg	51.7	2.571	0.5187	3.681	1.109
Cholesterol	0.0378	0.3046	2.1738	2.4945	1.4235	0.5094	yes	up	B(i)	C00187	Steroids	27-Carbon atoms	map01100;map05217;map00140;map04979;map05200;map04976;map00120;map04975;map04977;map04925;map04927;map00100;map05417;map04934;map04913	Metabolic pathways;Basal cell carcinoma;Steroid hormone biosynthesis;Cholesterol metabolism;Pathways in cancer;Bile secretion;Primary bile acid biosynthesis;Fat digestion and absorption;Vitamin digestion and absorption;Aldosterone synthesis and secretion;Cortisol synthesis and secretion;Steroid biosynthesis;Lipid and atherosclerosis;Cushing syndrome;Ovarian steroidogenesis	Metabolism;Human Diseases;Metabolism;Organismal Systems;Human Diseases;Organismal Systems;Metabolism;Organismal Systems;Organismal Systems;Organismal Systems;Organismal Systems;Metabolism;Human Diseases;Human Diseases;Organismal Systems	Global and overview maps;Cancer: specific types;Lipid metabolism;Digestive system;Cancer: overview;Digestive system;Lipid metabolism;Digestive system;Digestive system;Endocrine system;Endocrine system;Lipid metabolism;Cardiovascular disease;Endocrine and metabolic disease;Endocrine system	HMDB0000067;LMST01010001;PW_C000047	Lipids and lipid-like molecules	Steroids and steroid derivatives	Cholestane steroids	57-88-5;	409.342	6.34603	M+Na	C27H46O	42	0	metab_11187	pos_12048	pos	43.6	4.091	1.069	2.874	1.094
((4-(4-Amidinophenoxy)Butanoyl)Aspartyl)Valine	0.01603	0.2521	2.1703	1.6419	0.7349	-0.4445	yes	down	B(ii)	-	-	-	-	-	-	-	HMDB0242231	Organic acids and derivatives	Carboxylic acids and derivatives	Amino acids, peptides, and analogues	-	435.189	4.62505	M-H	C20H28N4O7	0	70.9	metab_32476	neg_13324	neg	52.6	2.755	0.1672	3.749	0.9494
Ilexgenina	0.0154	0.2511	2.1664	1.8644	0.7976	-0.3263	yes	down	B(i)	-	-	-	-	-	-	-	-	-	-	-	-	501.323	6.06833	M-H	C30H46O6	40.3	0	metab_27004	neg_7468	neg	45.9	3.889	0.7189	4.876	0.7419
N-[(2S)-1-[[(2S)-1-Amino-1-Oxopropan-2-Yl]Amino]-3-Naphthalen-2-Yl-1-Oxopropan-2-Yl]-N'-Hydroxy-2-(2-Methylpropyl)Butanediamide	0.03721	0.3038	2.1624	1.7718	0.7393	-0.4359	yes	down	B(ii)	-	-	-	-	-	-	-	HMDB0258718	Organic acids and derivatives	Carboxylic acids and derivatives	Amino acids, peptides, and analogues	-	501.232	3.76765	M+FA-H	C24H32N4O5	0	74.1	metab_23246	neg_3582	neg	51.8	3.164	0.2933	4.28	1.257
Thr Val Leu Thr Ser	0.0479	0.3181	2.1539	1.8085	0.6836	-0.5487	yes	down	B(i)	-	-	-	-	-	-	-	-	-	-	-	-	518.284	3.80527	M-H	C22H41N5O9	63.7	0	metab_33941	neg_14817	neg	51.4	2.539	0.3431	3.714	1.401
Imidocarb	0.04854	0.3187	2.1526	1.7406	0.6329	-0.66	yes	down	B(ii)	-	-	-	-	-	-	-	HMDB0253427	Benzenoids	Benzene and substituted derivatives	N-phenylureas	-	741.343	4.67215	2M+FA-H	C19H20N6O	0	46.1	metab_32390	neg_13234	neg	45.8	2.129	1.07	3.364	1.228
Pa(Lte4/2:0)	0.01838	0.2585	2.1518	1.6392	0.7565	-0.4026	yes	down	B(ii)	-	-	-	-	-	-	-	HMDB0266520	Not Available	Not Available	Not Available	-	670.219	3.25175	M+Cl	C28H46NO11PS	0	51.8	metab_22057	neg_2357	neg	45.6	3.147	0.315	4.16	0.97
2-[(4S)-6-(4-Chlorophenyl)-8-Methoxy-1-Methyl-4H-[1,2,4]Triazolo[4,3-A][1,4]Benzodiazepin-4-Yl]-N-Ethylacetamide	0.002715	0.1429	2.1503	1.5903	0.7947	-0.3315	yes	down	B(ii)	-	-	-	-	-	-	-	HMDB0244491	Organoheterocyclic compounds	Benzodiazepines	1,4-benzodiazepines	-	482.161	4.71918	M+Hac-H	C22H22ClN5O2	0	85.7	metab_32323	neg_13165	neg	48.6	3.201	0.392	4.028	0.513
Polyethylene, Oxidized	0.007561	0.2052	2.1494	1.6029	0.8069	-0.3095	yes	down	B(ii)	-	-	-	-	-	-	-	HMDB0032472	Organic acids and derivatives	Keto acids and derivatives	Medium-chain keto acids and derivatives	68441-17-8	487.252	3.52403	2M-H	C12H20O5	0	68.5	metab_34578	neg_15472	neg	50.8	3.833	0.5093	4.75	0.6589
Phosphoramidon	0.03797	0.3047	2.1469	1.7485	0.6714	-0.5748	yes	down	B(ii)	C00563;_	-	-	-	-	-	-	HMDB0256490	Organic acids and derivatives	Carboxylic acids and derivatives	Amino acids, peptides, and analogues	36357-77-4;_	564.177	4.28627	M+Na-2H	C23H34N3O10P	0	56	metab_33030	neg_13894	neg	48.2	2.274	0.3373	3.387	1.25
Pc(20:5(6E,8Z,11Z,14Z,17Z)-Oh(5)/2:0)	0.01285	0.2415	2.1424	1.5972	0.7572	-0.4012	yes	down	B(ii)	-	-	-	-	-	-	-	HMDB0288869	Not Available	Not Available	Not Available	-	644.326	3.31752	M+FA-H	C30H50NO9P	0	67.5	metab_35076	neg_15984	neg	48.8	2.982	0.06484	3.938	0.8858
Neomycin	0.0331	0.2981	2.141	1.6532	0.7984	-0.3249	yes	down	B(ii)	C00384;C01737;_	-;Antibiotics;-	-;Aminoglycosides;-	map00524	Neomycin, kanamycin and gentamicin biosynthesis	Metabolism	Biosynthesis of other secondary metabolites	HMDB0015129	Organic oxygen compounds	Organooxygen compounds	Carbohydrates and carbohydrate conjugates	1404-04-2;_;119-04-0	635.287	7.41305	M+Na-2H	C23H46N6O13	0	86	metab_28871	neg_9495	neg	56.7	4.003	0.6768	5.014	0.9845
3B-Pregnadienolone 3-[Rhamnosyl-(1->4)-Rhamnosyl-(1->4)-Rhamnosyl-(1->4)-Glucoside]	0.01505	0.2486	2.137	1.5828	0.7387	-0.4369	yes	down	B(ii)	-	-	-	-	-	-	-	HMDB0038383	Lignans, neolignans and related compounds	Furanoid lignans	Not Available	312304-02-2	935.432	3.14832	M+Na-2H	C45H70O19	0	82.7	metab_35457	neg_16381	neg	51.6	2.765	0.06479	3.743	0.9315
Metkephamid	0.0148	0.2486	2.1363	1.5938	0.7803	-0.3579	yes	down	B(ii)	-	-	-	-	-	-	-	HMDB0254677	Organic acids and derivatives	Carboxylic acids and derivatives	Amino acids, peptides, and analogues	-	581.258	3.58912	M-H2O-H	C29H40N6O6S	0	63.3	metab_22885	neg_3210	neg	49	3.378	0.5161	4.329	0.8014
Aristospan	0.04446	0.313	2.1353	1.7945	0.6799	-0.5566	yes	down	B(ii)	-	-	-	-	-	-	-	HMDB0248600	Lipids and lipid-like molecules	Steroids and steroid derivatives	Pregnane steroids	-	531.279	4.1635	M-H	C30H41FO7	0	63.4	metab_33255	neg_14122	neg	49.3	2.411	0.4196	3.546	1.312
Glycitein	0.001151	0.09252	2.1322	1.8335	0.8597	-0.218	yes	down	B(i)	C14536	-	-	-	-	-	-	HMDB0005781;LMPK12050104	Phenylpropanoids and polyketides	Isoflavonoids	Isoflav-2-enes	40957-83-3;	283.061	5.91145	M-H	C16H12O5	97.4	0	metab_26718	neg_7173	neg	58.5	4.622	0.3812	5.376	0.3826
N-(3-Acetamidopropyl)Pyrrolidin-2-One	0.0323	0.2968	2.1316	1.6856	0.6915	-0.5322	yes	down	B(ii)	-	-	-	-	-	-	-	HMDB0061384	Organoheterocyclic compounds	Pyrrolidines	N-alkylpyrrolidines	106692-36-8	413.241	4.63445	2M+FA-H	C9H16N2O2	0	41.2	metab_32460	neg_13308	neg	44.4	2.43	0.6022	3.514	1.099
Tetramethylscutellarein	0.01911	0.2613	2.1209	1.8153	0.8155	-0.2942	yes	down	B(ii)	C14472	-	-	-	-	-	-	HMDB0030575	Phenylpropanoids and polyketides	Flavonoids	O-methylated flavonoids	1168-42-9	387.108	5.78073	M+FA-H	C19H18O6	0	49.8	metab_26409	neg_6846	neg	49.2	4.297	0.8154	5.269	0.706
Bz-Ile-Glu-Gly-Arg-Pna	0.02685	0.2849	2.1193	1.5908	0.7496	-0.4159	yes	down	B(ii)	-	-	-	-	-	-	-	HMDB0249496	Organic acids and derivatives	Carboxylic acids and derivatives	Amino acids, peptides, and analogues	-	732.288	3.93742	M+Cl	C32H43N9O9	0	67.6	metab_33669	neg_14542	neg	51.3	3.014	0.6907	4.021	0.9153
Leu Asp Glu Lys	0.0176	0.257	2.1179	1.6568	0.7835	-0.3519	yes	down	B(i)	-	-	-	-	-	-	-	-	-	-	-	-	502.252	4.06015	M-H	C21H37N5O9	59.5	0	metab_23824	neg_4179	neg	49.1	3.598	0.3301	4.592	0.9387
Mppa (Methyl Pyropheophorbide-A)	0.04466	0.3134	2.1178	1.6893	0.6896	-0.5361	yes	down	B(ii)	-	-	-	-	-	-	-	HMDB0254917	Not Available	Not Available	Not Available	-	529.263	4.91695	M-H2O-H	C34H36N4O3	0	53.2	metab_25287	neg_5683	neg	47.2	2.564	0.9329	3.718	1.15
Urobilinogen	0.01711	0.2553	2.1009	1.621	0.79	-0.3401	yes	down	B(ii)	C05790;C05791	-	-	map01100;map00860	Metabolic pathways;Porphyrin metabolism	Metabolism;Metabolism	Global and overview maps;Metabolism of cofactors and vitamins	HMDB0004158	Organoheterocyclic compounds	Tetrapyrroles and derivatives	Bilirubins	14684-37-8;17208-65-0	649.32	4.62505	M+Hac-H	C33H42N4O6	0	67	metab_24789	neg_5166	neg	50.7	3.543	0.3343	4.485	0.8791
Taurodehydrocholic Acid	0.02602	0.2838	2.0995	1.6666	0.7477	-0.4194	yes	down	B(ii)	-	-	-	-	-	-	-	HMDB0258743	Lipids and lipid-like molecules	Steroids and steroid derivatives	Bile acids, alcohols and derivatives	-	508.241	3.81465	M-H	C26H39NO7S	0	43.7	metab_23349	neg_3689	neg	43.9	3.023	0.3082	4.043	1.052
Islatravir	0.02099	0.2664	2.0935	1.5364	0.6683	-0.5814	yes	down	B(ii)	-	-	-	-	-	-	-	HMDB0253596	Organoheterocyclic compounds	Imidazopyrimidines	Purines and purine derivatives	-	276.09	1.04472	M+H-H2O	C12H12FN5O3	0	43.3	metab_18594	pos_20075	pos	45.8	1.916	0.8058	2.867	0.7066
Hydroxyvalerylcarnitine	0.008665	0.2153	2.093	2.4923	1.235	0.3045	yes	up	B(ii)	-	-	-	-	-	-	-	HMDB0013132	Not Available	Not Available	Not Available	-	262.165	3.51383	M+H	C12H23NO5	0	47.7	metab_15530	pos_16750	pos	48.1	4.562	0.6253	3.694	0.5553
Asn Leu Lys Asp	0.03362	0.2993	2.0884	1.5443	0.7142	-0.4856	yes	down	B(i)	-	-	-	-	-	-	-	-	-	-	-	-	489.262	2.69067	M+H	C20H36N6O8	53.2	0	metab_17516	pos_18959	pos	42.4	2.604	0.7052	3.646	1.015
Leukotriene-D4	0.0491	0.3198	2.0849	1.6541	0.7548	-0.4057	yes	down	B(ii)	-	-	-	-	-	-	-	HMDB0304408	Lipids and lipid-like molecules	Fatty Acyls	Fatty acids and conjugates	-	516.231	3.74857	M+Na-2H	C25H39N2O6S-	0	68.5	metab_23206	neg_3542	neg	49.4	3.347	0.5801	4.434	1.243
Asn Ile Thr	0.01879	0.2598	2.0841	1.6126	0.7384	-0.4376	yes	down	B(i)	-	-	-	-	-	-	-	-	-	-	-	-	347.192	2.51218	M+H	C14H26N4O6	55.4	0	metab_17751	pos_19198	pos	48.5	2.76	0.06836	3.738	0.971
Pa(6 Keto-Pgf1Alpha/8:0)	0.002485	0.1391	2.0812	1.5158	0.8176	-0.2905	yes	down	B(ii)	-	-	-	-	-	-	-	HMDB0266616	Not Available	Not Available	Not Available	-	705.355	4.6773	M+CH3OH+Na	C31H55O12P	0	55.3	metab_13371	pos_14429	pos	47.6	3.443	0.3963	4.211	0.4503
4-Hprog	0.03718	0.3038	2.0778	1.6255	0.7298	-0.4545	yes	down	B(ii)	-	-	-	-	-	-	-	HMDB0246436	Lipids and lipid-like molecules	Prenol lipids	Retinoids	-	600.322	4.7896	M+CH3OH+H	C32H41NO8	0	61.6	metab_6384	pos_6860	pos	47.4	2.779	0.6036	3.808	1.072
4',8-Dimethylgossypetin 3-Glucoside	0.01112	0.2302	2.0772	1.8724	0.8424	-0.2473	yes	down	B(ii)	-	-	-	-	-	-	-	HMDB0037753	Phenylpropanoids and polyketides	Flavonoids	Flavonoid glycosides	90456-57-8	567.136	4.89818	M+Hac-H	C23H24O13	0	62.5	metab_31996	neg_12832	neg	52.1	4.759	0.8191	5.649	0.4496
Benzoic Acid	0.0002638	0.0401	2.0713	1.8654	1.2383	0.3084	yes	up	B(i)	C00180;C00539	-	-	map01100	Metabolic pathways	Metabolism	Global and overview maps	-;HMDB0001870	Benzenoids	Benzene and substituted derivatives	Benzoic acids and derivatives	65-85-0	105.033	3.6536	M+H-H2O	C7H6O2	78.6	0	metab_15203	pos_16396	pos	54.9	3.715	0.1753	3	0.3683
Imidazolepropionic Acid	0.0019	0.1197	2.0692	2.0123	0.8449	-0.2432	yes	down	B(ii)	C20522	-	-	map00340	Histidine metabolism	Metabolism	Amino acid metabolism	HMDB0002271	Organoheterocyclic compounds	Azoles	Imidazoles	1074-59-5	141.066	0.631567	M+H	C6H8N2O2	0	65.1	metab_19121	pos_20635	pos	51.5	4.129	0.4758	4.887	0.358
Amprenavir	0.01997	0.2637	2.069	1.6034	0.7465	-0.4219	yes	down	B(ii)	C08086	-	-	-	-	-	-	HMDB0014839	Benzenoids	Benzene and substituted derivatives	Benzenesulfonamides	161814-49-9	550.218	3.5146	M+FA-H	C25H35N3O6S	0	83.6	metab_34596	neg_15490	neg	51	2.897	0.4231	3.881	0.928
Ser Pro Val	0.04769	0.3178	2.0684	1.677	0.7925	-0.3356	yes	down	B(i)	-	-	-	-	-	-	-	-	-	-	-	-	302.171	2.0821	M+H	C13H23N3O5	79.3	0	metab_1726	pos_1815	pos	53.9	4.124	0.7228	5.204	1.171
Cabastine	0.02464	0.2785	2.0629	1.579	0.767	-0.3826	yes	down	B(ii)	-	-	-	-	-	-	-	HMDB0249522	Organoheterocyclic compounds	Piperidines	Phenylpiperidines	-	401.204	4.44662	M-H2O-H	C26H29FN2O2	0	41.4	metab_32748	neg_13603	neg	44.9	3.085	0.4815	4.022	0.9009
Semagacestat	0.02505	0.2801	2.061	1.6608	0.7406	-0.4332	yes	down	B(ii)	-	-	-	-	-	-	-	HMDB0258218	Organic acids and derivatives	Carboxylic acids and derivatives	Amino acids, peptides, and analogues	-	406.198	4.93597	M+FA-H	C19H27N3O4	0	61.2	metab_31954	neg_12787	neg	51.4	2.824	0.2896	3.813	1.014
Kiwiionoside	0.008412	0.2131	2.0596	1.92	0.7623	-0.3915	yes	down	B(ii)	-	-	-	-	-	-	-	HMDB0038691	Lipids and lipid-like molecules	Prenol lipids	Terpene glycosides	141897-12-3	429.209	1.87297	M+Na	C19H34O9	0	71.2	metab_17989	pos_19441	pos	52.6	2.765	0.04337	3.627	0.7439
5-Fluorodeoxyuridine Monophosphate	0.003891	0.1616	2.058	2.259	1.2617	0.3353	yes	up	B(ii)	C04242	-	-	map00983	Drug metabolism - other enzymes	Metabolism	Xenobiotics biodegradation and metabolism	HMDB0060394	Nucleosides, nucleotides, and analogues	Pyrimidine nucleotides	Pyrimidine deoxyribonucleotides	-;_	307.013	3.76765	M-H2O-H	C9H12FN2O8P	0	60.4	metab_34032	neg_14910	neg	50.5	3.814	0.7214	3.023	0.1504
2-[4-(3-Hydroxypropyl)-2-Methoxyphenoxy]-1,3-Propanediol 1-Xyloside	0.0009871	0.08335	2.0574	1.5637	0.8109	-0.3024	yes	down	B(ii)	-	-	-	-	-	-	-	HMDB0041552	Organic oxygen compounds	Organooxygen compounds	Carbohydrates and carbohydrate conjugates	-	433.175	4.36177	M+FA-H	C18H28O9	0	42	metab_32903	neg_13765	neg	44.4	3.19	0.3589	3.934	0.3772
Goshonoside F3	0.04562	0.3154	2.0548	1.7312	0.7014	-0.5117	yes	down	B(ii)	-	-	-	-	-	-	-	HMDB0038376	Lipids and lipid-like molecules	Prenol lipids	Terpene glycosides	90851-26-6	643.331	4.60627	M-H	C32H52O13	0	50.6	metab_32498	neg_13347	neg	46.5	2.485	0.1882	3.543	1.261
1-(1-Benzyl-6-Oxopyridazin-4-Yl)-N-(1-Phenylethyl)Piperidine-4-Carboxamide	0.0359	0.3004	2.0516	1.6556	0.6915	-0.5322	yes	down	B(i)	-	-	-	-	-	-	-	-	-	-	-	-	417.233	3.78038	M+H	C25H28N4O2	63	0	metab_14933	pos_16111	pos	47.4	2.304	0.04323	3.332	1.169
Pg(18:2(9Z,12Z)/16:1(9Z))	0.0007166	0.07069	2.0508	2.1116	1.1768	0.2349	yes	up	B(ii)	_;C00344	-;Lipids	-;Phospholipids	map01100;map00564	Metabolic pathways;Glycerophospholipid metabolism	Metabolism;Metabolism	Global and overview maps;Lipid metabolism	HMDB0010646	Lipids and lipid-like molecules	Glycerophospholipids	Glycerophosphoglycerols	_;	779.458	6.17472	M+Cl	C40H73O10P	0	79.8	metab_27178	neg_7660	neg	50.5	4.785	0.5119	4.066	0.1505
Bisacurone Epoxide	0.03099	0.2937	2.0507	2.0937	1.3435	0.426	yes	up	B(ii)	-	-	-	-	-	-	-	HMDB0038503	Lipids and lipid-like molecules	Prenol lipids	Sesquiterpenoids	127214-83-9	269.174	4.59315	M+H	C15H24O4	0	52.1	metab_6059	pos_6521	pos	48.5	3.931	0.9891	2.926	0.7557
Decaglycerol	0.0025	0.1396	2.0506	1.5577	0.8532	-0.2291	yes	down	B(ii)	-	-	-	-	-	-	-	HMDB0250915	Lipids and lipid-like molecules	Glycerolipids	Diradylglycerols	-	757.374	4.1447	M-H	C30H62O21	0	62.7	metab_23985	neg_4342	neg	50.5	4.306	0.4564	5.047	0.3853
Pegnivacogin	0.003589	0.1574	2.0479	1.4764	0.8322	-0.2649	yes	down	B(ii)	-	-	-	-	-	-	-	HMDB0256202	Organic acids and derivatives	Carboxylic acids and derivatives	Amino acids, peptides, and analogues	-	528.231	3.62652	M-H	C20H40N3O11P	0	69.4	metab_34316	neg_15201	neg	50.4	3.686	0.4922	4.429	0.3966
Calendasaponin B	0.01044	0.227	2.0478	2.4615	1.2097	0.2747	yes	up	B(ii)	-	-	-	-	-	-	-	HMDB0039009	Lipids and lipid-like molecules	Prenol lipids	Terpene glycosides	358732-32-8	937.475	5.90545	M+H-2H2O	C48H76O20	0	63.9	metab_11857	pos_12786	pos	49	5.174	0.6369	4.277	0.6121
Spinorphin	0.00943	0.2201	2.0374	1.6635	0.8284	-0.2715	yes	down	B(ii)	-	-	-	-	-	-	-	HMDB0059790	Organic acids and derivatives	Carboxylic acids and derivatives	Amino acids, peptides, and analogues	-	931.482	5.80343	M+CH3OH+Na	C45H64N8O10	0	64.3	metab_7563	pos_8125	pos	46.5	4.24	0.8682	5.118	0.3074
Pe(5-Iso Pgf2Vi/18:4(6Z,9Z,12Z,15Z))	0.04661	0.3163	2.0346	1.6018	0.7111	-0.4919	yes	down	B(ii)	-	-	-	-	-	-	-	HMDB0261759	Not Available	Not Available	Not Available	-	820.412	4.3092	M+K	C41H68NO11P	0	44.1	metab_5598	pos_6022	pos	45.1	2.705	0.9879	3.804	1.054
Ser Val	0.03585	0.3004	2.0343	1.5784	0.7718	-0.3737	yes	down	B(i)	-	-	-	-	-	-	-	-	-	-	-	-	205.118	1.03538	M+H	C8H16N2O4	80	0	metab_18601	pos_20082	pos	54.3	3.477	0.985	4.505	0.8468
3-(2-Hydroxyphenyl)Propanoic Acid	0.01001	0.2243	2.0306	1.6366	0.8533	-0.2289	yes	down	B(i)	C01198	-	-	map01100;map00360	Metabolic pathways;Phenylalanine metabolism	Metabolism;Metabolism	Global and overview maps;Amino acid metabolism	HMDB0033752	Phenylpropanoids and polyketides	Phenylpropanoic acids	Not Available	495-78-3	165.055	5.2437	M-H	C9H10O3	81.6	0	metab_31501	neg_12318	neg	55.7	4.861	0.4201	5.697	0.6595
Ps(20:4(5Z,8Z,11Z,14Z)/5-Iso Pgf2Vi)	0.008322	0.2129	2.0286	1.5403	0.8298	-0.2691	yes	down	B(ii)	-	-	-	-	-	-	-	HMDB0282609	Not Available	Not Available	Not Available	-	892.44	4.6585	M+K	C44H72NO13P	0	58.1	metab_6184	pos_6649	pos	48.6	3.974	0.425	4.789	0.6115
4-Methoxyestrone	0.02389	0.2771	2.0267	1.5086	0.788	-0.3438	yes	down	B(ii)	C03958	Hormones and transmitters	Peptide hormones	-	-	-	-	HMDB0060088	Organic acids and derivatives	Carboxylic acids and derivatives	Amino acids, peptides, and analogues	-	599.341	5.131	2M-H	C19H24O3	0	48.1	metab_25611	neg_6017	neg	47	3.568	0.6717	4.528	0.8369
Kaempferol-7-O-Neohesperidoside	0.0002341	0.03697	2.0211	1.6831	0.8482	-0.2375	yes	down	B(i)	-	-	-	-	-	-	-	-	-	-	-	-	593.151	5.046	M-H	C27H30O15	47	0	metab_25470	neg_5872	neg	47	3.492	0.1827	4.117	0.3068
20-Epi-Eldecalcitol	0.01092	0.229	2.0165	1.945	1.1814	0.2406	yes	up	B(ii)	-	-	-	-	-	-	-	HMDB0245562	Lipids and lipid-like molecules	Steroids and steroid derivatives	Vitamin D and derivatives	-	492.404	6.22838	M+NH4	C30H50O4	0	52.8	metab_8214	pos_8826	pos	47.5	5.209	0.5953	4.409	0.5342
Monoethyl Phthalate	0.01175	0.2347	2.0153	1.6076	0.7828	-0.3533	yes	down	B(i)	-	-	-	-	-	-	-	HMDB0002120	Benzenoids	Benzene and substituted derivatives	Benzoic acids and derivatives	2306-33-4	387.108	4.91695	2M-H	C10H10O4	45.3	0	metab_31971	neg_12807	neg	47.3	3.009	0.4411	3.844	0.6724
Retinoyl-Azt	0.01939	0.2625	2.0104	1.4825	0.7617	-0.3928	yes	down	B(ii)	-	-	-	-	-	-	-	HMDB0257175	Lipids and lipid-like molecules	Prenol lipids	Retinoids	-	549.299	4.11172	M+	C30H39N5O5	0	54.4	metab_14351	pos_15471	pos	46.1	2.793	0.4667	3.667	0.7873
Glu Gln Val	0.01214	0.2381	2.0084	1.5243	0.7954	-0.3302	yes	down	B(i)	-	-	-	-	-	-	-	-	-	-	-	-	375.187	3.17762	M+H	C15H26N4O7	53.4	0	metab_16230	pos_17543	pos	48.3	3.313	0.2884	4.165	0.7466
Mg(0:0/Lte4/0:0)	0.04084	0.3081	2.0043	1.6721	0.7407	-0.4331	yes	down	B(ii)	-	-	-	-	-	-	-	HMDB0260532	Not Available	Not Available	Not Available	-	512.273	4.81343	M-H	C26H43NO7S	0	63.2	metab_32147	neg_12987	neg	48	2.833	0.06481	3.825	1.16
Acetyl-Ser-Asp-Lys-Pro	0.02269	0.2718	1.9982	1.5349	0.8057	-0.3117	yes	down	B(ii)	-	-	-	-	-	-	-	HMDB0247929	Organic acids and derivatives	Carboxylic acids and derivatives	Amino acids, peptides, and analogues	-	486.221	3.8807	M-H	C20H33N5O9	0	81.2	metab_23474	neg_3819	neg	54.4	3.649	0.475	4.529	0.8203
Dodecanedioic Acid	0.003486	0.1556	1.9973	2.0831	1.1451	0.1955	yes	up	B(i)	C02678	-	-	-	-	-	-	HMDB0000623;LMFA01170009	Lipids and lipid-like molecules	Fatty Acyls	Fatty acids and conjugates	693-23-2;	229.144	6.10408	M-H	C12H22O4	83.3	0	metab_27053	neg_7524	neg	55.6	5.73	0.3488	5.004	0.4697
3',4'-Methylenedioxy-N-Tert-Butylcathinone	0.03047	0.2935	1.9958	1.7755	0.815	-0.2952	yes	down	B(i)	-	-	-	-	-	-	-	-	-	-	-	-	267.17	2.77293	M+NH4	C14H19NO3	70.2	0	metab_2375	pos_2509	pos	52.9	4.043	1.019	4.961	0.5672
Thr Glu Val	0.02626	0.2847	1.9936	1.5566	0.7978	-0.326	yes	down	B(i)	-	-	-	-	-	-	-	-	-	-	-	-	348.176	2.0207	M+H	C14H25N3O7	51.5	0	metab_17907	pos_19357	pos	48.1	3.625	0.5859	4.544	0.8513
(9E)-Tridec-9-Enedioylcarnitine	0.016	0.2521	1.9899	1.5773	0.8	-0.322	yes	down	B(ii)	-	-	-	-	-	-	-	HMDB0241323	Lipids and lipid-like molecules	Fatty Acyls	Fatty acid esters	-	385.244	3.82135	M+	C20H35NO6	0	45.2	metab_14874	pos_16045	pos	45.8	3.451	0.8219	4.314	0.494
Leu Pro Ile	0.03625	0.3008	1.9895	1.6407	0.7625	-0.3912	yes	down	B(i)	-	-	-	-	-	-	-	-	-	-	-	-	342.238	4.03787	M+H	C17H31N3O4	72.6	0	metab_5094	pos_5484	pos	53.1	3.082	0.04341	4.042	1.093
Ketotrilostane	0.02291	0.2725	1.9822	1.4833	0.7838	-0.3514	yes	down	B(ii)	-	-	-	-	-	-	-	HMDB0253794	Lipids and lipid-like molecules	Steroids and steroid derivatives	Estrane steroids	-	348.157	3.93742	M+Na-2H	C20H25NO3	0	59.7	metab_33682	neg_14555	neg	49.6	3.183	0.6673	4.061	0.7257
Pc(2:0/20:4(8Z,11Z,14Z,17Z)-2Oh(5S,6R))	0.01775	0.257	1.9784	1.5749	0.8211	-0.2844	yes	down	B(ii)	-	-	-	-	-	-	-	HMDB0288876	Not Available	Not Available	Not Available	-	598.321	4.45607	M-H2O-H	C30H52NO10P	0	45.2	metab_32729	neg_13584	neg	46	4.093	0.8936	4.985	0.4876
N-(2-Hydroxy-3-Methoxy-2-Methylpropyl)-2-(3-Methylphenyl)Acetamide	0.00282	0.1444	1.9774	1.8114	1.177	0.2351	yes	up	B(i)	-	-	-	-	-	-	-	-	-	-	-	-	252.159	4.56535	M+H	C14H21NO3	39.8	0	metab_13562	pos_14637	pos	46.5	4.602	0.5114	3.91	0.29
Val Pro Leu	0.03497	0.2997	1.9731	1.606	0.7766	-0.3648	yes	down	B(i)	-	-	-	-	-	-	-	-	-	-	-	-	326.208	3.9751	M-H	C16H29N3O4	67.7	0	metab_33605	neg_14478	neg	52.3	3.233	0.4385	4.163	0.9884
Ps(Pgd2/16:0)	0.007463	0.2052	1.9721	1.452	0.8544	-0.227	yes	down	B(ii)	-	-	-	-	-	-	-	HMDB0281137	Not Available	Not Available	Not Available	-	870.457	4.64915	M+K	C42H74NO13P	0	52.8	metab_13404	pos_14464	pos	48.1	4.501	0.3376	5.268	0.5887
(1R,7S,13S,15S)-2,15-Dihydroxy-7-Methyl-6-Oxabicyclo[11.3.0]Hexadeca-3,11-Dien-5-One	0.002251	0.1317	1.968	1.6293	0.8688	-0.203	yes	down	B(ii)	-	-	-	-	-	-	-	HMDB0242339	Phenylpropanoids and polyketides	Macrolides and analogues	Not Available	-	303.155	0.95495	M+Na	C16H24O4	0	54.8	metab_982	pos_1031	pos	42.1	4.568	0.291	5.258	0.4304
Deoxypyridinoline	0.04222	0.3092	1.9633	1.585	0.7743	-0.3689	yes	down	B(ii)	-	-	-	-	-	-	-	HMDB0000569	Organic acids and derivatives	Carboxylic acids and derivatives	Amino acids, peptides, and analogues	83462-55-9	471.21	3.27992	M+Hac-H	C18H28N4O7	0	76.5	metab_22118	neg_2419	neg	54.1	3.236	0.4091	4.179	1.06
Chrysoeriol 7-Glucuronide	0.008232	0.2116	1.9584	1.8719	0.8257	-0.2763	yes	down	B(ii)	-	-	-	-	-	-	-	HMDB0303791	Phenylpropanoids and polyketides	Flavonoids	Flavonoid glycosides	-	535.11	5.2061	M+Hac-H	C22H20O12	0	41.6	metab_25718	neg_6128	neg	47.1	3.558	0.6003	4.309	0.4218
Mibefradil	0.02396	0.2771	1.9566	1.5585	0.7837	-0.3517	yes	down	B(ii)	C07222;_	-	-	-	-	-	-	HMDB0254702	Benzenoids	Tetralins	Not Available	116644-53-2;_	530.257	3.69217	M+Cl	C29H38FN3O3	0	52	metab_23076	neg_3410	neg	46.6	3.228	0.4421	4.119	0.8569
Andersoline	0.0177	0.257	1.9562	1.4745	0.8354	-0.2594	yes	down	B(ii)	-	-	-	-	-	-	-	HMDB0255817	Lipids and lipid-like molecules	Prenol lipids	Diterpenoids	-	743.375	4.68692	M+CH3OH+H	C38H50N2O11	0	44.2	metab_6225	pos_6692	pos	45.5	4.107	0.522	4.916	0.6721
Asp Pro Ile	0.02386	0.2771	1.9555	1.4067	0.8251	-0.2773	yes	down	B(i)	-	-	-	-	-	-	-	-	-	-	-	-	344.181	3.22323	M+H	C15H25N3O6	83.2	0	metab_3501	pos_3731	pos	54.4	3.85	0.556	4.666	0.7187
Zierin	0.008834	0.2158	1.9523	1.6913	0.8397	-0.252	yes	down	B(ii)	C08345;_	-	-	-	-	-	-	HMDB0301769	Organic oxygen compounds	Organooxygen compounds	Carbohydrates and carbohydrate conjugates	645-02-3	312.111	1.01667	M+H	C14H17NO7	0	63.5	metab_18606	pos_20087	pos	49	3.919	0.534	4.667	0.4835
2-Hydroxy-Desipramine Glucuronide	0.0131	0.2425	1.9491	1.4552	0.8027	-0.3171	yes	down	B(ii)	-	-	-	-	-	-	-	HMDB0060716	Organoheterocyclic compounds	Benzazepines	Dibenzazepines	-	479.179	3.54288	M+Na-2H	C24H30N2O7	0	65.8	metab_34537	neg_15431	neg	50.9	3.21	0.2936	3.999	0.6945
Taxiphyllin	0.01708	0.2553	1.949	1.4876	0.7521	-0.4109	yes	down	B(ii)	C01855	-	-	-	-	-	-	HMDB0030704	Organic oxygen compounds	Organooxygen compounds	Carbohydrates and carbohydrate conjugates	21401-21-8	292.083	4.81343	M-H2O-H	C14H17NO7	0	58.1	metab_25106	neg_5494	neg	49.8	2.467	0.1691	3.28	0.7824
Hepoxilin B3	0.01505	0.2486	1.9482	2.2421	1.2287	0.2971	yes	up	B(i)	C14810	-	-	map00590;map01100	Arachidonic acid metabolism;Metabolic pathways	Metabolism;Metabolism	Lipid metabolism;Global and overview maps	HMDB0004690;LMFA03090003	Lipids and lipid-like molecules	Fatty Acyls	Eicosanoids	-;_;	381.228	5.9389	M+FA-H	C20H32O4	51.6	0	metab_26772	neg_7228	neg	48.1	4.341	0.7122	3.533	0.507
5-Hydroxyoctanoylcarnitine	0.009344	0.2192	1.9454	1.6902	1.2016	0.2649	yes	up	B(ii)	-	-	-	-	-	-	-	HMDB0241694	Lipids and lipid-like molecules	Fatty Acyls	Fatty acid esters	-	286.201	5.29053	M+H-H2O	C15H29NO5	0	75.3	metab_12583	pos_13589	pos	53.6	4.632	0.5988	3.855	0.4772
Kievitone	0.02081	0.2659	1.9434	2.0638	1.2602	0.3337	yes	up	B(ii)	C01590	-	-	-	-	-	-	HMDB0034213	Phenylpropanoids and polyketides	Isoflavonoids	Isoflavans	40105-60-0;	374.159	3.66295	M+NH4	C20H20O6	0	64.9	metab_4456	pos_4775	pos	51.7	4.126	0.8918	3.274	0.4651
Nevirapine	0.03434	0.2997	1.9408	1.3879	0.7739	-0.3697	yes	down	B(ii)	C07263	-	-	-	-	-	-	HMDB0014383	Organic nitrogen compounds	Organonitrogen compounds	Amines	129618-40-2	531.231	4.86067	2M-H	C15H14N4O	0	47.7	metab_25198	neg_5588	neg	46.6	2.893	0.5242	3.738	0.8491
(3E)-1-[1-(4-Fluorophenyl)Ethyl]-3-[[3-Methoxy-4-(4-Methylimidazol-1-Yl)Phenyl]Methylidene]Piperidin-2-One	0.04936	0.3205	1.9405	1.627	0.741	-0.4324	yes	down	B(ii)	-	-	-	-	-	-	-	HMDB0245281	Organoheterocyclic compounds	Azoles	Imidazoles	-	418.194	1.95402	M-H	C25H26FN3O2	0	40.9	metab_35842	neg_16768	neg	45.6	2.804	0.5513	3.784	1.114
Dihydrostreptomycin	0.02985	0.292	1.9403	1.5711	0.7784	-0.3614	yes	down	B(ii)	C01023;_	-	-	-	-	-	-	HMDB0251330	Organic oxygen compounds	Organooxygen compounds	Carbohydrates and carbohydrate conjugates	128-46-1;_	604.255	3.48622	M+Na-2H	C21H41N7O12	0	79.3	metab_34672	neg_15567	neg	52.3	3.288	0.6801	4.224	0.8578
Dibudipine	0.01605	0.2521	1.9387	1.4499	0.8083	-0.3071	yes	down	B(ii)	-	-	-	-	-	-	-	HMDB0251171	Organoheterocyclic compounds	Pyridines and derivatives	Hydropyridines	-	429.199	3.7392	M-H	C23H30N2O6	0	51.6	metab_34082	neg_14964	neg	44.7	3.301	0.395	4.084	0.6837
Dihydroergocornine	0.01097	0.2293	1.9371	1.4325	0.8364	-0.2578	yes	down	B(ii)	-	-	-	-	-	-	-	HMDB0251308	Alkaloids and derivatives	Ergoline and derivatives	Lysergic acids and derivatives	-	598.284	3.5711	M+Cl	C31H41N5O5	0	65.8	metab_22797	neg_3119	neg	50.2	3.772	0.3991	4.51	0.5818
(S)-Nerolidol 3-O-[A-L-Rhamnopyranosyl-(1->4)-A-L-Rhamnopyranosyl-(1->6)-B-D-Glucopyranoside]	0.02205	0.2697	1.9361	1.531	0.7629	-0.3904	yes	down	B(ii)	-	-	-	-	-	-	-	HMDB0040846	Organic oxygen compounds	Organooxygen compounds	Carbohydrates and carbohydrate conjugates	130466-33-0	657.346	5.131	M-H2O-H	C33H56O14	0	79.1	metab_25614	neg_6020	neg	44.4	2.758	0.267	3.615	0.8516
Gentamicin C2	0.04516	0.3149	1.9345	1.6115	0.7666	-0.3834	yes	down	B(ii)	C02033;_	-	-	map00524	Neomycin, kanamycin and gentamicin biosynthesis	Metabolism	Biosynthesis of other secondary metabolites	HMDB0252691	Organic oxygen compounds	Organooxygen compounds	Carbohydrates and carbohydrate conjugates	25876-11-3;_	484.278	3.99393	M+Na-2H	C20H41N5O7	0	68.6	metab_33565	neg_14438	neg	47.1	3.062	0.3452	3.994	1.081
Phe Gly Phe Gly	0.02669	0.2849	1.9343	1.4725	0.6986	-0.5174	yes	down	B(i)	-	-	-	-	-	-	-	-	-	-	-	-	425.183	5.32858	M-H	C22H26N4O5	40.7	0	metab_25899	neg_6316	neg	47	2.114	0.5979	3.026	0.8411
Aniracetam	0.005392	0.184	1.9328	1.4494	0.7828	-0.3533	yes	down	B(ii)	C13355	-	-	-	-	-	-	HMDB0248441	Benzenoids	Benzene and substituted derivatives	Benzoic acids and derivatives	72432-10-1;_	437.168	4.19197	2M-H	C12H13NO3	0	59.1	metab_24049	neg_4412	neg	49.6	2.494	0.3134	3.186	0.4963
Pgp(I-13:0/I-12:0)	0.03805	0.3047	1.9303	1.5775	0.761	-0.394	yes	down	B(ii)	_;C03892	-	-	map01100;map00564	Metabolic pathways;Glycerophospholipid metabolism	Metabolism;Metabolism	Global and overview maps;Lipid metabolism	HMDB0116554	Lipids and lipid-like molecules	Glycerophospholipids	Glycerophosphoglycerophosphates	-	685.353	3.25175	M-H2O-H	C31H62O13P2	0	40.7	metab_22058	neg_2358	neg	44	2.904	0.06482	3.816	1.049
3,3'-Dimethoxybenzidine	0.02699	0.2853	1.9267	1.5363	0.7312	-0.4517	yes	down	B(ii)	C19231	-	-	-	-	-	-	HMDB0246003	Benzenoids	Benzene and substituted derivatives	Biphenyls and derivatives	119-90-4;_	533.238	3.81465	2M+FA-H	C14H16N2O2	0	46.7	metab_33920	neg_14796	neg	47.3	2.44	0.4001	3.337	0.9019
N-Lauroyl Phenylalanine	0.02404	0.2775	1.9241	1.5096	0.7499	-0.4153	yes	down	B(ii)	-	-	-	-	-	-	-	HMDB0242038	Organic acids and derivatives	Carboxylic acids and derivatives	Amino acids, peptides, and analogues	-	328.225	4.46548	M-H2O-H	C21H33NO3	0	42.3	metab_24540	neg_4909	neg	43.3	2.56	0.1499	3.414	0.8833
N-Gamma-Glutamylcysteine Ethyl Ester	0.03061	0.2937	1.9234	1.5372	0.7903	-0.3396	yes	down	B(ii)	-	-	-	-	-	-	-	HMDB0252615	Organic acids and derivatives	Carboxylic acids and derivatives	Amino acids, peptides, and analogues	-	261.09	1.50735	M+H-H2O	C10H18N2O5S	0	44.2	metab_18377	pos_19844	pos	46.9	3.286	0.7197	4.158	0.7558
11-(Dansylamino)Undecanoic Acid	0.04305	0.3108	1.9205	1.6247	0.7028	-0.5089	yes	down	B(ii)	-	-	-	-	-	-	-	HMDB0250876	Benzenoids	Naphthalenes	Naphthalene sulfonic acids and derivatives	-	415.203	5.1967	M-H2O-H	C23H34N2O4S	0	50.4	metab_31557	neg_12378	neg	45.7	2.161	0.3318	3.075	1.049
Leonurine	0.01307	0.2423	1.9175	1.4707	0.7984	-0.3248	yes	down	B(ii)	C16985	-	-	-	-	-	-	HMDB0254014	Benzenoids	Benzene and substituted derivatives	Benzoic acids and derivatives	24697-74-3;_	370.162	4.59687	M+Hac-H	C14H21N3O5	0	49.7	metab_32525	neg_13374	neg	48.5	3.141	0.2559	3.934	0.7087
(3S,7E,9R)-4,7-Megastigmadiene-3,9-Diol 9-[Apiosyl-(1->6)-Glucoside]	0.04042	0.3081	1.9137	1.5418	0.7774	-0.3632	yes	down	B(ii)	-	-	-	-	-	-	-	HMDB0029766	Lipids and lipid-like molecules	Fatty Acyls	Fatty acyl glycosides	-	503.247	3.55227	M-H	C24H40O11	0	61.4	metab_22757	neg_3077	neg	50	3.088	0.3159	3.972	0.9998
Kynostatin 272	0.04041	0.3081	1.912	1.5219	0.8479	-0.2381	yes	down	B(ii)	C15655;_	-	-	-	-	-	-	HMDB0253811	Organoheterocyclic compounds	Benzodioxoles	Not Available	147318-81-8;_	648.237	3.25175	M-H2O-H	C33H41N5O6S2	0	66.3	metab_22056	neg_2356	neg	48.2	4.983	0.4414	5.877	0.9803
(E)-Casimiroedine	0.01562	0.2515	1.9106	1.4615	0.7811	-0.3564	yes	down	B(ii)	C10577	-	-	-	-	-	-	HMDB0030274	Organic oxygen compounds	Organooxygen compounds	Carbohydrates and carbohydrate conjugates	5853-02-01	398.172	5.27217	M-H2O-H	C21H27N3O6	0	43.4	metab_31436	neg_12249	neg	46.6	2.762	0.124	3.536	0.7362
Avapritinib	0.0165	0.2537	1.9103	1.3893	0.8374	-0.2561	yes	down	B(ii)	-	-	-	-	-	-	-	HMDB0304850	Organoheterocyclic compounds	Diazinanes	Piperazines	-	498.236	3.01132	M+	C26H27FN10	0	45.2	metab_3061	pos_3254	pos	43.9	3.887	0.4356	4.642	0.6408
Glu-Val-Phe	0.03106	0.2937	1.9054	1.4505	0.7838	-0.3515	yes	down	B(i)	-	-	-	-	-	-	-	-	-	-	-	-	392.183	5.46053	M-H	C19H27N3O6	50.5	0	metab_31231	neg_12042	neg	49	3.034	0.4562	3.871	0.8434
Bursin	0.04731	0.3167	1.9039	1.6253	0.7436	-0.4274	yes	down	B(ii)	-	-	-	-	-	-	-	HMDB0249447	Organic acids and derivatives	Carboxylic acids and derivatives	Amino acids, peptides, and analogues	-	360.177	3.0444	M+Na-2H	C14H25N7O3	0	58	metab_21692	neg_1982	neg	49.9	2.712	0.1189	3.647	1.129
(1R,11S)-10-(Thiophene-3-Carbonyl)-3,10-Diazabicyclo[9.3.0]Tetradecan-2-One	0.003162	0.1516	1.9023	1.4213	0.8362	-0.2581	yes	down	B(i)	-	-	-	-	-	-	-	-	-	-	-	-	321.166	2.54962	M+H	C17H24N2O2S	45.1	0	metab_1883	pos_1976	pos	43.7	3.288	0.2571	3.932	0.4327
Pheophorbide A	0.03232	0.2968	1.8993	1.4885	0.8028	-0.3169	yes	down	B(ii)	C18021;_	-	-	map00860	Porphyrin metabolism	Metabolism	Metabolism of cofactors and vitamins	HMDB0256449	Not Available	Not Available	Not Available	15664-29-6;_	591.263	3.25175	M-H	C35H36N4O5	0	46.5	metab_35212	neg_16130	neg	45.4	3.35	0.419	4.173	0.8474
Loliolide	0.006427	0.1961	1.8991	1.6522	0.8706	-0.1999	yes	down	B(ii)	-	-	-	-	-	-	-	HMDB0302428	Organoheterocyclic compounds	Benzofurans	Not Available	-	241.108	5.8084	M+FA-H	C11H16O3	0	74.9	metab_30792	neg_11581	neg	54.4	4.481	0.3502	5.147	0.4722
9-Keto Fluprostenol	0.002377	0.1355	1.8982	1.3893	0.8323	-0.2648	yes	down	B(i)	-	-	-	-	-	-	-	-	-	-	-	-	455.167	3.18613	M-H	C23H27F3O6	65.9	0	metab_21897	neg_2191	neg	50.2	3.058	0.31	3.674	0.3624
Acetylpyrazine	0.003608	0.1575	1.8981	1.8589	0.845	-0.2429	yes	down	B(i)	-	-	-	-	-	-	-	HMDB0031861	Organic oxygen compounds	Organooxygen compounds	Carbonyl compounds	22047-25-2	123.055	0.639083	M+H	C6H6N2O	49.9	0	metab_19099	pos_20610	pos	48	3.621	0.4378	4.285	0.3565
[6]-Gingerdiol 5-O-Beta-D-Glucopyranoside	0.03371	0.2996	1.8944	1.5063	0.789	-0.3419	yes	down	B(ii)	-	-	-	-	-	-	-	HMDB0036123	Lipids and lipid-like molecules	Fatty Acyls	Fatty acyl glycosides	-	459.256	3.24682	M+H	C23H38O9	0	42.3	metab_3520	pos_3756	pos	42.1	3.197	0.235	4.052	0.9392
3-Chloro-4-Fluoro-N-(2-Morpholin-4-Ylpyrimidin-5-Yl)Benzamide	0.002809	0.1441	1.8935	1.689	0.8459	-0.2414	yes	down	B(i)	-	-	-	-	-	-	-	-	-	-	-	-	337.09	4.6213	M+H	C15H14ClFN4O2	57.3	0	metab_13461	pos_14528	pos	42.8	3.481	0.5259	4.115	0.1807
Lopinavir	0.02561	0.2818	1.893	1.3701	0.8147	-0.2957	yes	down	B(ii)	C12871	-	-	-	-	-	-	HMDB0015539	Organic acids and derivatives	Carboxylic acids and derivatives	Amino acids, peptides, and analogues	192725-17-0	663.336	3.84288	M+Cl	C37H48N4O5	0	43.2	metab_33864	neg_14739	neg	44.4	3.447	0.5409	4.231	0.701
Phe Tyr Ser Lys	0.023	0.2726	1.8914	1.4895	0.7854	-0.3484	yes	down	B(i)	-	-	-	-	-	-	-	-	-	-	-	-	542.257	3.83348	M-H	C27H37N5O7	79.8	0	metab_33881	neg_14757	neg	48.2	2.936	0.06483	3.738	0.8282
2,3,4-Trihydroxy-4'-Ethoxybenzophenone	0.003412	0.1543	1.8884	1.8236	0.8597	-0.2181	yes	down	B(i)	-	-	-	-	-	-	-	-	-	-	-	-	273.079	3.98452	M-H	C15H14O5	65.5	0	metab_23673	neg_4024	neg	50.5	3.958	0.3155	4.604	0.4138
Cinnamoylglycine	3.74e-06	0.001687	1.8858	1.7346	1.1559	0.2091	yes	up	B(i)	-	-	-	-	-	-	-	HMDB0011621	Organic acids and derivatives	Carboxylic acids and derivatives	Amino acids, peptides, and analogues	16534-24-0	204.066	5.67678	M-H	C11H11NO3	78.2	0	metab_26249	neg_6681	neg	53.4	3.81	0.1263	3.296	0.1598
Naproxen O-Glucuronide	0.01563	0.2515	1.8805	1.574	0.8116	-0.3012	yes	down	B(ii)	-	-	-	-	-	-	-	HMDB0060923	Organic oxygen compounds	Organooxygen compounds	Carbohydrates and carbohydrate conjugates	-	387.108	5.43227	M-H2O-H	C20H22O9	0	60	metab_31251	neg_12062	neg	50.2	3.192	0.4653	3.933	0.6017
16-Feruloyloxypalmitate	0.0106	0.228	1.8785	1.4333	0.8264	-0.2751	yes	down	B(ii)	C18217;_	-	-	-	-	-	-	HMDB0304027	Phenylpropanoids and polyketides	Cinnamic acids and derivatives	Hydroxycinnamic acids and derivatives	-;_	468.247	3.43933	M+Na-2H	C26H39O6-	0	45.4	metab_34828	neg_15724	neg	43.6	3.47	0.5531	4.199	0.4742
Mauritine A	0.03742	0.3043	1.8779	1.5397	0.8206	-0.2853	yes	down	B(ii)	-	-	-	-	-	-	-	HMDB0029338	Organic acids and derivatives	Carboxylic acids and derivatives	Amino acids, peptides, and analogues	38478-72-7	634.321	4.89818	M+Hac-H	C32H41N5O5	0	66.1	metab_25264	neg_5657	neg	50.9	3.951	0.5075	4.815	0.9011
Trans-1,2-Dihydrobenzene-1,2-Diol	0.03475	0.2997	1.8776	1.5408	0.7884	-0.3429	yes	down	B(ii)	C04221	-	-	-	-	-	-	HMDB0001164	Organic oxygen compounds	Organooxygen compounds	Alcohols and polyols	-;103302-38-1	269.103	4.06953	2M+FA-H	C6H8O2	0	49	metab_33426	neg_14298	neg	49	3.153	0.6536	3.999	0.7913
Dihydrofolic Acid	0.0002118	0.03501	1.8769	1.5157	0.8691	-0.2025	yes	down	B(ii)	C00415	-	-	map01100;map01523;map00670;map00790;map01240	Metabolic pathways;Antifolate resistance;One carbon pool by folate;Folate biosynthesis;Biosynthesis of cofactors	Metabolism;Human Diseases;Metabolism;Metabolism;Metabolism	Global and overview maps;Drug resistance: antineoplastic;Metabolism of cofactors and vitamins;Metabolism of cofactors and vitamins;Global and overview maps	HMDB0001056	Organic acids and derivatives	Carboxylic acids and derivatives	Amino acids, peptides, and analogues	4033-27-6	424.136	3.62652	M-H2O-H	C19H21N7O6	0	65.4	metab_22949	neg_3280	neg	50	3.584	0.2509	4.124	0.2079
Curcumin Monoglucoside	0.02699	0.2853	1.8748	1.4412	0.8129	-0.2989	yes	down	B(ii)	C17749;_	-	-	-	-	-	-	HMDB0304303	Phenylpropanoids and polyketides	Flavonoids	Flavonoid glycosides	-;_	531.187	4.60257	M+H	C27H30O11	0	51.7	metab_6079	pos_6541	pos	47	3.419	0.3317	4.206	0.7964
4-Guanidinobutanoic Acid	0.0004112	0.05082	1.8746	1.5747	1.1361	0.184	yes	up	B(i)	C01035	-	-	map01100;map00330	Metabolic pathways;Arginine and proline metabolism	Metabolism;Metabolism	Global and overview maps;Amino acid metabolism	HMDB0003464	Organic acids and derivatives	Carboxylic acids and derivatives	Amino acids, peptides, and analogues	463-00-3	146.092	0.64635	M+H	C5H11N3O2	52.7	0	metab_19050	pos_20555	pos	48.9	4.851	0.3719	4.27	0.147
(3B,20R,22R)-3,20,27-Trihydroxy-1-Oxowitha-5,24-Dienolide 3-Glucoside	0.04034	0.3081	1.8716	1.5173	0.8009	-0.3204	yes	down	B(ii)	-	-	-	-	-	-	-	HMDB0033573	Lipids and lipid-like molecules	Prenol lipids	Terpene glycosides	227179-09-1	635.337	5.2346	M+H	C34H50O11	0	62.7	metab_12639	pos_13648	pos	48.2	3.543	0.1398	4.424	1.022
Thr Pro Leu	0.04	0.3076	1.8675	1.449	0.8164	-0.2927	yes	down	B(i)	-	-	-	-	-	-	-	-	-	-	-	-	330.202	2.96552	M+H	C15H27N3O5	90.1	0	metab_16681	pos_18044	pos	56.4	3.717	0.3907	4.553	0.9207
N-Stearoyl Histidine	0.02126	0.2673	1.8658	1.585	1.1745	0.2321	yes	up	B(ii)	-	-	-	-	-	-	-	HMDB0241943	Organic acids and derivatives	Carboxylic acids and derivatives	Amino acids, peptides, and analogues	_;	466.33	6.57532	M+FA-H	C24H43N3O3	0	76.7	metab_27692	neg_8219	neg	50.9	4.859	0.4991	4.137	0.6121
2-Octenoylglycine	0.01948	0.2628	1.8651	1.5213	0.794	-0.3327	yes	down	B(ii)	-	-	-	-	-	-	-	HMDB0094801	Organic acids and derivatives	Carboxylic acids and derivatives	Amino acids, peptides, and analogues	-	244.119	5.45115	M+FA-H	C10H17NO3	0	52.1	metab_31243	neg_12054	neg	49.4	2.926	0.5558	3.685	0.6097
Tetraazacyclododecanetetraacetic Acid	0.01582	0.2521	1.865	1.403	0.82	-0.2864	yes	down	B(ii)	-	-	-	-	-	-	-	HMDB0257787	Organic acids and derivatives	Carboxylic acids and derivatives	Tetracarboxylic acids and derivatives	-	403.184	4.27688	M-H	C16H28N4O8	0	76.1	metab_24204	neg_4568	neg	53.7	3.311	0.4009	4.038	0.6192
Gamma-Glutamyltryptophan	0.0228	0.2718	1.8637	1.4353	0.7912	-0.3379	yes	down	B(ii)	-	-	-	-	-	-	-	HMDB0029160	Organic acids and derivatives	Carboxylic acids and derivatives	Amino acids, peptides, and analogues	66471-20-3	392.146	4.15407	M+Hac-H	C16H19N3O5	0	58.3	metab_23990	neg_4350	neg	50.3	2.918	0.1256	3.688	0.789
N-Cyclopropyl-1-[4-(Dimethylamino)Pyrimidin-5-Yl]Piperidine-4-Carboxamide	0.002669	0.1423	1.8624	1.7078	1.1842	0.2439	yes	up	B(i)	-	-	-	-	-	-	-	-	-	-	-	-	290.196	2.84767	M+H	C15H23N5O	66.4	0	metab_2574	pos_2729	pos	49.6	4.096	0.3107	3.459	0.3894
Leu Asp Val	0.03879	0.3056	1.8609	1.4526	0.8047	-0.3135	yes	down	B(i)	-	-	-	-	-	-	-	-	-	-	-	-	346.197	3.7778	M+H	C15H27N3O6	61.1	0	metab_4682	pos_5026	pos	51	3.465	0.5164	4.306	0.8763
Ps(Txb2/18:4(6Z,9Z,12Z,15Z))	0.03411	0.2997	1.8541	1.5053	0.8075	-0.3085	yes	down	B(ii)	-	-	-	-	-	-	-	HMDB0281980	Not Available	Not Available	Not Available	-	890.438	4.85127	M+Na-2H	C44H72NO14P	0	59.4	metab_25189	neg_5579	neg	48.7	3.422	0.3412	4.238	0.8734
Glu Lys Gly	0.007176	0.2031	1.8532	1.4135	0.8493	-0.2356	yes	down	B(i)	-	-	-	-	-	-	-	-	-	-	-	-	333.176	1.7983	M+H	C13H24N4O6	39.9	0	metab_1518	pos_1599	pos	45.7	3.979	0.5601	4.685	0.3802
Isoleucyllysine	0.03727	0.304	1.8517	1.52	0.7748	-0.3681	yes	down	B(i)	-	-	-	-	-	-	-	HMDB0028912	Organic acids and derivatives	Carboxylic acids and derivatives	Amino acids, peptides, and analogues	-	260.196	1.94817	M+H	C12H25N3O3	48.7	0	metab_1673	pos_1760	pos	48.2	2.856	0.265	3.686	0.9262
Apc	0.02135	0.2678	1.851	1.4147	0.8113	-0.3018	yes	down	B(ii)	C16542;C22547;C00546	-	-	map01100;map00640;map00620;map00260;map00983;map05415;map04610	Metabolic pathways;Propanoate metabolism;Pyruvate metabolism;Glycine, serine and threonine metabolism;Drug metabolism - other enzymes;Diabetic cardiomyopathy;Complement and coagulation cascades	Metabolism;Metabolism;Metabolism;Metabolism;Metabolism;Human Diseases;Organismal Systems	Global and overview maps;Carbohydrate metabolism;Carbohydrate metabolism;Amino acid metabolism;Xenobiotics biodegradation and metabolism;Cardiovascular disease;Immune system	HMDB0060661	Organic oxygen compounds	Organooxygen compounds	Carbonyl compounds	-;_	682.29	4.72413	M+ACN+Na	C33H38N4O8	0	81	metab_13291	pos_14346	pos	52	3.258	0.04342	4.016	0.7725
Cyclosquamosin C	0.04832	0.3185	1.8463	1.6041	0.7953	-0.3305	yes	down	B(ii)	-	-	-	-	-	-	-	HMDB0303376	Organic acids and derivatives	Carboxylic acids and derivatives	Amino acids, peptides, and analogues	-	902.421	3.42993	M+Cl	C39H65N9O11S	0	87.6	metab_34836	neg_15732	neg	55.8	3.449	0.2353	4.337	1.065
Z-Vdvad-Fmk	0.002742	0.1429	1.8453	1.3796	0.8922	-0.1645	yes	down	B(ii)	-	-	-	-	-	-	-	HMDB0259976	Organic acids and derivatives	Peptidomimetics	Hybrid peptides	-	716.293	3.58043	M+Na-2H	C32H46FN5O11	0	70.3	metab_34419	neg_15310	neg	51.3	5.076	0.389	5.689	0.3175
Hexaminolevulinate	0.01511	0.2486	1.8434	2.2296	1.2097	0.2747	yes	up	B(ii)	-	-	-	-	-	-	-	HMDB0253144	Organic acids and derivatives	Carboxylic acids and derivatives	Amino acids, peptides, and analogues	-	260.15	4.07892	M+FA-H	C11H21NO3	0	44.7	metab_23854	neg_4209	neg	47.7	4.078	0.665	3.371	0.4026
Gln Val	0.04095	0.3081	1.8363	1.521	0.8068	-0.3097	yes	down	B(i)	-	-	-	-	-	-	-	-	-	-	-	-	246.144	1.10865	M+H	C10H19N3O4	81.5	0	metab_18539	pos_20018	pos	53.9	3.512	0.2732	4.353	0.9603
Lysope(0:0/22:6(4Z,7Z,10Z,13Z,16Z,19Z))	0.04705	0.3164	1.832	1.4687	0.7571	-0.4014	yes	down	B(ii)	-	-	-	-	-	-	-	HMDB0011496	Lipids and lipid-like molecules	Glycerophospholipids	Glycerophosphoethanolamines	-	560.257	4.5496	M+Cl	C27H44NO7P	0	60.4	metab_32605	neg_13455	neg	48.3	2.693	0.4535	3.557	0.978
Valine Lactate	0.001238	0.09613	1.8289	1.6422	0.8883	-0.1709	yes	down	B(ii)	-	-	-	-	-	-	-	HMDB0259749	Organic acids and derivatives	Carboxylic acids and derivatives	Amino acids, peptides, and analogues	-	247.128	0.95495	M+ACN+H	C8H15NO5	0	45.8	metab_972	pos_1020	pos	47.8	4.605	0.1732	5.184	0.3555
Formononetin	0.006272	0.195	1.8245	1.4995	0.8369	-0.2569	yes	down	B(i)	C00858	-	-	map01100	Metabolic pathways	Metabolism	Global and overview maps	HMDB0005808;LMPK12050037	Phenylpropanoids and polyketides	Isoflavonoids	O-methylated isoflavonoids	485-72-3;	267.066	6.0594	M-H	C16H12O4	98.2	0	metab_30296	neg_11049	neg	58.4	3.079	0.06485	3.679	0.4918
Desacetylvindoline	0.01354	0.2449	1.8232	1.367	0.8577	-0.2214	yes	down	B(i)	C01091	-	-	map01100	Metabolic pathways	Metabolism	Global and overview maps	-	-	-	-	-	415.218	3.14987	M+H	C23H30N2O5	45.2	0	metab_3307	pos_3529	pos	44.5	4.239	0.127	4.942	0.6499
Etiracetam	0.01084	0.2287	1.822	1.3902	0.8288	-0.2708	yes	down	B(ii)	-	-	-	-	-	-	-	HMDB0252105	Organic acids and derivatives	Carboxylic acids and derivatives	Amino acids, peptides, and analogues	-	385.209	3.82407	2M+FA-H	C8H14N2O2	0	60.8	metab_33906	neg_14782	neg	51.8	3.317	0.4061	4.002	0.5205
Protoporphyrinogen Ix	0.03549	0.3004	1.8212	1.4936	0.7453	-0.4241	yes	down	B(ii)	C01079	-	-	map01100;map00860;map01240	Metabolic pathways;Porphyrin metabolism;Biosynthesis of cofactors	Metabolism;Metabolism;Metabolism	Global and overview maps;Metabolism of cofactors and vitamins;Global and overview maps	HMDB0001097	Organoheterocyclic compounds	Tetrapyrroles and derivatives	Porphyrins	7412-77-3	589.284	4.39933	M+Na-2H	C34H40N4O4	0	68.6	metab_24426	neg_4793	neg	49.7	2.347	0.06461	3.149	0.9082
5-Methoxynoracronycine	0.04339	0.3116	1.8198	1.5468	1.2689	0.3436	yes	up	B(ii)	-	-	-	-	-	-	-	HMDB0029332	Organoheterocyclic compounds	Quinolines and derivatives	Benzoquinolines	-	370.168	5.30887	M+CH3OH+H	C20H19NO4	0	41.2	metab_7019	pos_7548	pos	44.8	3.898	0.8476	3.072	0.6954
3,5,7,8-Tetrahydro-2-[4-(Trifluoromethyl)Phenyl]-4H-Thiopyrano[4,3-D]Pyrimidin-4-One	0.003239	0.153	1.814	2.1278	0.8502	-0.2341	yes	down	B(ii)	-	-	-	-	-	-	-	HMDB0259924	Organoheterocyclic compounds	Pyranopyridines	Not Available	-	351.016	5.87752	M+K	C14H11F3N2OS	0	58.7	metab_7684	pos_8256	pos	49.2	3.406	0.04343	4.006	0.448
Dofequidar	0.01045	0.227	1.8082	1.3584	0.8473	-0.2391	yes	down	B(ii)	-	-	-	-	-	-	-	HMDB0251575	Benzenoids	Benzene and substituted derivatives	Diphenylmethanes	-	502.216	3.35513	M+Na-2H	C30H31N3O3	0	44	metab_35007	neg_15914	neg	44.7	3.711	0.2482	4.38	0.5642
Sulfuretin	0.01133	0.2312	1.8048	1.4202	0.8231	-0.2809	yes	down	B(i)	C08730;_	-	-	-	-	-	-	-;HMDB0258611;LMPK12130008	Phenylpropanoids and polyketides	Aurone flavonoids	Not Available	120-05-8;_;	271.06	5.4253	M+H	C15H10O5	78	0	metab_12410	pos_13402	pos	53.8	3.01	0.1514	3.657	0.5743
N-Palmitoyl Arginine	0.02884	0.2899	1.8046	1.3899	0.8054	-0.3123	yes	down	B(ii)	-	-	-	-	-	-	-	HMDB0241920	Lipids and lipid-like molecules	Steroids and steroid derivatives	Androstane steroids	-	459.21	4.21078	M+FA-H	C21H34O6S	0	53.7	metab_33175	neg_14042	neg	44.9	3.066	0.3182	3.807	0.7589
16, 17-Dihydro-16Alpha, 17-Dihydroxy Ga9	0.0473	0.3167	1.8041	1.4574	0.8275	-0.2732	yes	down	B(ii)	-	-	-	-	-	-	-	HMDB0304025	Lipids and lipid-like molecules	Prenol lipids	Diterpenoids	-	394.162	4.46548	M+FA-H	C19H25O6-	0	71.8	metab_32720	neg_13575	neg	52.5	3.828	0.3827	4.626	0.9159
Ribostamycin	0.04548	0.3154	1.7967	1.507	0.7851	-0.349	yes	down	B(ii)	C01759;_	-	-	map00524	Neomycin, kanamycin and gentamicin biosynthesis	Metabolism	Biosynthesis of other secondary metabolites	HMDB0257216	Organic oxygen compounds	Organooxygen compounds	Carbohydrates and carbohydrate conjugates	25546-65-0;_	475.205	3.43933	M+Na-2H	C17H34N4O10	0	75.6	metab_22448	neg_2761	neg	51.9	2.934	0.2651	3.737	0.9399
Tyrme-Leu-Oh	0.01015	0.2258	1.7965	1.3803	0.8561	-0.2242	yes	down	B(i)	-	-	-	-	-	-	-	-	-	-	-	-	429.163	3.25175	M-H	C22H26N2O7	50.7	0	metab_22050	neg_2350	neg	44.5	3.86	0.4003	4.509	0.4771
Isatoribine	0.01086	0.2287	1.7956	2.0679	1.2203	0.2872	yes	up	B(ii)	-	-	-	-	-	-	-	HMDB0253592	Organic oxygen compounds	Organooxygen compounds	Carbohydrates and carbohydrate conjugates	-	351.018	5.86465	M+Cl	C10H12N4O6S	0	64.9	metab_30637	neg_11417	neg	50.3	3.617	0.6969	2.964	0.1504
Thr Glu Tyr	0.01838	0.2585	1.7952	1.285	0.8522	-0.2307	yes	down	B(i)	-	-	-	-	-	-	-	-	-	-	-	-	412.171	3.20563	M+H	C18H25N3O8	36.1	0	metab_16142	pos_17452	pos	44.7	3.853	0.3659	4.521	0.5905
9-(Methoxycarbonyl)Dec-9-Enoic Acid	0.01616	0.2521	1.7914	1.4717	0.8709	-0.1994	yes	down	B(i)	-	-	-	-	-	-	-	-	-	-	-	-	287.15	5.8084	M+Hac-H	C12H20O4	37	0	metab_30791	neg_11580	neg	46.7	4.445	0.386	5.104	0.5545
Ps(20:5(7Z,9Z,11E,13E,17Z)-3Oh(5,6,15)/18:3(6Z,9Z,12Z))	0.0264	0.2848	1.7908	1.3518	0.8656	-0.2083	yes	down	B(ii)	-	-	-	-	-	-	-	HMDB0281805	Not Available	Not Available	Not Available	-	851.458	5.32757	M+	C44H70NO13P	0	42.9	metab_7053	pos_7584	pos	41.8	4.668	0.1836	5.393	0.7563
Vanillin-4-Sulfate	0.001438	0.1036	1.7897	1.9724	0.8855	-0.1754	yes	down	B(i)	-	-	-	-	-	-	-	-	-	-	-	-	230.997	3.71095	M-H	C8H8O6S	81.1	0	metab_34165	neg_15048	neg	55	4.308	0.3284	4.865	0.2621
Cdp-Dg(16:0/20:4(5Z,8Z,11Z,14Z))	0.02276	0.2718	1.7893	1.3506	0.8523	-0.2306	yes	down	B(ii)	_;C00269	-	-	map01100;map00564;map04070	Metabolic pathways;Glycerophospholipid metabolism;Phosphatidylinositol signaling system	Metabolism;Metabolism;Environmental Information Processing	Global and overview maps;Lipid metabolism;Signal transduction	HMDB0006973	Organic oxygen compounds	Organooxygen compounds	Carbonyl compounds	_;	984.504	3.18703	M+H-H2O	C48H81N3O15P2	0	56	metab_3429	pos_3657	pos	44	4.073	0.3377	4.779	0.6739
4-Amino-1-[(2R,3S,4S,5R)-3,4-Dihydroxy-5-(Hydroxymethyl)Oxolan-2-Yl]Oxypyrimidin-2-One	0.0129	0.2416	1.7888	1.7259	1.2177	0.2841	yes	up	B(ii)	-	-	-	-	-	-	-	HMDB0257637	Organic oxygen compounds	Organooxygen compounds	Carbohydrates and carbohydrate conjugates	-	563.162	3.79588	2M+FA-H	C9H13N3O6	0	59.5	metab_33965	neg_14841	neg	49	3.731	0.6811	3.064	0.2732
Acadesine	0.009995	0.2243	1.7886	2.0327	0.8662	-0.2073	yes	down	B(i)	C04663;_	-	-	-	-	-	-	-;HMDB0062179;HMDB0248904	Nucleosides, nucleotides, and analogues	Imidazole ribonucleosides and ribonucleotides	Not Available	2627-69-2;_	259.103	1.1178	M+H	C9H14N4O5	77.6	0	metab_1097	pos_1155	pos	54.9	4.265	0.4625	4.924	0.4483
Vanillactic Acid	0.003733	0.1596	1.7864	1.3965	0.8581	-0.2208	yes	down	B(ii)	-	-	-	-	-	-	-	HMDB0000913	Phenylpropanoids and polyketides	Phenylpropanoic acids	Not Available	2475-56-1	211.061	5.2437	M-H	C10H12O5	0	47.3	metab_31499	neg_12316	neg	48.4	3.568	0.1559	4.158	0.4319
Glutarylcarnitine	0.0003874	0.04895	1.7855	1.6287	0.8918	-0.1653	yes	down	B(ii)	-	-	-	-	-	-	-	HMDB0013130	Lipids and lipid-like molecules	Fatty Acyls	Fatty acid esters	102636-82-8;	276.144	1.7983	M+H	C12H21NO6	0	48.1	metab_1489	pos_1565	pos	46.9	4.169	0.2664	4.675	0.1945
Fumitremorgin B	0.04859	0.3187	1.7826	1.5335	0.771	-0.3751	yes	down	B(ii)	C20630;_	-	-	map01100	Metabolic pathways	Metabolism	Global and overview maps	HMDB0030203	Organoheterocyclic compounds	Indoles and derivatives	Carbazoles	12626-17-4	478.231	4.91695	M-H	C27H33N3O5	0	70.3	metab_31970	neg_12806	neg	50.4	2.748	0.06479	3.564	0.9945
4',6-Dihydroxyflavone	0.02352	0.2754	1.7817	1.654	0.7785	-0.3613	yes	down	B(i)	C14344	-	-	-	-	-	-	-	-	-	-	63046-09-3	507.109	5.92032	2M-H	C15H10O4	54.5	0	metab_26744	neg_7199	neg	49.6	2.386	0.06463	3.065	0.7036
N-(2,3-Dimethylphenyl)-2-(4-Oxo-3,5-Dihydro-2H-1,5-Benzoxazepin-3-Yl)Acetamide	0.02145	0.2681	1.7763	1.7779	1.1841	0.2438	yes	up	B(i)	-	-	-	-	-	-	-	-	-	-	-	-	325.151	5.99708	M+H	C19H20N2O3	63.1	0	metab_7857	pos_8440	pos	48.5	4.367	0.6381	3.688	0.4567
Annomuricatin A	0.005244	0.1823	1.7756	1.3097	0.8865	-0.1738	yes	down	B(ii)	-	-	-	-	-	-	-	HMDB0303181	Organic acids and derivatives	Carboxylic acids and derivatives	Amino acids, peptides, and analogues	-	617.29	3.61713	M+Hac-H	C27H38N6O7	0	88.8	metab_22939	neg_3268	neg	55.1	4.756	0.2479	5.365	0.445
Pro Pro Leu	0.04189	0.309	1.774	1.3917	0.8489	-0.2363	yes	down	B(i)	-	-	-	-	-	-	-	-	-	-	-	-	326.207	3.06145	M+H	C16H27N3O4	76.3	0	metab_16490	pos_17831	pos	52.6	4.31	0.5634	5.077	0.7772
Gly-Val	0.04762	0.3176	1.774	1.4793	0.819	-0.2881	yes	down	B(i)	-	-	-	-	-	-	-	HMDB0028854	Organic acids and derivatives	Carboxylic acids and derivatives	Amino acids, peptides, and analogues	1963-21-9	175.107	1.12692	M+H	C7H14N2O3	88.9	0	metab_18516	pos_19988	pos	56.2	3.637	0.3391	4.441	0.9362
Lexaptepid Pegol	0.03759	0.3043	1.7714	1.3675	0.8279	-0.2725	yes	down	B(ii)	-	-	-	-	-	-	-	HMDB0251765	Organic acids and derivatives	Carboxylic acids and derivatives	Amino acids, peptides, and analogues	-	471.21	4.1729	M-H	C18H37N2O10P	0	42.8	metab_33239	neg_14106	neg	46.3	3.521	0.4251	4.253	0.7654
Amikacin	0.0227	0.2718	1.7714	1.3614	0.8213	-0.2841	yes	down	B(ii)	C06820;_	-	-	-	-	-	-	HMDB0014622	Organic oxygen compounds	Organooxygen compounds	Carbohydrates and carbohydrate conjugates	37517-28-5;_	618.315	4.212	M+CH3OH+H	C22H43N5O13	0	47	metab_14153	pos_15269	pos	44.2	3.331	0.3421	4.056	0.6936
Val-Glu-Pro-Ile-Pro-Tyr	0.04133	0.3086	1.7682	1.447	0.797	-0.3274	yes	down	B(ii)	-	-	-	-	-	-	-	HMDB0259739	Organic oxygen compounds	Organooxygen compounds	Alcohols and polyols	-	681.365	4.0285	M+H-2H2O	C35H52N6O10	0	85.4	metab_14514	pos_15642	pos	51.4	3.152	0.4887	3.955	0.8539
Sqdg(4:0/15:1)	0.03799	0.3047	1.7677	1.4759	0.7966	-0.328	yes	down	B(i)	-	-	-	-	-	-	-	-	-	-	-	-	609.289	4.2675	M-H	C28H50O12S	47	0	metab_24195	neg_4559	neg	44	2.981	0.06406	3.742	0.874
3-Pyridinemethanamine, 5-(3-(4,6-Difluoro-1H-Benzimidazol-2-Yl)-1H-Indazol-5-Yl)-N-Ethyl-4-Methyl-	0.01841	0.2585	1.767	1.3382	0.8275	-0.2731	yes	down	B(ii)	-	-	-	-	-	-	-	HMDB0248052	Organoheterocyclic compounds	Benzimidazoles	Not Available	-	417.163	3.49558	M-H	C23H20F2N6	0	48	metab_22627	neg_2945	neg	44.9	3.373	0.3602	4.076	0.6313
4-Ketoretinoic Acid Glucuronide	0.01996	0.2637	1.7631	1.3838	0.8322	-0.2649	yes	down	B(ii)	-	-	-	-	-	-	-	HMDB0061689	Lipids and lipid-like molecules	Prenol lipids	Terpene glycosides	-	523.25	3.82135	M+CH3OH+H	C26H34O9	0	56.6	metab_4752	pos_5105	pos	48.5	3.522	0.2261	4.232	0.6905
Dihydro-4,6-Dimethyl-2-(1-Methylpropyl)-4H-1,3,5-Dithiazine	0.04302	0.3108	1.7606	1.6948	1.2369	0.3067	yes	up	B(ii)	-	-	-	-	-	-	-	HMDB0040337	Organoheterocyclic compounds	Azacyclic compounds	Dithiazinanes	104691-36-3	260.11	3.68193	M+CH3OH+Na	C9H19NS2	0	57.4	metab_15134	pos_16326	pos	48.1	4.057	0.7496	3.28	0.688
Zabicipril	0.0245	0.2782	1.7585	1.3966	0.8545	-0.2268	yes	down	B(ii)	-	-	-	-	-	-	-	HMDB0259979	Organic acids and derivatives	Carboxylic acids and derivatives	Amino acids, peptides, and analogues	-	415.22	4.1447	M-H	C23H32N2O5	0	42.7	metab_23977	neg_4334	neg	44.1	4.089	0.2389	4.785	0.7034
Gambogic Acid	0.01772	0.257	1.7566	1.3254	0.8433	-0.2458	yes	down	B(ii)	C10062	-	-	-	-	-	-	HMDB0034095	Organoheterocyclic compounds	Benzopyrans	1-benzopyrans	2752-65-0	673.296	5.05538	M+FA-H	C38H44O8	0	52.2	metab_25488	neg_5893	neg	45.8	3.445	0.1662	4.085	0.615
Schidigerasaponin C2	0.01161	0.2334	1.7544	1.3109	0.8712	-0.1989	yes	down	B(ii)	-	-	-	-	-	-	-	HMDB0036251	Lipids and lipid-like molecules	Steroids and steroid derivatives	Steroidal glycosides	266997-36-8	777.409	4.32803	M+Na	C39H62O14	0	54.7	metab_13962	pos_15061	pos	42.6	4.263	0.3287	4.893	0.5075
6-(2,6-Dimethoxypyridin-3-Yl)-9-Ethoxy-8-Methoxy-1,2,3,4,4A,10B-Hexahydrophenanthridin-2-Ol	0.04228	0.3093	1.7539	1.4489	0.8027	-0.3171	yes	down	B(ii)	-	-	-	-	-	-	-	HMDB0256185	Organoheterocyclic compounds	Quinolines and derivatives	Benzoquinolines	-	471.211	3.94682	M+Hac-H	C23H28N2O5	0	58.3	metab_23610	neg_3959	neg	48.5	3.144	0.3725	3.917	0.8596
5-Methylthioribose	0.007198	0.2031	1.7528	1.5189	0.8316	-0.266	yes	down	B(ii)	C03089	-	-	map01100;map00270	Metabolic pathways;Cysteine and methionine metabolism	Metabolism;Metabolism	Global and overview maps;Amino acid metabolism	HMDB0001087	Organic oxygen compounds	Organooxygen compounds	Carbohydrates and carbohydrate conjugates	624740-12-1	215.013	3.82407	M+Cl	C6H12O4S	0	45.4	metab_23360	neg_3700	neg	45.3	2.889	0.2136	3.474	0.4618
4-Ethoxy-N-[(6-Ethyl-5-Oxopyrido[2,3-B][1,5]Benzothiazepin-9-Yl)Methyl]Benzamide	0.009283	0.2192	1.7516	1.2631	0.8765	-0.1902	yes	down	B(i)	-	-	-	-	-	-	-	-	-	-	-	-	434.152	3.20563	M+H	C24H23N3O3S	42	0	metab_3470	pos_3699	pos	43.4	4.216	0.34	4.81	0.4424
N-[(5Z)-5-(2,6-Dioxo-1,3-Dipropylpurin-8-Ylidene)-1-Methyl-2H-Pyrazol-3-Yl]-2-[4-(Phenylmethoxy)Phenyl]Acetamide	0.04232	0.3093	1.7492	1.3917	0.8215	-0.2837	yes	down	B(ii)	-	-	-	-	-	-	-	HMDB0248636	Organoheterocyclic compounds	Imidazopyrimidines	Purines and purine derivatives	-	556.27	1.7983	M+H	C30H33N7O4	0	47.2	metab_1581	pos_1666	pos	43.9	3.576	0.5777	4.353	0.7863
Taurochenodeoxycholic Acid	0.01131	0.2311	1.7484	1.3792	1.1337	0.181	yes	up	B(i)	C05465	-	-	map04979;map04976;map00120	Cholesterol metabolism;Bile secretion;Primary bile acid biosynthesis	Organismal Systems;Organismal Systems;Metabolism	Digestive system;Digestive system;Lipid metabolism	HMDB0000949;HMDB0000951;LMST05040005	Lipids and lipid-like molecules	Steroids and steroid derivatives	Bile acids, alcohols and derivatives	516-35-8;	464.282	7.77145	M+H-2H2O	C26H45NO6S	51.5	0	metab_9846	pos_10578	pos	47.4	5.13	0.4655	4.525	0.3963
Puquitinib	0.001047	0.08729	1.7464	2.0651	0.9024	-0.1482	yes	down	B(ii)	-	-	-	-	-	-	-	HMDB0256925	Organoheterocyclic compounds	Imidazopyrimidines	Purines and purine derivatives	-	316.135	5.83625	M-H	C17H15N7	0	40.7	metab_26549	neg_6997	neg	44.8	4.806	0.1648	5.326	0.3084
Val Pro Val	0.0349	0.2997	1.7464	1.3963	0.8429	-0.2466	yes	down	B(i)	-	-	-	-	-	-	-	-	-	-	-	-	314.207	2.90375	M+H	C15H27N3O4	94.3	0	metab_16834	pos_18220	pos	57.2	3.927	0.464	4.659	0.7352
Cyclosquamosin D	0.02647	0.2849	1.7458	1.3424	0.8455	-0.2421	yes	down	B(ii)	-	-	-	-	-	-	-	HMDB0303369	Organic acids and derivatives	Carboxylic acids and derivatives	Amino acids, peptides, and analogues	-	871.38	3.52403	M+Cl	C41H56N8O11	0	71.9	metab_34572	neg_15466	neg	50.5	3.891	0.5836	4.602	0.5884
Lys Glu Thr Glu	0.04666	0.3163	1.7455	1.4677	0.8377	-0.2555	yes	down	B(i)	-	-	-	-	-	-	-	-	-	-	-	-	504.232	3.21435	M-H	C20H35N5O10	40.5	0	metab_35295	neg_16214	neg	46.7	3.948	0.427	4.713	0.8565
7-(3-((3-Acetylphenoxy)Methyl)-1,5-Dimethyl-1H-Pyrazol-4-Yl)-3-(3-(Naphthalen-1-Yloxy)Propyl)-1H-Indole-2-Carboxylic Acid	0.04759	0.3176	1.7452	1.5443	0.6862	-0.5432	yes	down	B(ii)	-	-	-	-	-	-	-	HMDB0247222	Organic oxygen compounds	Organooxygen compounds	Carbonyl compounds	-	608.221	4.43723	M+Na-2H	C36H33N3O5	0	76.5	metab_32759	neg_13615	neg	50.3	1.601	0.06324	2.333	0.887
8-Azido-Cyclic Amp	0.005865	0.1903	1.7451	1.7932	1.1613	0.2157	yes	up	B(ii)	-	-	-	-	-	-	-	HMDB0247425	Nucleosides, nucleotides, and analogues	Purine nucleotides	Cyclic purine nucleotides	-	405.026	5.76185	M+Cl	C10H11N8O6P	0	53.1	metab_30889	neg_11683	neg	48.6	4.248	0.5608	3.658	0.1505
Pinometostat	0.03233	0.2968	1.7433	1.4078	0.8188	-0.2885	yes	down	B(ii)	-	-	-	-	-	-	-	HMDB0256563	Nucleosides, nucleotides, and analogues	5''-deoxyribonucleosides	Not Available	-	583.31	4.531	M+Na-2H	C30H42N8O3	0	70.2	metab_24628	neg_5000	neg	50.8	3.244	0.06487	3.962	0.7954
Lysope(0:0/22:1(13Z))	0.0008612	0.07747	1.7429	1.6562	0.8917	-0.1654	yes	down	B(ii)	-	-	-	-	-	-	-	HMDB0011491	Lipids and lipid-like molecules	Glycerophospholipids	Glycerophosphoethanolamines	-	580.362	5.8084	M+FA-H	C27H54NO7P	0	70.5	metab_30780	neg_11569	neg	52.1	4.256	0.2839	4.773	0.2301
Myotoxin A	0.01147	0.2322	1.7415	1.3269	0.8499	-0.2346	yes	down	B(ii)	-	-	-	-	-	-	-	HMDB0254743	Lipids and lipid-like molecules	Prenol lipids	Sesquiterpenoids	-	495.237	4.15605	M+H-2H2O	C29H38O9	0	48.4	metab_14283	pos_15400	pos	45.7	3.613	0.3666	4.251	0.4978
Preussidone	0.006951	0.202	1.7402	1.3721	0.8509	-0.2329	yes	down	B(i)	-	-	-	-	-	-	-	-	-	-	-	-	355.117	5.444	M+H	C20H18O6	41.6	0	metab_7178	pos_7720	pos	45.9	3.442	0.04343	4.045	0.5039
3-Carboxyoxy-2-Hydroxypropanoic Acid	0.02375	0.2765	1.7396	1.3132	0.778	-0.3622	yes	down	B(ii)	-	-	-	-	-	-	-	HMDB0257718	Organic oxygen compounds	Organooxygen compounds	Carbohydrates and carbohydrate conjugates	-	209.03	3.40177	M+Hac-H	C4H6O6	0	66	metab_22353	neg_2661	neg	51.7	2.362	0.09291	3.036	0.6975
L-Prolinamide,D-Tyrosyl-L-Arginylglycyl-4-Nitro-L-Phenylalanyl-	0.01508	0.2486	1.7385	1.3295	0.8456	-0.2419	yes	down	B(ii)	-	-	-	-	-	-	-	HMDB0247954	Lipids and lipid-like molecules	Steroids and steroid derivatives	Steroid lactones	-	663.297	5.51705	M-H2O-H	C31H42N10O8	0	44.9	metab_26092	neg_6518	neg	46	3.528	0.5438	4.172	0.4252
Androstenediol 3-Sulfate	0.0201	0.264	1.7382	1.2667	0.8625	-0.2133	yes	down	B(ii)	-	-	-	-	-	-	-	HMDB0248416	Lipids and lipid-like molecules	Steroids and steroid derivatives	Sulfated steroids	-	415.183	3.27992	M+FA-H	C19H30O5S	0	60.2	metab_35153	neg_16066	neg	47.3	3.928	0.388	4.554	0.5451
(S)-Tetrahydrocolumbamine	0.008698	0.2156	1.7375	1.2927	0.8453	-0.2424	yes	down	B(ii)	C04118;_	-	-	map01100	Metabolic pathways	Metabolism	Global and overview maps	HMDB0243515	Alkaloids and derivatives	Protoberberine alkaloids and derivatives	Not Available	483-34-1;_	362.136	4.36177	M+Na-2H	C20H23NO4	0	42.6	metab_32906	neg_13768	neg	45.2	3.263	0.1835	3.86	0.4966
Withaperuvin E	0.04697	0.3164	1.7361	1.4296	0.7754	-0.3669	yes	down	B(ii)	-	-	-	-	-	-	-	HMDB0030127	Lipids and lipid-like molecules	Prenol lipids	Terpene lactones	-	518.277	3.74675	M+NH4	C28H36O8	0	66.1	metab_14973	pos_16154	pos	48.6	2.652	0.04335	3.42	0.9282
Methyl Reserpate	0.01203	0.237	1.7339	1.3112	0.8775	-0.1885	yes	down	B(i)	-	-	-	-	-	-	-	-	-	-	-	-	413.204	3.74857	M-H	C23H30N2O5	48	0	metab_23203	neg_3539	neg	45.2	4.527	0.1976	5.159	0.557
Soyasapogenol B 3-O-[A-L-Rhamnosyl-(1->4)-B-D-Galactosyl-(1->4)-B-D-Glucuronide]	0.01452	0.2485	1.7338	1.5653	0.8716	-0.1983	yes	down	B(ii)	-	-	-	-	-	-	-	HMDB0041244	Lipids and lipid-like molecules	Prenol lipids	Terpene glycosides	-	997.536	5.83115	M+CH3OH+Na	C48H78O18	0	44.2	metab_7630	pos_8197	pos	45.9	4.282	0.6803	4.913	0.2227
Pi(Pgj2/16:2(9Z,12Z))	0.02067	0.2654	1.7334	1.3484	0.8515	-0.2319	yes	down	B(ii)	-	-	-	-	-	-	-	HMDB0276269	Not Available	Not Available	Not Available	-	889.439	4.77088	M+Na-H2O	C45H73O15P	0	43.4	metab_13209	pos_14260	pos	35.7	3.87	0.4395	4.545	0.5827
D-Phenyllactic Acid	0.008838	0.2158	1.7324	1.3425	0.8465	-0.2404	yes	down	B(ii)	C05607	-	-	map01100;map00360	Metabolic pathways;Phenylalanine metabolism	Metabolism;Metabolism	Global and overview maps;Amino acid metabolism	HMDB0000563	Phenylpropanoids and polyketides	Phenylpropanoic acids	Not Available	7326-19-4	331.119	5.36647	2M-H	C9H10O3	0	67.5	metab_25942	neg_6359	neg	52.1	3.331	0.06487	3.935	0.5233
17-O-Deacetylvindoline	0.006181	0.1947	1.7225	1.4979	0.8746	-0.1933	yes	down	B(ii)	C01091;_	-	-	map01100	Metabolic pathways	Metabolism	Global and overview maps	HMDB0304032	Alkaloids and derivatives	Plumeran-type alkaloids	Not Available	-;_	398.223	3.13123	M+H-H2O	C23H31N2O5+	0	51.5	metab_3244	pos_3465	pos	45	4.143	0.5246	4.737	0.2354
Carbuterol	0.01664	0.2537	1.7219	1.3587	0.856	-0.2242	yes	down	B(ii)	-	-	-	-	-	-	-	HMDB0249665	Benzenoids	Benzene and substituted derivatives	N-phenylureas	-	312.156	4.65332	M+FA-H	C13H21N3O3	0	48.7	metab_24824	neg_5202	neg	48.7	3.794	0.3745	4.432	0.5401
Substance P(1-7)	0.01938	0.2625	1.7138	1.3049	0.8513	-0.2323	yes	down	B(ii)	-	-	-	-	-	-	-	HMDB0258530	Organic acids and derivatives	Carboxylic acids and derivatives	Amino acids, peptides, and analogues	-	900.505	5.09453	M+H	C41H65N13O10	0	50.8	metab_12788	pos_13804	pos	44.9	3.697	0.1709	4.343	0.6317
Ppack	0.03148	0.2946	1.7087	1.3715	0.8165	-0.2925	yes	down	B(ii)	-	-	-	-	-	-	-	HMDB0250787	Organic acids and derivatives	Carboxylic acids and derivatives	Amino acids, peptides, and analogues	-	449.204	4.01308	M-H	C21H31ClN6O3	0	70	metab_33528	neg_14401	neg	46.4	3.016	0.2994	3.694	0.707
Corchorusoside E	0.02614	0.284	1.708	1.3134	0.8476	-0.2385	yes	down	B(ii)	-	-	-	-	-	-	-	HMDB0032828	Lipids and lipid-like molecules	Steroids and steroid derivatives	Steroid lactones	210637-19-7	861.419	3.67232	M+H	C41H64O19	0	80.2	metab_4491	pos_4814	pos	50.9	3.732	0.258	4.403	0.6811
Triethylene Glycol	0.02002	0.2637	1.7078	1.3231	0.8625	-0.2134	yes	down	B(ii)	-	-	-	-	-	-	-	HMDB0259193	Organic oxygen compounds	Organooxygen compounds	Ethers	-	345.178	3.20493	2M+FA-H	C6H14O4	0	45.1	metab_35318	neg_16237	neg	46.8	4.227	0.3794	4.901	0.6032
Trilostane	0.04041	0.3081	1.7077	1.3869	0.8183	-0.2893	yes	down	B(ii)	C12580	-	-	-	-	-	-	HMDB0015240	Lipids and lipid-like molecules	Steroids and steroid derivatives	Estrane steroids	13647-35-3	350.172	4.39933	M+Na-2H	C20H27NO3	0	50.5	metab_24418	neg_4785	neg	47.1	3.234	0.4051	3.952	0.7699
Altenuene	0.008851	0.216	1.7062	1.6408	0.8862	-0.1744	yes	down	B(i)	-	-	-	-	-	-	-	-	-	-	-	-	275.094	3.41442	M+H-H2O	C15H16O6	75	0	metab_3923	pos_4185	pos	52	4.538	0.2909	5.121	0.4495
Leu Asp	0.00641	0.1961	1.7061	1.6081	0.8961	-0.1583	yes	down	B(i)	-	-	-	-	-	-	-	-	-	-	-	-	247.128	0.64635	M+H	C10H18N2O5	36.5	0	metab_19012	pos_20515	pos	45.1	4.855	0.3132	5.418	0.3894
Pc(2:0/20:5(7Z,9Z,11E,13E,17Z)-3Oh(5,6,15))	0.02834	0.2882	1.7058	1.3421	0.8347	-0.2607	yes	down	B(ii)	-	-	-	-	-	-	-	HMDB0288872	Not Available	Not Available	Not Available	-	630.31	4.35233	M-H	C30H50NO11P	0	72.5	metab_32921	neg_13784	neg	50.7	3.535	0.4789	4.235	0.647
N-Methoxysuccinyl-Ala-Ala-Pro-Val	0.01969	0.2633	1.7033	1.291	0.825	-0.2775	yes	down	B(ii)	-	-	-	-	-	-	-	HMDB0255168	Organic acids and derivatives	Carboxylic acids and derivatives	Amino acids, peptides, and analogues	-	469.23	5.30042	M-H	C21H34N4O8	0	70	metab_25867	neg_6284	neg	52.7	2.951	0.06483	3.577	0.6262
[(2R,3S,4R,5R,6R)-2-(Hydroxymethyl)-4,5-Bis[[(3R)-3-Hydroxytetradecanoyl]Amino]-6-Phosphonooxyoxan-3-Yl] Dihydrogen Phosphate	0.03235	0.2968	1.7027	1.3721	0.829	-0.2705	yes	down	B(ii)	-	-	-	-	-	-	-	HMDB0258192	Organic oxygen compounds	Organooxygen compounds	Carbohydrates and carbohydrate conjugates	-	789.4	3.40177	M-H	C34H68N2O14P2	0	81.4	metab_22372	neg_2680	neg	52.3	3.341	0.06487	4.03	0.763
Pa(22:6(5Z,8E,10Z,13Z,15E,19Z)-2Oh(7S, 17S)/20:5(5Z,8Z,11Z,14Z,17Z))	0.01135	0.2312	1.701	1.2756	0.8396	-0.2522	yes	down	B(ii)	-	-	-	-	-	-	-	HMDB0265412	Not Available	Not Available	Not Available	-	803.422	5.36033	M+Na-H2O	C45H67O10P	0	45.6	metab_12480	pos_13474	pos	44.1	3.204	0.04342	3.816	0.5552
Antibiotic Ll-Ab 664	0.004645	0.1728	1.7006	1.2911	0.8798	-0.1848	yes	down	B(ii)	-	-	-	-	-	-	-	HMDB0248480	Lipids and lipid-like molecules	Steroids and steroid derivatives	Steroid esters	-	487.229	3.29352	M+H	C18H30N8O8	0	44.8	metab_15987	pos_17270	pos	44.2	3.988	0.3959	4.533	0.2824
Sulfinalol	0.04742	0.3169	1.6998	1.3946	0.7888	-0.3422	yes	down	B(ii)	-	-	-	-	-	-	-	HMDB0258585	Benzenoids	Benzene and substituted derivatives	Phenyl sulfoxides	-	422.168	2.10602	M+FA-H	C20H27NO4S	0	44.3	metab_35782	neg_16708	neg	41.8	2.768	0.05254	3.509	0.8971
Eriojaposide A	0.001395	0.1022	1.6979	1.5368	0.8694	-0.2019	yes	down	B(ii)	C17888;_	-	-	-	-	-	-	HMDB0038028	Lipids and lipid-like molecules	Fatty Acyls	Fatty acyl glycosides	-;290308-51-9	535.273	3.18703	M+CH3OH+H	C24H38O11	0	78.2	metab_3416	pos_3644	pos	53.1	3.368	0.2661	3.874	0.2605
Thymol Sulfate	0.004272	0.1666	1.6979	1.7998	0.8912	-0.1662	yes	down	B(ii)	-	-	-	-	-	-	-	HMDB0062720	Organic acids and derivatives	Organic sulfuric acids and derivatives	Arylsulfates	-	229.054	7.4958	M-H	C10H14O4S	0	59.1	metab_28500	neg_9113	neg	50.1	4.473	0.4468	5.019	0.2187
Angoletin	0.0274	0.2866	1.6977	1.2995	0.8094	-0.3051	yes	down	B(i)	-	-	-	-	-	-	-	LMPK12120491	-	-	-	--	299.129	5.78073	M-H	C18H20O4	47.4	0	metab_30862	neg_11655	neg	47.9	2.807	0.1055	3.468	0.7029
Catechin 3'-Sulfate	0.005272	0.1823	1.6967	2.0744	0.8533	-0.2289	yes	down	B(ii)	-	-	-	-	-	-	-	HMDB0240485	Phenylpropanoids and polyketides	Flavonoids	Flavans	-	335.021	5.4253	M+H-2H2O	C15H14O9S	0	64.9	metab_12409	pos_13401	pos	50.8	3.164	0.04074	3.708	0.4356
N6-Beta-Aspartyllysine	0.01766	0.257	1.6955	1.2489	0.8651	-0.2091	yes	down	B(ii)	-	-	-	-	-	-	-	HMDB0004985	Organic acids and derivatives	Carboxylic acids and derivatives	Amino acids, peptides, and analogues	5853-83-8	226.118	0.597133	M+H-2H2O	C10H19N3O5	0	59.4	metab_469	pos_489	pos	48.9	3.853	0.4602	4.454	0.4567
Ouabain	0.008168	0.2114	1.6949	1.2598	0.8745	-0.1934	yes	down	B(ii)	C01443;_	Steroids;-	23-Carbon atoms;-	map04976	Bile secretion	Organismal Systems	Digestive system	HMDB0015224	Benzenoids	Naphthalenes	Not Available	630-60-4;_;	583.274	3.34572	M-H	C29H44O12	0	59.2	metab_22242	neg_2549	neg	50.1	4.092	0.3013	4.679	0.441
Delartine	0.02967	0.2919	1.6935	1.2384	0.859	-0.2192	yes	down	B(ii)	-	-	-	-	-	-	-	HMDB0250976	Lipids and lipid-like molecules	Steroids and steroid derivatives	Steroid lactones	-	703.316	3.72038	M+Na-2H	C37H50N2O10	0	60.6	metab_23148	neg_3482	neg	48.7	3.845	0.4578	4.476	0.5786
Val Ala Phe Asp	0.01661	0.2537	1.6916	1.2859	0.8753	-0.1922	yes	down	B(i)	-	-	-	-	-	-	-	-	-	-	-	-	449.204	5.2061	M-H	C21H30N4O7	88.7	0	metab_31548	neg_12367	neg	56.9	4.288	0.2857	4.899	0.5467
Ala Glu Phe	0.03549	0.3004	1.69	1.3813	0.8135	-0.2978	yes	down	B(i)	-	-	-	-	-	-	-	-	-	-	-	-	366.165	3.18703	M+H	C17H23N3O6	80.5	0	metab_16202	pos_17513	pos	54.2	3.01	0.08788	3.7	0.7791
Senkyunolide I	0.0216	0.2687	1.6874	1.616	1.1809	0.2399	yes	up	B(ii)	-	-	-	-	-	-	-	HMDB0258236	Organoheterocyclic compounds	Isobenzofurans	Not Available	-	207.103	4.3937	M+H-H2O	C12H16O4	0	49.2	metab_13856	pos_14948	pos	46.1	4.112	0.3699	3.482	0.5677
Hederagenin	0.01998	0.2637	1.6839	1.2503	0.8445	-0.2438	yes	down	B(i)	-	-	-	-	-	-	-	HMDB0253065	Lipids and lipid-like molecules	Prenol lipids	Triterpenoids	-	471.348	6.44218	M-H	C30H48O4	50.9	0	metab_27557	neg_8074	neg	47.6	3.406	0.236	4.033	0.6011
Sm(D18:0/24:1(15Z)(Oh))	0.02715	0.2855	1.6796	1.5076	1.1403	0.1894	yes	up	B(ii)	C00550	Lipids	Phospholipids	map00600;map01100;map04071;map04217	Sphingolipid metabolism;Metabolic pathways;Sphingolipid signaling pathway;Necroptosis	Metabolism;Metabolism;Environmental Information Processing;Cellular Processes	Lipid metabolism;Global and overview maps;Signal transduction;Cell growth and death	HMDB0013469	Lipids and lipid-like molecules	Sphingolipids	Phosphosphingolipids	-	833.647	7.2148	M+Na-H2O	C47H93N2O7P	0	45.2	metab_10185	pos_10949	pos	45.7	5.096	0.7798	4.469	0.2112
Pc(22:6(5Z,8E,10Z,13Z,15E,19Z)-2Oh(7S, 17S)/2:0)	0.01353	0.2449	1.6774	1.298	0.8619	-0.2144	yes	down	B(ii)	-	-	-	-	-	-	-	HMDB0288871	Not Available	Not Available	Not Available	-	686.337	3.74857	M+FA-H	C32H52NO10P	0	70.1	metab_34056	neg_14936	neg	45.2	3.782	0.3243	4.388	0.5022
Gracillin	0.002856	0.145	1.677	1.6739	1.0881	0.1218	yes	up	B(ii)	C08901;_	-	-	-	-	-	-	HMDB0252931	Lipids and lipid-like molecules	Steroids and steroid derivatives	Steroidal glycosides	19083-00-2;_;	943.49	5.89273	M+Hac-H	C45H72O17	0	58.8	metab_30572	neg_11345	neg	47.9	6.508	0.4414	5.981	0.1432
Obtusifolin	0.008538	0.2137	1.6759	1.4243	0.9054	-0.1434	yes	down	B(i)	C17039	-	-	-	-	-	-	HMDB0255882	Benzenoids	Anthracenes	Anthraquinones	477-85-0;_	285.075	5.85922	M+H	C16H12O5	89.1	0	metab_7659	pos_8229	pos	56.7	5.214	0.3978	5.759	0.3422
4,2'-Dihydroxy-3,4',6'-Trimethoxychalcone	0.04693	0.3164	1.6712	1.8555	1.2231	0.2905	yes	up	B(i)	-	-	-	-	-	-	-	-	-	-	-	-	365.079	4.79462	M+Cl	C18H18O6	72.6	0	metab_25080	neg_5468	neg	53	3.865	0.9241	3.16	0.3992
Thr Pro Ile	0.04807	0.3181	1.6671	1.3095	0.8524	-0.2304	yes	down	B(i)	-	-	-	-	-	-	-	-	-	-	-	-	330.202	3.1128	M+H	C15H27N3O5	91.7	0	metab_3191	pos_3409	pos	56.5	3.961	0.4711	4.647	0.7414
17Beta-Estradiol-2,3-Quinone	0.03046	0.2935	1.6587	1.3631	0.8452	-0.2426	yes	down	B(ii)	C22357;_	-	-	map05208	Chemical carcinogenesis - reactive oxygen species	Human Diseases	Cancer: overview	HMDB0060084	Lipids and lipid-like molecules	Steroids and steroid derivatives	Estrane steroids	42261-16-5;_	617.315	4.73802	2M+FA-H	C18H22O3	0	55	metab_32283	neg_13124	neg	47.2	3.643	0.3301	4.31	0.6793
Capsianoside Iv	0.009514	0.221	1.6574	1.2533	0.8835	-0.1786	yes	down	B(ii)	-	-	-	-	-	-	-	HMDB0030736	Lipids and lipid-like molecules	Fatty Acyls	Fatty acyl glycosides	121924-05-8	645.345	4.48722	M+H	C32H52O13	0	47.6	metab_13669	pos_14752	pos	46.2	4.37	0.4833	4.946	0.3199
Trandolaprilat	0.04866	0.3189	1.657	1.4108	0.8323	-0.2647	yes	down	B(ii)	C21515;_	-	-	-	-	-	-	HMDB0060583	Organic acids and derivatives	Carboxylic acids and derivatives	Amino acids, peptides, and analogues	-;_	401.204	4.0883	M-H	C22H30N2O5	0	68.7	metab_23872	neg_4229	neg	49.9	3.52	0.422	4.229	0.7943
Silodosin	0.02106	0.2668	1.6551	1.272	0.8323	-0.2648	yes	down	B(ii)	-	-	-	-	-	-	-	HMDB0258291	Organoheterocyclic compounds	Indoles and derivatives	Indolecarboxylic acids and derivatives	-	476.216	4.00338	M-H2O-H	C25H32F3N3O4	0	71.4	metab_23717	neg_4070	neg	51.4	2.978	0.06484	3.578	0.6073
Leu Ser Tyr	0.01352	0.2449	1.6541	1.2252	0.8631	-0.2124	yes	down	B(i)	-	-	-	-	-	-	-	-	-	-	-	-	382.194	4.95442	M+H	C18H27N3O6	53.7	0	metab_6603	pos_7101	pos	45	3.574	0.2417	4.141	0.4931
Pentacarboxyl Porphyrinogen Iii	0.00438	0.169	1.6515	1.2119	0.9185	-0.1226	yes	down	B(ii)	-	-	-	-	-	-	-	HMDB0001957	Organoheterocyclic compounds	Tetrapyrroles and derivatives	Porphyrins	-	718.306	2.94723	M+NH4	C37H40N4O10	0	41.4	metab_2884	pos_3059	pos	46.8	5.726	0.2822	6.234	0.3235
N-Oleoyl Histidine	0.01587	0.2521	1.6502	1.2353	0.8825	-0.1803	yes	down	B(ii)	-	-	-	-	-	-	-	HMDB0241960	Organic acids and derivatives	Carboxylic acids and derivatives	Amino acids, peptides, and analogues	_;	420.321	6.23602	M+H	C24H41N3O3	0	64	metab_11356	pos_12234	pos	47.3	4.313	0.438	4.887	0.4212
Pamaqueside	0.01626	0.2526	1.6497	1.3194	0.896	-0.1585	yes	down	B(ii)	-	-	-	-	-	-	-	HMDB0256102	Lipids and lipid-like molecules	Steroids and steroid derivatives	Steroidal glycosides	-	759.387	3.56965	M+Na-H2O	C39H62O14	0	52.4	metab_15380	pos_16588	pos	46.7	4.978	0.5747	5.556	0.3037
Asarone	0.02201	0.2696	1.6444	1.3929	0.8688	-0.2028	yes	down	B(i)	C17846;_	-	-	-	-	-	-	HMDB0031469;HMDB0246912	Benzenoids	Phenol ethers	Anisoles	2883-98-9;_	209.117	4.3374	M+H	C12H16O3	38	0	metab_5630	pos_6056	pos	45.5	3.915	0.3425	4.506	0.5372
7,8-Dihydro-7-Hydroxy-8-S-Glutathionyl-Benzo[A]Pyrene	0.007944	0.2097	1.6433	1.2504	0.8895	-0.169	yes	down	B(ii)	C14856	-	-	map05204;map00980	Chemical carcinogenesis - DNA adducts;Metabolism of xenobiotics by cytochrome P450	Human Diseases;Metabolism	Cancer: overview;Xenobiotics biodegradation and metabolism	HMDB0060423	Lipids and lipid-like molecules	Steroids and steroid derivatives	Pregnane steroids	-;_	634.185	1.9352	M+Hac-H	C30H29N3O7S	0	62.9	metab_35845	neg_16771	neg	47.6	4.289	0.0649	4.822	0.4532
3-Phenylpropionic Acid Sulfate	0.006503	0.1968	1.6423	1.2098	0.8847	-0.1767	yes	down	B(ii)	-	-	-	-	-	-	-	HMDB0240372	Benzenoids	Benzene and substituted derivatives	Not Available	2177304-64-0	275.023	4.25785	M+FA-H	C9H10O5S	0	47.2	metab_33097	neg_13962	neg	47.8	3.815	0.1017	4.312	0.4031
Gitonin	0.02934	0.2918	1.6421	1.3248	0.8618	-0.2147	yes	down	B(ii)	C08900;_	-	-	-	-	-	-	HMDB0301779	Lipids and lipid-like molecules	Steroids and steroid derivatives	Steroidal glycosides	39937-47-8	1033.52	5.14115	M+H-H2O	C50H82O23	0	57.6	metab_6849	pos_7361	pos	48.5	4.033	0.2894	4.68	0.6633
Daclatasvir	0.03351	0.2989	1.6415	1.2174	0.8292	-0.2701	yes	down	B(ii)	-	-	-	-	-	-	-	HMDB0250822	Organic acids and derivatives	Carboxylic acids and derivatives	Amino acids, peptides, and analogues	-	756.412	4.90792	M+NH4	C40H50N8O6	0	44.3	metab_6553	pos_7046	pos	42.9	3.108	0.276	3.748	0.68
Coroloside	0.03234	0.2968	1.6401	1.2968	0.8528	-0.2298	yes	down	B(ii)	-	-	-	-	-	-	-	HMDB0033703	Lipids and lipid-like molecules	Glycerolipids	Triradylcglycerols	57361-71-4	687.334	4.42752	M+Na-2H	C35H54O12	0	54	metab_32779	neg_13635	neg	48	3.666	0.5359	4.299	0.5503
(S)-3-Sulfonatolactate	0.02574	0.2825	1.6392	2.0631	1.1695	0.2259	yes	up	B(ii)	C11499	-	-	map01100;map00270	Metabolic pathways;Cysteine and methionine metabolism	Metabolism;Metabolism	Global and overview maps;Amino acid metabolism	HMDB0060176	Organic acids and derivatives	Hydroxy acids and derivatives	Alpha hydroxy acids and derivatives	-	229.002	0.73505	M+Hac-H	C3H6O6S	0	44.7	metab_36608	neg_17558	neg	46.8	4.506	0.3772	3.853	0.6181
Delta-Hydroxylysylnorleucine	0.04361	0.312	1.638	1.3314	0.8541	-0.2275	yes	down	B(ii)	-	-	-	-	-	-	-	HMDB0253190	Organic acids and derivatives	Carboxylic acids and derivatives	Amino acids, peptides, and analogues	-	312.156	4.28627	M+Na-2H	C12H25N3O5	0	54.2	metab_33040	neg_13904	neg	48.5	3.747	0.3449	4.387	0.708
Pa(20:5(5Z,8Z,11Z,14Z,16E)-Oh(18R)/8:0)	0.01253	0.2397	1.6377	1.236	0.8791	-0.1859	yes	down	B(ii)	-	-	-	-	-	-	-	HMDB0266648	Not Available	Not Available	Not Available	-	643.331	4.96413	M+FA-H	C31H51O9P	0	57.8	metab_31911	neg_12742	neg	48.3	4.152	0.2778	4.723	0.4761
Cadabicine Methyl Ether	0.0228	0.2718	1.6369	1.2778	0.8398	-0.2519	yes	down	B(ii)	-	-	-	-	-	-	-	HMDB0039857	Phenylpropanoids and polyketides	Flavonoids	Flavonoid glycosides	-	494.226	4.03193	M+FA-H	C26H31N3O4	0	62.2	metab_33486	neg_14358	neg	47.9	3.13	0.08844	3.727	0.6126
Ala-Ile	0.03453	0.2997	1.6364	1.2989	0.8642	-0.2105	yes	down	B(i)	-	-	-	-	-	-	-	HMDB0028690	Organic acids and derivatives	Carboxylic acids and derivatives	Amino acids, peptides, and analogues	29727-65-9	203.139	1.976	M+H	C9H18N2O3	68.2	0	metab_17927	pos_19378	pos	52.3	4.144	0.2424	4.795	0.7061
2-(6-Phenylimidazo[2,1-B][1,3]Thiazol-3-Yl)-N-(2-Phenylpropyl)Acetamide	0.0192	0.262	1.6355	1.2117	0.8532	-0.2291	yes	down	B(i)	-	-	-	-	-	-	-	-	-	-	-	-	376.15	3.20563	M+H	C22H21N3OS	56	0	metab_3467	pos_3695	pos	46	3.411	0.2275	3.998	0.5566
Fluphenazine Enanthate	0.02142	0.2679	1.631	1.2798	0.8718	-0.1979	yes	down	B(ii)	C07955	-	-	-	-	-	-	HMDB0252401	Organoheterocyclic compounds	Benzothiazines	Phenothiazines	2746-81-8;_	530.247	3.928	M-H2O-H	C29H38F3N3O2S	0	58.9	metab_23562	neg_3910	neg	47.8	4.033	0.2163	4.626	0.5786
Lysope(0:0/14:1(9Z))	0.01429	0.2481	1.6267	1.2386	0.8912	-0.1662	yes	down	B(ii)	-	-	-	-	-	-	-	HMDB0011471	Lipids and lipid-like molecules	Glycerophospholipids	Glycerophosphoethanolamines	-	444.21	3.64497	M+Na-2H	C19H38NO7P	0	41	metab_22982	neg_3313	neg	44.6	4.618	0.3025	5.182	0.4718
Adaphostin	0.04343	0.3116	1.6235	1.3288	0.8414	-0.2492	yes	down	B(ii)	-	-	-	-	-	-	-	HMDB0248000	Benzenoids	Benzene and substituted derivatives	Phenylmethylamines	-	392.183	5.62983	M-H	C24H27NO4	0	41.1	metab_26207	neg_6635	neg	43.8	3.432	0.3561	4.079	0.7117
7-[3-(3-Cyclohexyl-3-Hydroxypropyl)-2,5-Dioxoimidazolidin-4-Yl]Heptanoic Acid	0.003691	0.1584	1.6215	1.4681	0.9107	-0.135	yes	down	B(i)	-	-	-	-	-	-	-	HMDB0249486	Organoheterocyclic compounds	Azoles	Imidazoles	-	413.231	6.34638	M+FA-H	C19H32N2O5	45.5	0	metab_27425	neg_7929	neg	45.5	4.7	0.409	5.161	0.1088
Leu Val Ala Glu	0.04778	0.3179	1.6212	1.3125	0.8291	-0.2704	yes	down	B(i)	-	-	-	-	-	-	-	-	-	-	-	-	431.249	3.16855	M+H	C19H34N4O7	64.4	0	metab_3356	pos_3582	pos	50.3	3.206	0.239	3.867	0.7796
Asparaginyl-Threonine	0.03616	0.3007	1.6205	1.2559	0.8466	-0.2402	yes	down	B(ii)	-	-	-	-	-	-	-	HMDB0028741	Organic acids and derivatives	Carboxylic acids and derivatives	Amino acids, peptides, and analogues	-	232.093	0.560217	M-H	C8H15N3O5	0	46	metab_37041	neg_18022	neg	46.7	3.444	0.2877	4.068	0.6705
Sulfolithocholylglycine	0.03487	0.2997	1.6198	1.2728	0.8421	-0.2479	yes	down	B(ii)	C11301	-	-	-	-	-	-	HMDB0002639	Lipids and lipid-like molecules	Steroids and steroid derivatives	Bile acids, alcohols and derivatives	15324-64-8	512.272	5.34763	M-H	C26H43NO7S	0	72.6	metab_31343	neg_12155	neg	48.9	3.318	0.4344	3.94	0.6059
(4Z,7Z,10S,11E)-10-Hydroxy-12-[(1S,2R,5S)-5-Hydroxy-3-Oxo-2-[(2Z)-Pent-2-En-1-Yl]Cyclopentyl]Dodeca-4,7,11-Trienoylcarnitine	0.001116	0.09041	1.6178	1.2857	1.0892	0.1233	yes	up	B(ii)	-	-	-	-	-	-	-	HMDB0241813	Lipids and lipid-like molecules	Fatty Acyls	Fatty acid esters	-	520.327	6.88055	M+H	C29H45NO7	0	52	metab_10537	pos_11331	pos	44.5	5.334	0.2082	4.897	0.2279
Gpcho(18:3/16:0)	0.02328	0.2739	1.6164	1.5027	0.9137	-0.1301	yes	down	B(i)	-	-	-	-	-	-	-	HMDB0008166	Lipids and lipid-like molecules	Glycerophospholipids	Glycerophosphocholines	-	778.534	6.55415	M+Na	C42H78NO8P	97.8	0	metab_8711	pos_9368	pos	53.6	6.091	0.7059	6.666	0.1533
(2R,3R,4R,5S)-2-(Hydroxymethyl)-1-Nonylpiperidine-3,4,5-Triol	0.03597	0.3004	1.6162	1.2918	1.1579	0.2116	yes	up	B(ii)	-	-	-	-	-	-	-	HMDB0242572	Organoheterocyclic compounds	Piperidines	Not Available	-	353.243	5.34195	M+ACN+Na	C15H31NO4	0	74.7	metab_7069	pos_7601	pos	53.1	4.472	0.7514	3.862	0.3235
Betaxolol	0.01428	0.2481	1.6155	1.7284	1.1274	0.173	yes	up	B(i)	C06849	-	-	-	-	-	-	HMDB0014341;PW_C008742	Benzenoids	Phenols	Tyrosols and derivatives	63659-18-7	308.221	5.81255	M+H	C18H29NO3	35.6	0	metab_12011	pos_12959	pos	45.3	4.708	0.5338	4.176	0.2513
Ps(Pge2/18:4(6Z,9Z,12Z,15Z))	0.01987	0.2637	1.6133	1.2541	0.8791	-0.1859	yes	down	B(ii)	-	-	-	-	-	-	-	HMDB0281966	Not Available	Not Available	Not Available	-	834.454	4.94515	M+H-H2O	C44H70NO13P	0	40.2	metab_12974	pos_14003	pos	44.1	4.319	0.4958	4.913	0.439
Dihydroferulic Acid	0.02205	0.2697	1.6119	1.2954	0.882	-0.1811	yes	down	B(i)	-	-	-	-	-	-	-	HMDB0062121	Phenylpropanoids and polyketides	Phenylpropanoic acids	Not Available	1135-23-5	195.066	5.0279	M-H	C10H12O4	87.1	0	metab_31845	neg_12671	neg	56.4	4.141	0.3678	4.695	0.4837
Absintholide	0.029	0.2899	1.61	1.2002	0.835	-0.2601	yes	down	B(ii)	-	-	-	-	-	-	-	HMDB0038171	Lipids and lipid-like molecules	Prenol lipids	Sesterterpenoids	91997-90-9	561.223	5.42287	M+Cl	C30H38O8	0	43.1	metab_26006	neg_6425	neg	45.2	2.926	0.2674	3.504	0.5884
2-Naphthylamine	0.008931	0.2164	1.6099	1.8638	1.1525	0.2047	yes	up	B(i)	C02227	-	-	-	-	-	-	HMDB0041802	Benzenoids	Naphthalenes	Not Available	91-59-8	144.081	3.551	M+H	C10H9N	72.4	0	metab_4198	pos_4497	pos	53.6	4.089	0.4441	3.548	0.3022
2-Aminobenzimidazole	0.03837	0.3051	1.6092	1.2311	0.8345	-0.2611	yes	down	B(ii)	C10901	-	-	-	-	-	-	HMDB0245008	Organoheterocyclic compounds	Benzimidazoles	Not Available	934-32-7;_	265.123	6.26585	2M-H	C7H7N3	0	61.2	metab_27294	neg_7784	neg	48.8	3.201	0.06486	3.836	0.7306
Crustecdysone	0.04457	0.3132	1.6075	1.3245	0.8286	-0.2712	yes	down	B(i)	C02633;_	-	-	-	-	-	-	-;HMDB0030180	Lipids and lipid-like molecules	Steroids and steroid derivatives	Bile acids, alcohols and derivatives	5289-74-7	515.284	3.8807	M+Cl	C27H44O7	49.7	0	metab_23475	neg_3820	neg	44.6	3.36	0.517	4.055	0.7148
5-(N-Hexadecanoyl)Aminofluorescin	0.01905	0.2612	1.6034	1.2129	0.8812	-0.1824	yes	down	B(ii)	-	-	-	-	-	-	-	HMDB0246734	Organoheterocyclic compounds	Benzopyrans	1-benzopyrans	-	630.31	4.1447	M+FA-H	C36H43NO6	0	67.5	metab_33281	neg_14149	neg	49.6	3.962	0.4029	4.496	0.4194
Gly Asp Leu	0.02611	0.284	1.6034	1.175	0.8481	-0.2376	yes	down	B(i)	-	-	-	-	-	-	-	-	-	-	-	-	304.15	3.0023	M+H	C12H21N3O6	47	0	metab_3021	pos_3212	pos	47.9	3.245	0.3486	3.826	0.547
3-Hydroxymethyl-Picumast	0.04653	0.3163	1.6034	1.3628	0.8115	-0.3013	yes	down	B(ii)	-	-	-	-	-	-	-	HMDB0245901	Phenylpropanoids and polyketides	Coumarins and derivatives	Not Available	-	437.168	3.1012	M-H2O-H	C25H29ClN2O4	0	44.9	metab_21744	neg_2034	neg	39.8	2.799	0.1002	3.449	0.7803
Ala Ile	0.0308	0.2937	1.5992	1.2651	0.8703	-0.2004	yes	down	B(i)	-	-	-	-	-	-	-	-	-	-	-	-	201.124	2.06843	M-H	C9H18N2O3	86.6	0	metab_21449	neg_1738	neg	56.5	4.047	0.1658	4.65	0.6487
Gpser(20:5/22:4)	0.0091	0.2181	1.5957	1.8149	0.9112	-0.1342	yes	down	B(i)	-	-	-	-	-	-	-	-	-	-	-	-	880.504	7.07467	M+Na	C48H76NO10P	35	0	metab_9262	pos_9966	pos	42.8	5.263	0.4033	5.776	0.3045
(3S,8As)-7-Hydroxy-3-(Hydroxymethyl)-2,3,6,7,8,8A-Hexahydropyrrolo[1,2-A]Pyrazine-1,4-Dione	0.0495	0.3208	1.5949	1.3805	0.8198	-0.2866	yes	down	B(ii)	-	-	-	-	-	-	-	HMDB0253728	Organic acids and derivatives	Carboxylic acids and derivatives	Amino acids, peptides, and analogues	-	399.152	3.16707	2M-H	C8H12N2O4	0	43.4	metab_21837	neg_2128	neg	47.2	3.003	0.4246	3.663	0.7304
3-O-Methyl-A-Methyldopa	0.0391	0.3063	1.5931	1.3089	0.8886	-0.1704	yes	down	B(ii)	-	-	-	-	-	-	-	HMDB0060747	Organic acids and derivatives	Carboxylic acids and derivatives	Amino acids, peptides, and analogues	-	229.118	1.18258	M+NH4	C10H13NO4	0	49.7	metab_18470	pos_19937	pos	48.4	4.896	0.1675	5.51	0.6991
6-[[4-(Trifluoromethoxy)Phenyl]Methyl]-6,9-Diazaspiro[4.5]Decan-8-One	0.03628	0.3008	1.5887	1.2395	0.8476	-0.2386	yes	down	B(i)	-	-	-	-	-	-	-	-	-	-	-	-	329.149	3.22323	M+H	C16H19F3N2O2	36.2	0	metab_16113	pos_17420	pos	43.8	3.47	0.2549	4.094	0.6792
Heraclenol	0.018	0.2577	1.5886	1.7111	0.888	-0.1713	yes	down	B(i)	-	-	-	-	-	-	-	HMDB0030745	Phenylpropanoids and polyketides	Coumarins and derivatives	Furanocoumarins	26091-76-9	305.104	3.53255	M+H	C16H16O6	37.5	0	metab_15484	pos_16703	pos	44.6	4.338	0.2659	4.885	0.4941
Molindone	0.003338	0.1533	1.5855	1.261	0.8931	-0.163	yes	down	B(i)	C07230	-	-	-	-	-	-	HMDB0015555	Organoheterocyclic compounds	Indoles and derivatives	Not Available	7416-34-4	294.217	1.1178	M+NH4	C16H24N2O2	54.4	0	metab_1101	pos_1159	pos	48	3.895	0.04344	4.361	0.3488
Fm Zwitterion	0.04858	0.3187	1.5846	1.2908	0.8394	-0.2525	yes	down	B(i)	-	-	-	-	-	-	-	-	-	-	-	-	297.126	3.3867	M+H	C14H20N2O3S	72.9	0	metab_15773	pos_17038	pos	53.2	3.461	0.5032	4.123	0.6952
Lithocholyltaurine	0.04106	0.3083	1.5788	1.2864	0.8303	-0.2683	yes	down	B(ii)	C02592	-	-	-	-	-	-	HMDB0000722	Lipids and lipid-like molecules	Steroids and steroid derivatives	Bile acids, alcohols and derivatives	516-90-5	528.305	4.84165	M+FA-H	C26H45NO5S	0	74	metab_32095	neg_12935	neg	49.9	3.053	0.3021	3.677	0.6876
Gamma-Glutamyl-5-Hydroxytryptophan	0.01157	0.233	1.5747	1.2261	0.881	-0.1827	yes	down	B(ii)	-	-	-	-	-	-	-	HMDB0252616	Organic acids and derivatives	Carboxylic acids and derivatives	Amino acids, peptides, and analogues	-	408.141	4.57777	M+Hac-H	C16H19N3O6	0	70.2	metab_32558	neg_13407	neg	53.1	3.858	0.5192	4.379	0.2141
Asn Gly Phe	0.02067	0.2654	1.5743	1.2291	0.8611	-0.2157	yes	down	B(i)	-	-	-	-	-	-	-	-	-	-	-	-	337.15	2.89442	M+H	C15H20N4O5	41.4	0	metab_2733	pos_2897	pos	44.6	3.417	0.3431	3.968	0.4827
Ciramadol	0.03003	0.2923	1.5728	1.2442	0.8134	-0.298	yes	down	B(ii)	-	-	-	-	-	-	-	HMDB0250272	Organic oxygen compounds	Organooxygen compounds	Alcohols and polyols	-	270.146	4.36177	M+Na-2H	C15H23NO2	0	48.1	metab_24353	neg_4718	neg	46.6	2.506	0.1405	3.081	0.6184
N-(N-(3-Amino-3-Carboxypropyl)-3-Amino-3-Carboxypropyl)Azetidine-2-Carboxylic Acid	0.01815	0.2578	1.5712	1.2228	0.8805	-0.1835	yes	down	B(ii)	-	-	-	-	-	-	-	HMDB0255025	Organic acids and derivatives	Carboxylic acids and derivatives	Amino acids, peptides, and analogues	-	302.136	3.53348	M-H	C12H21N3O6	0	65.4	metab_22705	neg_3024	neg	51.7	4.017	0.1605	4.562	0.5218
Lycoperodine I	0.006452	0.1962	1.5708	1.6259	1.1158	0.1581	yes	up	B(i)	-	-	-	-	-	-	-	-	-	-	-	-	217.097	3.56028	M+H	C12H12N2O2	96.1	0	metab_15408	pos_16620	pos	56.8	4.826	0.4166	4.325	0.2387
4-Androsten-3Beta,17Beta-Diol 3-Sulfate	0.02653	0.2849	1.5656	1.1968	0.8681	-0.204	yes	down	B(ii)	-	-	-	-	-	-	-	HMDB0186954	Lipids and lipid-like molecules	Steroids and steroid derivatives	Sulfated steroids	26704-15-4	429.199	4.35233	M+Hac-H	C19H30O5S	0	56.7	metab_24333	neg_4698	neg	46.9	3.871	0.498	4.459	0.4764
3-Quinolinecarboxylic Acid, 7-(3-Amino-1-Pyrrolidinyl)-1-Cyclopropyl-6,8-Difluoro-1,4-Dihydro-4-Oxo-	0.02575	0.2825	1.5652	1.1344	0.8646	-0.2099	yes	down	B(ii)	-	-	-	-	-	-	-	HMDB0256179	Organoheterocyclic compounds	Quinolines and derivatives	Quinoline carboxylic acids	-	394.125	3.71095	M+FA-H	C17H17F2N3O3	0	46	metab_34157	neg_15040	neg	45.5	3.48	0.414	4.025	0.4665
3,4-Didesmethyl-5-Deshydroxy-3'-Ethoxyscleroin	0.0215	0.2686	1.5625	1.6598	0.8901	-0.1679	yes	down	B(i)	-	-	-	-	-	-	-	-	-	-	-	-	275.094	1.7983	M+H	C15H14O5	60.2	0	metab_1488	pos_1564	pos	48.2	4.351	0.3981	4.888	0.4422
Lappaconitine	0.01923	0.262	1.5623	1.23	0.8958	-0.1588	yes	down	B(i)	C08694	-	-	-	-	-	-	-	-	-	-	32854-75-4	585.322	4.20282	M+H	C32H44N2O8	42.1	0	metab_5424	pos_5830	pos	41.3	4.59	0.3082	5.124	0.4709
Bis(2-Furanylmethyl) Sulfide	0.0008755	0.07802	1.5578	1.391	1.1048	0.1437	yes	up	B(ii)	-	-	-	-	-	-	-	HMDB0041503	Organoheterocyclic compounds	Heteroaromatic compounds	Not Available	13678-67-6	177.037	2.94723	M+H-H2O	C10H10O2S	0	46.8	metab_16722	pos_18096	pos	46.5	4.345	0.1648	3.933	0.2234
2-Hydroxyfelbamate	0.01578	0.2521	1.557	1.3794	0.8803	-0.1839	yes	down	B(ii)	C16582	-	-	map00982	Drug metabolism - cytochrome P450	Metabolism	Xenobiotics biodegradation and metabolism	HMDB0060670	Lipids and lipid-like molecules	Glycerolipids	Not Available	-;_	237.087	1.92938	M+H-H2O	C11H14N2O5	0	49.6	metab_1661	pos_1748	pos	48.2	3.723	0.5271	4.229	0.2276
Adarotene	0.04573	0.3156	1.5525	1.3184	0.8246	-0.2782	yes	down	B(ii)	-	-	-	-	-	-	-	HMDB0248001	Benzenoids	Benzene and substituted derivatives	Cyclohexylphenols	-	409.154	4.59687	M+Cl	C25H26O3	0	49.4	metab_32524	neg_13373	neg	44.5	2.845	0.2035	3.45	0.7083
Arillatose B	0.03636	0.301	1.5511	1.8443	1.1826	0.242	yes	up	B(i)	-	-	-	-	-	-	-	-	-	-	-	-	517.157	4.01308	M-H	C22H30O14	41.5	0	metab_33526	neg_14399	neg	46.8	3.756	0.6792	3.176	0.3587
Asp Lys Leu Gly Glu	0.04177	0.309	1.5508	1.2097	0.8525	-0.2303	yes	down	B(i)	-	-	-	-	-	-	-	-	-	-	-	-	561.287	3.0847	M+H	C23H40N6O10	81.6	0	metab_3158	pos_3371	pos	51.9	3.577	0.1575	4.196	0.7174
L-Prolinamide, 5-Oxo-L-Prolyl-L-Norvalyl-	0.02687	0.2849	1.5463	1.2462	0.8721	-0.1974	yes	down	B(ii)	-	-	-	-	-	-	-	HMDB0253911	Organic acids and derivatives	Carboxylic acids and derivatives	Amino acids, peptides, and analogues	-	369.178	3.74857	M+FA-H	C15H24N4O4	0	63.2	metab_23201	neg_3537	neg	51.2	3.745	0.4864	4.294	0.4319
Murametide	0.007931	0.2095	1.5432	1.1374	0.8753	-0.1921	yes	down	B(ii)	-	-	-	-	-	-	-	HMDB0254950	Organic acids and derivatives	Carboxylic acids and derivatives	Amino acids, peptides, and analogues	-	487.205	4.35233	M-H2O-H	C20H34N4O11	0	80.7	metab_24336	neg_4701	neg	51.3	3.117	0.2266	3.561	0.3312
Milbemycin Alpha10	0.02027	0.2641	1.5422	1.1106	0.8783	-0.1873	yes	down	B(ii)	-	-	-	-	-	-	-	HMDB0254722	Phenylpropanoids and polyketides	Macrolides and analogues	Milbemycins	-	693.373	4.89857	M+ACN+H	C37H49NO9	0	75.9	metab_6532	pos_7023	pos	53.6	3.571	0.2576	4.066	0.4523
Pip(16:1(9Z)/18:1(11Z))	0.01979	0.2637	1.5389	1.3526	0.865	-0.2092	yes	down	B(ii)	C00626	-	-	-	-	-	-	HMDB0009941	Lipids and lipid-like molecules	Glycerophospholipids	Glycerophosphoinositol phosphates	-	949.459	4.60627	M+Cl	C43H80O16P2	0	42.9	metab_32489	neg_13338	neg	45.9	3.474	0.4077	4.016	0.4314
Glucitol-Lysine	0.03757	0.3043	1.5364	1.2215	0.8511	-0.2326	yes	down	B(ii)	-	-	-	-	-	-	-	HMDB0252764	Organic acids and derivatives	Carboxylic acids and derivatives	Amino acids, peptides, and analogues	-	345.141	0.947533	M+Cl	C12H26N2O7	0	42.3	metab_36443	neg_17385	neg	44.8	3.366	0.354	3.955	0.6119
(7'R,8'R)-4,7'-Epoxy-3'-Methoxy-4',5,9,9'-Lignanetetrol 9'-Glucoside	0.0426	0.3097	1.532	1.2403	0.8426	-0.247	yes	down	B(ii)	-	-	-	-	-	-	-	HMDB0038710	Phenylpropanoids and polyketides	2-arylbenzofuran flavonoids	Not Available	-	507.185	3.31752	M-H	C25H32O11	0	74	metab_22190	neg_2493	neg	49.6	3.282	0.3456	3.895	0.6678
Vanillylmandelic Acid	0.01846	0.2585	1.5311	1.3052	0.8905	-0.1673	yes	down	B(i)	C05584	-	-	map01100;map00350	Metabolic pathways;Tyrosine metabolism	Metabolism;Metabolism	Global and overview maps;Amino acid metabolism	HMDB0000291;PW_C000197	Benzenoids	Phenols	Methoxyphenols	1955/10/7;13244-77-4;55-10-7	181.049	2.81955	M+H-H2O	C9H10O5	36.6	0	metab_2473	pos_2624	pos	45.8	4.091	0.3474	4.594	0.4106
1-Benzylpiperidine-4-Carboxylic Acid	0.01398	0.2465	1.5243	1.428	1.1101	0.1506	yes	up	B(ii)	-	-	-	-	-	-	-	HMDB0243839	Organoheterocyclic compounds	Piperidines	Benzylpiperidines	-	252.159	4.7521	M+CH3OH+H	C13H17NO2	0	63.9	metab_13251	pos_14305	pos	51.8	4.791	0.5222	4.316	0.1361
6-(2-Methylpiperidin-1-Yl)Sulfonyl-2-(4-Phenylpiperazin-1-Yl)Quinoline	0.02211	0.2701	1.5215	1.1742	0.8936	-0.1622	yes	down	B(i)	-	-	-	-	-	-	-	-	-	-	-	-	451.217	4.7521	M+H	C25H30N4O2S	58.6	0	metab_6326	pos_6800	pos	48.3	4.285	0.2763	4.795	0.4716
Ala-Ile-Oh	0.0409	0.3081	1.5209	1.2545	0.8856	-0.1753	yes	down	B(i)	-	-	-	-	-	-	-	-	-	-	-	-	309.109	1.37752	M-H	C14H18N2O6	73.5	0	metab_21127	neg_1414	neg	54	4.527	0.3878	5.112	0.6076
11-Hydroxynonadecanoylcarnitine	0.005271	0.1823	1.5166	1.3393	1.0744	0.1035	yes	up	B(ii)	-	-	-	-	-	-	-	HMDB0241561	Lipids and lipid-like molecules	Fatty Acyls	Fatty acid esters	-	440.372	6.21285	M+H-H2O	C26H51NO5	0	84.1	metab_8181	pos_8785	pos	47.7	6.584	0.3481	6.128	0.2308
Tyr His	0.03032	0.2933	1.5164	1.1727	0.8507	-0.2333	yes	down	B(i)	-	-	-	-	-	-	-	-	-	-	-	-	319.14	0.9369	M+H	C15H18N4O4	39.9	0	metab_18726	pos_20212	pos	44.4	3.054	0.274	3.59	0.5431
Dihydrocytochalasin B	0.005264	0.1823	1.5149	1.1423	0.9149	-0.1283	yes	down	B(ii)	-	-	-	-	-	-	-	HMDB0251302	Alkaloids and derivatives	Cytochalasans	Cytochalasins	-	502.261	6.51127	M+Na-2H	C29H39NO5	0	70.7	metab_27621	neg_8140	neg	49.5	4.635	0.2195	5.066	0.2963
(3A,5B,7A,12A)-24-[(Carboxymethyl)Amino]-1,12-Dihydroxy-24-Oxocholan-3-Yl-B-D-Glucopyranosiduronic Acid	0.04197	0.309	1.5148	1.2594	0.8568	-0.223	yes	down	B(ii)	-	-	-	-	-	-	-	HMDB0002472	Organic nitrogen compounds	Organonitrogen compounds	Oximes	99794-78-2	686.339	4.75672	M+FA-H	C32H51NO12	0	82.1	metab_25022	neg_5409	neg	53.5	3.482	0.06504	4.064	0.6833
N-(1-Deoxy-1-Fructosyl)Histidine	0.02735	0.2866	1.513	1.1662	0.8783	-0.1873	yes	down	B(ii)	-	-	-	-	-	-	-	HMDB0037839	Organic acids and derivatives	Carboxylic acids and derivatives	Amino acids, peptides, and analogues	25020-13-7	376.136	0.947533	M+Hac-H	C12H19N3O7	0	76.4	metab_20822	neg_1101	neg	52.9	3.838	0.213	4.37	0.5432
Tyr Glu	0.03779	0.3046	1.5122	1.2379	0.8937	-0.1622	yes	down	B(i)	-	-	-	-	-	-	-	-	-	-	-	-	311.123	1.24645	M+H	C14H18N2O6	74.4	0	metab_1185	pos_1252	pos	52.9	4.849	0.4197	5.426	0.5682
Thr Trp	0.04437	0.313	1.5116	1.1951	0.8562	-0.2239	yes	down	B(i)	-	-	-	-	-	-	-	-	-	-	-	-	306.144	3.2386	M+H	C15H19N3O4	63.5	0	metab_3514	pos_3745	pos	50	3.377	0.2521	3.944	0.6456
(10Z)-12-Hydroxyhexadecenoylcarnitine	0.01653	0.2537	1.5094	1.314	0.9007	-0.1508	yes	down	B(ii)	-	-	-	-	-	-	-	HMDB0241477	Lipids and lipid-like molecules	Fatty Acyls	Fatty acid esters	-	394.296	6.5189	M-H2O-H	C23H43NO5	0	59.3	metab_27633	neg_8153	neg	42.8	4.447	0.4779	4.937	0.2731
Scarlet Red	0.04875	0.3191	1.5083	1.2942	0.8791	-0.1858	yes	down	B(ii)	C19520;_	-	-	-	-	-	-	HMDB0258560	Organoheterocyclic compounds	Azobenzenes	Not Available	85-83-6;_	805.322	3.58912	2M+FA-H	C24H20N4O	0	50.5	metab_34384	neg_15273	neg	48.2	4.19	0.0649	4.766	0.7006
Cetirizine N-Oxide	0.0205	0.2648	1.5042	1.1954	0.8872	-0.1727	yes	down	B(i)	-	-	-	-	-	-	-	-	-	-	-	-	403.147	1.86945	M-H	C21H25ClN2O4	67.8	0	metab_21358	neg_1646	neg	44.7	4.223	0.5272	4.76	0.3314
Ile-Met	0.04457	0.3132	1.4986	1.2217	0.8662	-0.2072	yes	down	B(i)	-	-	-	-	-	-	-	HMDB0028913	Organic acids and derivatives	Carboxylic acids and derivatives	Amino acids, peptides, and analogues	-	263.142	2.85703	M+H	C11H22N2O3S	51.9	0	metab_16991	pos_18383	pos	49	3.711	0.3757	4.284	0.6124
Lacto-N-Tetraose	0.00925	0.2188	1.4979	1.4364	0.9164	-0.1259	yes	down	B(ii)	C06371;_	Carbohydrates;-	Oligosaccharides;-	-	-	-	-	HMDB0006566	Organic oxygen compounds	Organooxygen compounds	Carbohydrates and carbohydrate conjugates	-;7578-24-7	742.217	0.627367	M+Cl	C26H45NO21	0	42.3	metab_36879	neg_17847	neg	44.9	4.903	0.4179	5.35	0.193
Hoduloside Viii	0.03223	0.2968	1.4978	1.1826	0.8627	-0.2131	yes	down	B(ii)	-	-	-	-	-	-	-	HMDB0040660	Lipids and lipid-like molecules	Prenol lipids	Triterpenoids	154971-12-7	917.501	5.10388	M+H	C46H76O18	0	67.6	metab_6799	pos_7309	pos	48	3.462	0.5046	4.013	0.4517
Osmundalin	0.002574	0.1405	1.4974	1.1745	1.1093	0.1496	yes	up	B(ii)	-	-	-	-	-	-	-	HMDB0031304	Organic oxygen compounds	Organooxygen compounds	Carbohydrates and carbohydrate conjugates	54835-71-1	271.084	3.64497	M-H2O-H	C12H18O8	0	45.1	metab_22977	neg_3308	neg	44.9	4.142	0.2334	3.734	0.2268
Glu Lys Glu	0.009716	0.2227	1.4968	1.1621	0.9036	-0.1463	yes	down	B(i)	-	-	-	-	-	-	-	-	-	-	-	-	405.197	0.908933	M+H	C16H28N4O8	75.5	0	metab_860	pos_903	pos	52.8	4.189	0.3008	4.636	0.3104
Methionyl-Threonine	0.01375	0.2461	1.4966	1.3901	1.1246	0.1694	yes	up	B(ii)	-	-	-	-	-	-	-	HMDB0028983	Organic acids and derivatives	Carboxylic acids and derivatives	Amino acids, peptides, and analogues	-	215.085	2.81955	M+H-2H2O	C9H18N2O4S	0	58.5	metab_2474	pos_2625	pos	48.3	3.99	0.2544	3.548	0.3588
Rotundifoline	0.0349	0.2997	1.4959	1.216	0.8648	-0.2096	yes	down	B(ii)	-	-	-	-	-	-	-	HMDB0302761	Organoheterocyclic compounds	Indolizidines	Not Available	-	421.173	3.55227	M+Na-2H	C22H28N2O5	0	63.2	metab_22753	neg_3073	neg	48	3.479	0.3661	4.023	0.5371
Ps(18:4(6Z,9Z,12Z,15Z)/Txb2)	0.04402	0.3126	1.4957	1.1866	0.8778	-0.188	yes	down	B(ii)	-	-	-	-	-	-	-	HMDB0281979	Not Available	Not Available	Not Available	-	892.465	5.0759	M+Na	C44H72NO14P	0	58.7	metab_6773	pos_7280	pos	46.6	3.836	0.4048	4.37	0.5439
Pg(20:5(5Z,8Z,11Z,14Z,16E)-Oh(18)/22:6(4Z,7Z,10Z,13Z,16Z,19Z))	0.01613	0.2521	1.4904	1.224	0.8785	-0.1868	yes	down	B(ii)	-	-	-	-	-	-	-	HMDB0270489	Not Available	Not Available	Not Available	-	895.46	4.54667	M+K	C48H73O11P	0	57.6	metab_13577	pos_14652	pos	44.8	3.544	0.1475	4.034	0.4581
Evogliptin	0.02109	0.2669	1.4815	1.1543	0.8806	-0.1834	yes	down	B(ii)	-	-	-	-	-	-	-	HMDB0252139	Organic acids and derivatives	Peptidomimetics	Hybrid peptides	-	446.19	3.43933	M+FA-H	C19H26F3N3O3	0	41.1	metab_34829	neg_15725	neg	39.5	3.673	0.3438	4.171	0.4214
(S)-Nerolidol 3-O-[A-L-Rhamnopyranosyl-(1->4)-A-L-Rhamnopyranosyl-(1->2)-B-D-Glucopyranoside]	0.0255	0.2818	1.4793	1.1494	0.8709	-0.1994	yes	down	B(ii)	-	-	-	-	-	-	-	HMDB0040845	Organic oxygen compounds	Organooxygen compounds	Carbohydrates and carbohydrate conjugates	-	731.388	4.03787	M+CH3OH+Na	C33H56O14	0	49.6	metab_5112	pos_5502	pos	44.6	3.63	0.2243	4.168	0.5376
Trans-P-Menthane-1,7,8-Triol 8-Glucoside	0.0415	0.3087	1.4785	1.0908	0.8703	-0.2004	yes	down	B(ii)	-	-	-	-	-	-	-	HMDB0034784	Organic oxygen compounds	Organooxygen compounds	Carbohydrates and carbohydrate conjugates	217962-29-3	383.228	3.19628	M+CH3OH+H	C16H30O8	0	55.2	metab_3439	pos_3667	pos	49.3	3.618	0.4096	4.157	0.5372
Cyproteron	0.02142	0.2679	1.476	1.1259	0.8766	-0.19	yes	down	B(ii)	-	-	-	-	-	-	-	HMDB0250698	Lipids and lipid-like molecules	Steroids and steroid derivatives	Pregnane steroids	-	747.323	5.87407	2M-H	C22H27ClO3	0	75.9	metab_30601	neg_11380	neg	49.1	3.666	0.2916	4.182	0.4699
Fluocinonide	0.04778	0.3179	1.4749	1.1887	0.8646	-0.2099	yes	down	B(ii)	C07007	-	-	-	-	-	-	HMDB0015181	Lipids and lipid-like molecules	Steroids and steroid derivatives	Pregnane steroids	356-12-7	493.206	3.43933	M-H	C26H32F2O7	0	69	metab_34826	neg_15722	neg	50.8	3.652	0.48	4.224	0.5752
2-Amino-2-Norbornanecarboxylic Acid	0.0157	0.2517	1.4711	1.4147	1.1579	0.2115	yes	up	B(i)	-	-	-	-	-	-	-	-	-	-	-	-	138.091	5.16927	M+H-H2O	C8H13NO2	68.6	0	metab_6872	pos_7386	pos	52.4	3.556	0.4216	3.071	0.3149
Pentaleno(1,6A-C)Pyran-5-Carboxylic Acid, 1-(Chloromethyl)-1,2,4,4A,6A,7-Hexahydro-1-Hydroxy-7,8-Dimethyl-2-Oxo-, (1S-(1Alpha,4Aalpha,6Abeta,7Alpha,9Ar*))-	0.01022	0.2261	1.4684	1.5766	1.129	0.175	yes	up	B(ii)	-	-	-	-	-	-	-	HMDB0247731	Lipids and lipid-like molecules	Prenol lipids	Terpene lactones	-	347.044	4.36177	M+Cl	C15H17ClO5	0	44.1	metab_24354	neg_4719	neg	40.3	3.781	0.4342	3.349	0.1505
Glu Lys Gln	0.02022	0.264	1.4682	1.1098	0.8784	-0.187	yes	down	B(i)	-	-	-	-	-	-	-	-	-	-	-	-	404.213	1.26813	M+H	C16H29N5O7	36.3	0	metab_18432	pos_19899	pos	44.8	3.62	0.04343	4.121	0.5042
[truncated: 155 more rows]
